# Supplementary material for: Self-assembled orthoester cryptands: orthoester scope, post-functionalization, kinetic locking and tunable degradation kinetics
Source: Chem Sci. 2018 Apr 27;9(21):4785–93. doi: 10.1039/c8sc01750f (PMC5982201; doi:10.1039/c8sc01750f)
Supplement: Supplementary file 2 [file SC-009-C8SC01750F-s002.cif]

# Electronic Supplementary Material (ESI) for Chemical Science.
# This journal is © The Royal Society of Chemistry 2018

####################################################################### 
# 
# This file contains crystal structure data downloaded from the 
# Cambridge Structural Database (CSD) hosted by the Cambridge 
# Crystallographic Data Centre (CCDC).
# 
# Full information about CCDC data access policies and citation 
# guidelines are available at http://www.ccdc.cam.ac.uk/access/V1 
# 
# Audit and citation data items may have been added by the CCDC. 
# Please retain this information to preserve the provenance of 
# this file and to allow appropriate attribution of the data. 
# 
#######################################################################

data_hl17060_0m_a
_audit_block_doi                 10.5517/ccdc.csd.cc1z63jt
_database_code_depnum_ccdc_archive 'CCDC 1823126'
_audit_update_record             
;
2018-03-27 deposited with the CCDC.
2018-04-27 downloaded from the CCDC.
;
_audit_creation_date             2018-03-27
_audit_creation_method           
;
Olex2 1.2
(compiled 2017.08.10 svn.r3458 for OlexSys, GUI svn.r5381)
;
_shelx_SHELXL_version_number     2016/6
_chemical_name_common            ?
_chemical_name_systematic        
'(1,9-bis(phenylethynyl)-2,5,8,10,13,16,17,20,23-nonaoxabicyclo[7.7.7]tricosane)-sodium tetrakis(3,5-bis(trifluoromethyl)phenyl)borate'
_chemical_formula_moiety         'C30 H34 Na O9, C32 H12 B F24'
_chemical_formula_sum            'C62 H46 B F24 Na O9'
_chemical_formula_weight         1424.79
_chemical_melting_point          ?
loop_
_atom_type_symbol
_atom_type_description
_atom_type_scat_dispersion_real
_atom_type_scat_dispersion_imag
_atom_type_scat_source
C C 0.0033 0.0016 'International Tables Vol C Tables 4.2.6.8 and 6.1.1.4'
H H 0.0000 0.0000 'International Tables Vol C Tables 4.2.6.8 and 6.1.1.4'
B B 0.0013 0.0007 'International Tables Vol C Tables 4.2.6.8 and 6.1.1.4'
F F 0.0171 0.0103 'International Tables Vol C Tables 4.2.6.8 and 6.1.1.4'
Na Na 0.0362 0.0249 'International Tables Vol C Tables 4.2.6.8 and 6.1.1.4'
O O 0.0106 0.0060 'International Tables Vol C Tables 4.2.6.8 and 6.1.1.4'

_shelx_space_group_comment       
;
The symmetry employed for this shelxl refinement is uniquely defined
by the following loop, which should always be used as a source of
symmetry information in preference to the above space-group names.
They are only intended as comments.
;
_space_group_crystal_system      triclinic
_space_group_IT_number           2
_space_group_name_H-M_alt        'P -1'
_space_group_name_Hall           '-P 1'
loop_
_space_group_symop_operation_xyz
'x, y, z'
'-x, -y, -z'

_cell_length_a                   14.295(8)
_cell_length_b                   14.544(10)
_cell_length_c                   17.347(11)
_cell_angle_alpha                100.67(3)
_cell_angle_beta                 107.46(2)
_cell_angle_gamma                105.51(3)
_cell_volume                     3174(4)
_cell_formula_units_Z            2
_cell_measurement_reflns_used    9348
_cell_measurement_temperature    293.15
_cell_measurement_theta_max      27.49
_cell_measurement_theta_min      2.28
_shelx_estimated_absorpt_T_max   0.982
_shelx_estimated_absorpt_T_min   0.974
_exptl_absorpt_coefficient_mu    0.151
_exptl_absorpt_correction_T_max  0.7456
_exptl_absorpt_correction_T_min  0.7152
_exptl_absorpt_correction_type   none
_exptl_absorpt_process_details   ?
_exptl_absorpt_special_details   ?
_exptl_crystal_colour            'clear light colourless'
_exptl_crystal_colour_lustre     clear
_exptl_crystal_colour_modifier   light
_exptl_crystal_colour_primary    colourless
_exptl_crystal_density_diffrn    1.491
_exptl_crystal_density_meas      ?
_exptl_crystal_density_method    ?
_exptl_crystal_description       blocks
_exptl_crystal_F_000             1444
_exptl_crystal_preparation       'Chloroform solution'
_exptl_crystal_recrystallization_method 
'Solvent layering of hexane over the chloroform solution'
_exptl_crystal_size_max          0.177
_exptl_crystal_size_mid          0.169
_exptl_crystal_size_min          0.118
_exptl_transmission_factor_max   ?
_exptl_transmission_factor_min   ?
_diffrn_reflns_av_R_equivalents  0.0405
_diffrn_reflns_av_unetI/netI     0.0310
_diffrn_reflns_Laue_measured_fraction_full 0.999
_diffrn_reflns_Laue_measured_fraction_max 0.994
_diffrn_reflns_limit_h_max       18
_diffrn_reflns_limit_h_min       -18
_diffrn_reflns_limit_k_max       19
_diffrn_reflns_limit_k_min       -19
_diffrn_reflns_limit_l_max       22
_diffrn_reflns_limit_l_min       -22
_diffrn_reflns_number            85895
_diffrn_reflns_point_group_measured_fraction_full 0.999
_diffrn_reflns_point_group_measured_fraction_max 0.994
_diffrn_reflns_theta_full        25.242
_diffrn_reflns_theta_max         27.911
_diffrn_reflns_theta_min         2.107
_diffrn_ambient_temperature      293.15
_diffrn_detector                 'Bruker APEX2 area detector'
_diffrn_detector_area_resol_mean ?
_diffrn_detector_type            'CCD area detector'
_diffrn_measured_fraction_theta_full 0.999
_diffrn_measured_fraction_theta_max 0.994
_diffrn_measurement_device       'three-circle diffractometer'
_diffrn_measurement_device_type  'Bruker APEX-II CCD'
_diffrn_measurement_method       '\f and \w scans'
_diffrn_radiation_monochromator  graphite
_diffrn_radiation_probe          x-ray
_diffrn_radiation_type           MoK\a
_diffrn_radiation_wavelength     0.71073
_diffrn_source                   ?
_diffrn_source_type              'Incoatec I\ms'
_diffrn_special_details          --
_diffrn_standards_number         0
_reflns_Friedel_coverage         0.000
_reflns_Friedel_fraction_full    .
_reflns_Friedel_fraction_max     .
_reflns_number_gt                11458
_reflns_number_total             15097
_reflns_special_details          
;
 Reflections were merged by SHELXL according to the crystal
 class for the calculation of statistics and refinement.
 
 _reflns_Friedel_fraction is defined as the number of unique
 Friedel pairs measured divided by the number that would be
 possible theoretically, ignoring centric projections and
 systematic absences.
;
_reflns_threshold_expression     'I > 2\s(I)'
_computing_cell_refinement       'SAINT v8.37A (Bruker, 2015)'
_computing_data_collection       ?
_computing_data_reduction        'SAINT v8.37A (Bruker, 2015)'
_computing_molecular_graphics    'Olex2 (Dolomanov et al., 2009)'
_computing_publication_material  'Olex2 (Dolomanov et al., 2009)'
_computing_structure_refinement  'ShelXL (Sheldrick, 2015)'
_computing_structure_solution    'ShelXS (Sheldrick, 2008)'
_refine_diff_density_max         0.805
_refine_diff_density_min         -0.604
_refine_diff_density_rms         0.050
_refine_ls_extinction_coef       0.0020(4)
_refine_ls_extinction_expression Fc^*^=kFc[1+0.001xFc^2^\l^3^/sin(2\q)]^-1/4^
_refine_ls_extinction_method     'SHELXL-2016/6 (Sheldrick 2016)'
_refine_ls_goodness_of_fit_ref   1.029
_refine_ls_hydrogen_treatment    constr
_refine_ls_matrix_type           full
_refine_ls_number_parameters     931
_refine_ls_number_reflns         15097
_refine_ls_number_restraints     159
_refine_ls_R_factor_all          0.0734
_refine_ls_R_factor_gt           0.0524
_refine_ls_restrained_S_all      1.066
_refine_ls_shift/su_max          0.000
_refine_ls_shift/su_mean         0.000
_refine_ls_structure_factor_coef Fsqd
_refine_ls_weighting_details     
'w=1/[\s^2^(Fo^2^)+(0.0468P)^2^+2.5795P] where P=(Fo^2^+2Fc^2^)/3'
_refine_ls_weighting_scheme      calc
_refine_ls_wR_factor_gt          0.1185
_refine_ls_wR_factor_ref         0.1311
_refine_special_details          
'Some of the CF3 residues disordered by symmetry over two configurations'
_olex2_refinement_description    
;
1. Fixed Uiso
 At 1.2 times of:
  All C(H) groups, All C(H,H) groups
2. Restrained distances
 F01M-F01P \\sim F01M-F0 \\sim F01L-F01O
 with sigma of 0.04
 C59-F01M \\sim C59-F018 \\sim C59-F01L \\sim C59-F01P \\sim C59-F0 \\sim
C59-F01O \\sim C59-C12
 with sigma of 0.02
 C62-F00W \\sim C62-F01B \\sim C62-F00V \\sim C62-F00R \\sim C62-F01C \\sim
C62-F0AA \\sim C62-C21
 with sigma of 0.02
3. Rigid bond restraints
 F01C
 with sigma for 1-2 distances of 0.01 and sigma for 1-3 distances of 0.01
4. Uiso/Uaniso restraints and constraints
F01C: within 2A with sigma of 0.04 and sigma for terminal atoms of 0.08
5. Rigid body (RIGU) restrains
 F01L, F01O, F018, C59, C12
 with sigma for 1-2 distances of 0.004 and sigma for 1-3 distances of 0.004
 F01M, F0, F01P, C59, C12
 with sigma for 1-2 distances of 0.004 and sigma for 1-3 distances of 0.004
 F00R, F00V, F01B, F01L, F01O, F018, C62, C21
 with sigma for 1-2 distances of 0.004 and sigma for 1-3 distances of 0.004
 F01M, F0, F01P, F0AA, F01C, F00W, C62, C21
 with sigma for 1-2 distances of 0.004 and sigma for 1-3 distances of 0.004
6. Others
 Sof(F01M)=Sof(F0)=Sof(F01P)=1-FVAR(1)
 Sof(F01L)=Sof(F01O)=Sof(F018)=FVAR(1)
 Sof(F0AA)=Sof(F01C)=Sof(F00W)=1-FVAR(2)
 Sof(F00R)=Sof(F00V)=Sof(F01B)=FVAR(2)
7.a Secondary CH2 refined with riding coordinates:
 C16(H16A,H16B), C19(H19A,H19B), C23(H23A,H23B), C24(H24A,H24B), C26(H26A,
 H26B), C30(H30A,H30B), C31(H31A,H31B), C34(H34A,H34B), C52(H52A,H52B),
 C54(H54A,H54B), C57(H57A,H57B), C60(H60A,H60B)
7.b Aromatic/amide H refined with riding coordinates:
 C1(H1), C3(H3), C5(H5), C7(H7), C8(H8), C11(H11), C17(H17), C25(H25),
 C32(H32), C33(H33), C35(H35), C36(H36), C37(H37), C38(H38), C39(H39), C40(H40),
  C41(H41), C42(H42), C44(H44), C45(H45), C48(H48), C50(H50)
;
_atom_sites_solution_hydrogens   geom
_atom_sites_solution_primary     direct
_atom_sites_solution_secondary   ?
loop_
_atom_site_label
_atom_site_type_symbol
_atom_site_fract_x
_atom_site_fract_y
_atom_site_fract_z
_atom_site_U_iso_or_equiv
_atom_site_adp_type
_atom_site_occupancy
_atom_site_site_symmetry_order
_atom_site_calc_flag
_atom_site_refinement_flags_posn
_atom_site_refinement_flags_adp
_atom_site_refinement_flags_occupancy
_atom_site_disorder_assembly
_atom_site_disorder_group
Na01 Na 0.74909(6) 0.85991(6) 0.70276(5) 0.03192(18) Uani 1 1 d . . . . .
F002 F 0.09380(9) 0.76006(9) 0.57636(9) 0.0445(3) Uani 1 1 d . . . . .
F003 F -0.12607(12) 0.72138(10) 0.03999(9) 0.0496(4) Uani 1 1 d . . . . .
F004 F -0.27482(11) 0.58357(12) 0.60985(8) 0.0513(4) Uani 1 1 d . . . . .
F006 F -0.31841(11) 0.19719(10) 0.31173(8) 0.0472(3) Uani 1 1 d . . . . .
F008 F -0.02911(11) 0.64720(13) 0.00344(9) 0.0532(4) Uani 1 1 d . . . . .
F009 F -0.19456(11) 0.57262(11) -0.04021(7) 0.0506(4) Uani 1 1 d . . . . .
F00C F 0.12895(11) 0.52437(12) 0.31004(9) 0.0536(4) Uani 1 1 d . . . . .
F00D F 0.11615(10) 0.63907(12) 0.50433(9) 0.0547(4) Uani 1 1 d . . . . .
F00H F 0.08391(10) 0.62854(13) 0.61557(10) 0.0644(5) Uani 1 1 d . . . . .
F00I F -0.32462(12) 0.43219(11) 0.53742(10) 0.0573(4) Uani 1 1 d . . . . .
F00K F -0.40062(10) 0.52925(15) 0.48964(9) 0.0628(5) Uani 1 1 d . . . . .
F00M F 0.03458(13) 0.38206(12) 0.22758(12) 0.0680(5) Uani 1 1 d . . . . .
F00N F 0.13670(14) 0.48467(17) 0.18866(11) 0.0789(6) Uani 1 1 d . . . . .
F00O F -0.58337(13) 0.61350(17) 0.29327(14) 0.0872(7) Uani 1 1 d . . . . .
F00Q F -0.62951(12) 0.61010(19) 0.16656(13) 0.0988(8) Uani 1 1 d . . . . .
F00R F -0.5423(5) 0.3373(4) -0.0417(3) 0.0804(18) Uani 0.640(17) 1 d D U P A 1
F00S F -0.59063(14) 0.74356(14) 0.26003(17) 0.0959(7) Uani 1 1 d . . . . .
F00V F -0.6098(4) 0.1963(4) -0.0321(3) 0.0656(14) Uani 0.640(17) 1 d D U P A 1
F01B F -0.6446(7) 0.3208(10) 0.0253(5) 0.116(4) Uani 0.640(17) 1 d D U P A 1
F01L F -0.2674(8) 0.9811(5) 0.2857(7) 0.078(2) Uani 0.51(2) 1 d D U P B 1
F01O F -0.1409(6) 0.9474(7) 0.3468(6) 0.085(3) Uani 0.51(2) 1 d D U P B 1
F018 F -0.1887(14) 0.9215(10) 0.2156(8) 0.106(4) Uani 0.51(2) 1 d D U P B 1
O005 O 0.86250(10) 0.78687(10) 0.78526(8) 0.0273(3) Uani 1 1 d . . . . .
O007 O 0.94255(11) 0.90676(10) 0.73962(9) 0.0308(3) Uani 1 1 d . . . . .
O00A O 0.65828(10) 0.72443(10) 0.76242(9) 0.0302(3) Uani 1 1 d . . . . .
O00B O 0.80143(11) 0.81219(10) 0.57612(8) 0.0313(3) Uani 1 1 d . . . . .
O00E O 0.63304(11) 0.86953(11) 0.55897(9) 0.0344(3) Uani 1 1 d . . . . .
O00F O 0.55969(11) 0.75369(10) 0.61208(9) 0.0316(3) Uani 1 1 d . . . . .
O00G O 0.59688(12) 0.91452(11) 0.67367(9) 0.0360(3) Uani 1 1 d . . . . .
O00J O 0.90521(12) 0.94612(11) 0.85481(10) 0.0392(4) Uani 1 1 d . . . . .
O00L O 0.79053(12) 1.04770(11) 0.77536(10) 0.0403(4) Uani 1 1 d . . . . .
F00P F -0.26337(19) 0.16535(16) 0.21501(13) 0.0893(7) Uani 1 1 d . . . . .
C1 C -0.26676(14) 0.54133(13) 0.40294(11) 0.0226(4) Uani 1 1 d . . . . .
H1 H -0.338285 0.514633 0.372079 0.027 Uiso 1 1 calc R . . . .
C2 C -0.33096(14) 0.43689(14) 0.21046(11) 0.0222(3) Uani 1 1 d . . . . .
C3 C -0.09237(13) 0.60915(13) 0.41078(11) 0.0212(3) Uani 1 1 d . . . . .
H3 H -0.044363 0.631350 0.386202 0.025 Uiso 1 1 calc R . . . .
C4 C -0.19865(13) 0.56747(13) 0.36039(10) 0.0200(3) Uani 1 1 d . . . . .
C5 C -0.16765(14) 0.59751(14) 0.14409(11) 0.0236(4) Uani 1 1 d . . . . .
H5 H -0.218643 0.625412 0.125622 0.028 Uiso 1 1 calc R . . . .
C6 C -0.30539(13) 0.63495(13) 0.25004(10) 0.0215(3) Uani 1 1 d . . . . .
C7 C -0.31322(14) 0.35693(14) 0.23910(11) 0.0248(4) Uani 1 1 d . . . . .
H7 H -0.257626 0.370383 0.289216 0.030 Uiso 1 1 calc R . . . .
C8 C -0.40854(14) 0.61706(14) 0.24473(11) 0.0240(4) Uani 1 1 d . . . . .
H8 H -0.449688 0.552673 0.238554 0.029 Uiso 1 1 calc R . . . .
C9 C 0.94139(15) 0.88020(15) 0.81291(12) 0.0303(4) Uani 1 1 d . . . . .
C10 C -0.01406(15) 0.51727(15) 0.19592(11) 0.0269(4) Uani 1 1 d . . . . .
C11 C -0.02041(15) 0.55578(15) 0.12787(11) 0.0275(4) Uani 1 1 d . . . . .
H11 H 0.026348 0.555287 0.100457 0.033 Uiso 1 1 calc R . . . .
C12 C -0.29108(16) 0.80922(15) 0.26269(13) 0.0310(4) Uani 1 1 d D U . . .
C13 C -0.45196(14) 0.69205(15) 0.24834(12) 0.0271(4) Uani 1 1 d . . . . .
C14 C 0.05866(15) 0.66090(15) 0.54769(12) 0.0282(4) Uani 1 1 d . . . . .
C15 C -0.37529(15) 0.25831(15) 0.19570(12) 0.0296(4) Uani 1 1 d . . . . .
C16 C 0.83067(16) 0.74879(16) 0.84800(12) 0.0315(4) Uani 1 1 d . . . . .
H16A H 0.829944 0.802125 0.890421 0.038 Uiso 1 1 calc R . . . .
H16B H 0.878108 0.717796 0.875604 0.038 Uiso 1 1 calc R . . . .
C17 C -0.39402(16) 0.78874(15) 0.25677(12) 0.0314(4) Uani 1 1 d . . . . .
H17 H -0.423234 0.838694 0.258434 0.038 Uiso 1 1 calc R . . . .
C18 C 0.55784(16) 0.84335(15) 0.59473(13) 0.0317(4) Uani 1 1 d . . . . .
C19 C 0.91105(16) 0.85070(16) 0.59470(13) 0.0323(4) Uani 1 1 d . . . . .
H19A H 0.931824 0.919828 0.594535 0.039 Uiso 1 1 calc R . . . .
H19B H 0.928781 0.812963 0.552397 0.039 Uiso 1 1 calc R . . . .
C20 C 1.04288(16) 0.87753(16) 0.86545(13) 0.0357(5) Uani 1 1 d . . . . .
C21 C -0.47990(15) 0.31279(16) 0.09164(12) 0.0307(4) Uani 1 1 d D U . . .
C22 C -0.11217(15) 0.63322(16) 0.02679(12) 0.0309(4) Uani 1 1 d . . . . .
C23 C 0.50188(15) 0.71938(16) 0.66251(13) 0.0328(4) Uani 1 1 d . . . . .
H23A H 0.430189 0.678916 0.626923 0.039 Uiso 1 1 calc R . . . .
H23B H 0.501686 0.775479 0.702561 0.039 Uiso 1 1 calc R . . . .
C24 C 0.55588(15) 0.65879(15) 0.70796(13) 0.0315(4) Uani 1 1 d . . . . .
H24A H 0.517837 0.629994 0.740543 0.038 Uiso 1 1 calc R . . . .
H24B H 0.559782 0.605167 0.667863 0.038 Uiso 1 1 calc R . . . .
C25 C -0.46033(16) 0.23505(16) 0.12159(13) 0.0341(4) Uani 1 1 d . . . . .
H25 H -0.502985 0.169259 0.092829 0.041 Uiso 1 1 calc R . . . .
C26 C 0.72294(15) 0.67352(15) 0.80120(12) 0.0303(4) Uani 1 1 d . . . . .
H26A H 0.723999 0.620493 0.758696 0.036 Uiso 1 1 calc R . . . .
H26B H 0.696588 0.644530 0.839859 0.036 Uiso 1 1 calc R . . . .
C27 C 0.36827(17) 0.83504(16) 0.50131(14) 0.0357(5) Uani 1 1 d . . . . .
C28 C 1.12014(17) 0.86635(17) 0.90523(13) 0.0371(5) Uani 1 1 d . . . . .
C29 C 0.26672(16) 0.83390(16) 0.45334(14) 0.0365(5) Uani 1 1 d . . . . .
C30 C 0.6225(2) 1.01814(17) 0.67611(17) 0.0467(6) Uani 1 1 d . . . . .
H30A H 0.560563 1.036818 0.664823 0.056 Uiso 1 1 calc R . . . .
H30B H 0.652878 1.031045 0.634444 0.056 Uiso 1 1 calc R . . . .
C31 C 0.8655(2) 1.09256(18) 0.85920(16) 0.0488(6) Uani 1 1 d . . . . .
H31A H 0.832987 1.078176 0.899371 0.059 Uiso 1 1 calc R . . . .
H31B H 0.892560 1.164292 0.870161 0.059 Uiso 1 1 calc R . . . .
C32 C 0.2148(2) 0.77643(19) 0.36972(17) 0.0521(6) Uani 1 1 d . . . . .
H32 H 0.244640 0.736299 0.344438 0.063 Uiso 1 1 calc R . . . .
C33 C 0.22001(19) 0.89181(19) 0.49034(18) 0.0472(6) Uani 1 1 d . . . . .
H33 H 0.253889 0.929738 0.546579 0.057 Uiso 1 1 calc R . . . .
C34 C 0.7000(2) 1.07542(18) 0.76373(17) 0.0485(6) Uani 1 1 d . . . . .
H34A H 0.718327 1.146462 0.770709 0.058 Uiso 1 1 calc R . . . .
H34B H 0.670158 1.059894 0.805119 0.058 Uiso 1 1 calc R . . . .
C35 C 0.1236(2) 0.8935(2) 0.4442(2) 0.0635(8) Uani 1 1 d . . . . .
H35 H 0.092495 0.931997 0.469512 0.076 Uiso 1 1 calc R . . . .
C36 C 1.2026(2) 0.7561(2) 0.96595(17) 0.0549(7) Uani 1 1 d . . . . .
H36 H 1.138424 0.704620 0.940845 0.066 Uiso 1 1 calc R . . . .
C37 C 0.0740(2) 0.8387(2) 0.3615(2) 0.0698(10) Uani 1 1 d . . . . .
H37 H 0.009886 0.841481 0.330308 0.084 Uiso 1 1 calc R . . . .
C38 C 1.3082(2) 0.9257(2) 0.99124(16) 0.0576(7) Uani 1 1 d . . . . .
H38 H 1.315284 0.988444 0.983414 0.069 Uiso 1 1 calc R . . . .
C39 C 0.1179(2) 0.7793(2) 0.3240(2) 0.0690(9) Uani 1 1 d . . . . .
H39 H 0.082691 0.741075 0.267942 0.083 Uiso 1 1 calc R . . . .
C40 C 1.3839(3) 0.8158(3) 1.05186(18) 0.0773(11) Uani 1 1 d . . . . .
H40 H 1.441756 0.804951 1.085585 0.093 Uiso 1 1 calc R . . . .
C41 C 1.3938(2) 0.9072(3) 1.03970(18) 0.0741(10) Uani 1 1 d . . . . .
H41 H 1.458707 0.957735 1.064173 0.089 Uiso 1 1 calc R . . . .
C42 C 1.2894(3) 0.7396(3) 1.0148(2) 0.0744(10) Uani 1 1 d . . . . .
H42 H 1.283528 0.676940 1.022462 0.089 Uiso 1 1 calc R . . . .
C43 C -0.05646(14) 0.61830(13) 0.49693(11) 0.0226(4) Uani 1 1 d . . . . .
C44 C -0.12521(14) 0.59069(13) 0.53705(11) 0.0241(4) Uani 1 1 d . . . . .
H44 H -0.100944 0.596682 0.594487 0.029 Uiso 1 1 calc R . . . .
F012 F -0.42392(18) 0.09121(12) 0.19800(14) 0.1209(11) Uani 1 1 d . . . . .
C45 C -0.08446(14) 0.51758(14) 0.23616(11) 0.0244(4) Uani 1 1 d . . . . .
H45 H -0.079576 0.488875 0.280214 0.029 Uiso 1 1 calc R . . . .
C46 C -0.23147(14) 0.55378(14) 0.48908(11) 0.0242(4) Uani 1 1 d . . . . .
C47 C -0.16266(13) 0.55938(13) 0.21318(11) 0.0215(3) Uani 1 1 d . . . . .
C48 C -0.41567(14) 0.41126(15) 0.13443(11) 0.0262(4) Uani 1 1 d . . . . .
H48 H -0.429423 0.461574 0.111825 0.031 Uiso 1 1 calc R . . . .
C49 C -0.09873(14) 0.59494(14) 0.10222(11) 0.0246(4) Uani 1 1 d . . . . .
C50 C -0.24838(15) 0.73387(14) 0.25954(12) 0.0265(4) Uani 1 1 d . . . . .
H50 H -0.179139 0.749728 0.263909 0.032 Uiso 1 1 calc R . . . .
C51 C -0.30782(16) 0.52452(17) 0.53098(12) 0.0342(5) Uani 1 1 d . . . . .
C52 C 0.96679(16) 0.84252(15) 0.68032(13) 0.0316(4) Uani 1 1 d . . . . .
H52A H 0.942752 0.774227 0.682103 0.038 Uiso 1 1 calc R . . . .
H52B H 1.041565 0.863779 0.693457 0.038 Uiso 1 1 calc R . . . .
C53 C 0.45323(17) 0.83828(17) 0.54162(14) 0.0362(5) Uani 1 1 d . . . . .
C54 C 0.74171(17) 0.81806(17) 0.49600(13) 0.0362(5) Uani 1 1 d . . . . .
H54A H 0.745529 0.770299 0.450961 0.043 Uiso 1 1 calc R . . . .
H54B H 0.768959 0.884275 0.490727 0.043 Uiso 1 1 calc R . . . .
C55 C 0.07094(17) 0.47705(18) 0.22912(13) 0.0367(5) Uani 1 1 d . . . . .
C56 C -0.56338(17) 0.66538(18) 0.24175(15) 0.0396(5) Uani 1 1 d . . . . .
C57 C 0.63078(18) 0.79557(18) 0.49009(13) 0.0391(5) Uani 1 1 d . . . . .
H57A H 0.587593 0.799448 0.436544 0.047 Uiso 1 1 calc R . . . .
H57B H 0.602878 0.729227 0.494894 0.047 Uiso 1 1 calc R . . . .
C58 C 1.21141(17) 0.84954(19) 0.95442(13) 0.0394(5) Uani 1 1 d . . . . .
C59 C -0.2245(2) 0.91252(17) 0.27430(17) 0.0481(6) Uani 1 1 d D U . . .
C60 C 0.95258(19) 1.05144(17) 0.86870(16) 0.0467(6) Uani 1 1 d . . . . .
H60A H 0.984084 1.063481 0.827517 0.056 Uiso 1 1 calc R . . . .
H60B H 1.006064 1.082094 0.924801 0.056 Uiso 1 1 calc R . . . .
B02A B -0.24895(15) 0.55135(15) 0.25810(12) 0.0210(4) Uani 1 1 d . . . . .
C61 C -0.34651(19) 0.17763(16) 0.22900(15) 0.0421(5) Uani 1 1 d . . . . .
C62 C -0.57079(18) 0.29172(19) 0.01221(14) 0.0459(6) Uani 1 1 d D U . . .
F01M F -0.1680(13) 0.9600(9) 0.3519(5) 0.123(4) Uani 0.49(2) 1 d D U P B 2
F0 F -0.2809(7) 0.9632(9) 0.2389(15) 0.123(5) Uani 0.49(2) 1 d D U P B 2
F01P F -0.1565(9) 0.9173(9) 0.2361(9) 0.080(3) Uani 0.49(2) 1 d D U P B 2
F0AA F -0.6255(11) 0.3492(9) 0.0201(10) 0.069(3) Uani 0.360(17) 1 d D U P A 2
F01C F -0.6439(14) 0.2041(10) -0.0119(15) 0.160(7) Uani 0.360(17) 1 d D U P A 2
F00W F -0.5457(9) 0.3133(13) -0.0495(6) 0.108(4) Uani 0.360(17) 1 d D U P A 2

loop_
_atom_site_aniso_label
_atom_site_aniso_U_11
_atom_site_aniso_U_22
_atom_site_aniso_U_33
_atom_site_aniso_U_23
_atom_site_aniso_U_13
_atom_site_aniso_U_12
Na01 0.0297(4) 0.0363(4) 0.0325(4) 0.0123(3) 0.0123(3) 0.0131(3)
F002 0.0252(6) 0.0308(6) 0.0604(8) 0.0022(6) 0.0034(6) 0.0050(5)
F003 0.0743(10) 0.0502(8) 0.0462(8) 0.0327(7) 0.0319(7) 0.0317(7)
F004 0.0539(8) 0.0722(10) 0.0295(7) 0.0071(6) 0.0272(6) 0.0159(7)
F006 0.0568(8) 0.0500(8) 0.0467(8) 0.0276(6) 0.0175(7) 0.0290(7)
F008 0.0451(8) 0.0974(12) 0.0481(8) 0.0486(8) 0.0331(7) 0.0358(8)
F009 0.0488(8) 0.0665(9) 0.0223(6) 0.0172(6) 0.0018(5) 0.0077(7)
F00C 0.0508(8) 0.0706(10) 0.0424(8) 0.0176(7) 0.0044(6) 0.0394(8)
F00D 0.0249(6) 0.0729(10) 0.0545(8) -0.0054(7) 0.0090(6) 0.0213(7)
F00H 0.0329(7) 0.0907(12) 0.0590(9) 0.0532(9) -0.0051(6) 0.0086(7)
F00I 0.0665(10) 0.0514(9) 0.0590(9) 0.0250(7) 0.0389(8) 0.0039(7)
F00K 0.0332(7) 0.1270(15) 0.0461(8) 0.0401(9) 0.0256(6) 0.0327(8)
F00M 0.0649(10) 0.0469(9) 0.0957(13) 0.0239(9) 0.0155(9) 0.0385(8)
F00N 0.0811(12) 0.1580(18) 0.0759(11) 0.0773(12) 0.0612(10) 0.0962(13)
F00O 0.0519(10) 0.1309(17) 0.1306(17) 0.0877(15) 0.0605(11) 0.0471(11)
F00Q 0.0287(8) 0.149(2) 0.0755(12) -0.0177(12) 0.0030(8) 0.0158(10)
F00R 0.086(3) 0.075(3) 0.035(2) 0.0242(17) -0.0177(19) -0.002(2)
F00S 0.0540(10) 0.0638(11) 0.192(2) 0.0280(13) 0.0646(13) 0.0395(9)
F00V 0.052(2) 0.0556(19) 0.042(2) -0.0093(13) -0.0252(16) 0.0085(16)
F01B 0.056(4) 0.241(10) 0.041(2) -0.007(5) 0.000(2) 0.090(6)
F01L 0.073(4) 0.0264(19) 0.141(6) 0.022(3) 0.043(4) 0.023(2)
F01O 0.053(3) 0.040(3) 0.118(5) 0.021(4) -0.011(3) -0.004(2)
F018 0.159(11) 0.059(5) 0.096(4) 0.023(3) 0.080(6) -0.010(5)
O005 0.0280(7) 0.0292(7) 0.0249(6) 0.0094(5) 0.0102(5) 0.0085(6)
O007 0.0340(7) 0.0261(7) 0.0364(7) 0.0097(6) 0.0170(6) 0.0117(6)
O00A 0.0268(7) 0.0314(7) 0.0351(7) 0.0155(6) 0.0106(6) 0.0108(6)
O00B 0.0349(7) 0.0359(8) 0.0310(7) 0.0160(6) 0.0175(6) 0.0140(6)
O00E 0.0359(8) 0.0365(8) 0.0394(8) 0.0179(6) 0.0193(6) 0.0151(6)
O00F 0.0330(7) 0.0351(8) 0.0356(7) 0.0199(6) 0.0160(6) 0.0151(6)
O00G 0.0388(8) 0.0348(8) 0.0390(8) 0.0131(6) 0.0161(7) 0.0161(7)
O00J 0.0427(9) 0.0326(8) 0.0426(9) 0.0027(6) 0.0196(7) 0.0146(7)
O00L 0.0432(9) 0.0313(8) 0.0447(9) 0.0015(7) 0.0165(7) 0.0164(7)
F00P 0.1538(19) 0.1105(15) 0.0998(14) 0.0731(12) 0.0926(14) 0.1132(15)
C1 0.0192(8) 0.0256(9) 0.0229(8) 0.0076(7) 0.0075(7) 0.0076(7)
C2 0.0223(8) 0.0293(9) 0.0197(8) 0.0089(7) 0.0101(7) 0.0121(7)
C3 0.0215(8) 0.0231(9) 0.0227(8) 0.0090(7) 0.0099(7) 0.0099(7)
C4 0.0214(8) 0.0213(8) 0.0211(8) 0.0091(7) 0.0089(7) 0.0101(7)
C5 0.0222(9) 0.0299(9) 0.0213(8) 0.0106(7) 0.0076(7) 0.0115(7)
C6 0.0226(8) 0.0273(9) 0.0170(8) 0.0093(7) 0.0070(7) 0.0106(7)
C7 0.0238(9) 0.0285(9) 0.0217(8) 0.0079(7) 0.0052(7) 0.0114(7)
C8 0.0238(9) 0.0266(9) 0.0242(9) 0.0107(7) 0.0086(7) 0.0107(7)
C9 0.0303(10) 0.0294(10) 0.0301(10) 0.0051(8) 0.0118(8) 0.0101(8)
C10 0.0292(9) 0.0337(10) 0.0243(9) 0.0097(8) 0.0119(7) 0.0176(8)
C11 0.0274(9) 0.0385(11) 0.0223(9) 0.0103(8) 0.0132(7) 0.0148(8)
C12 0.0350(10) 0.0265(10) 0.0330(10) 0.0117(8) 0.0115(8) 0.0123(8)
C13 0.0253(9) 0.0349(10) 0.0253(9) 0.0102(8) 0.0092(7) 0.0158(8)
C14 0.0244(9) 0.0318(10) 0.0273(9) 0.0095(8) 0.0049(7) 0.0126(8)
C15 0.0325(10) 0.0280(10) 0.0283(10) 0.0083(8) 0.0091(8) 0.0125(8)
C16 0.0343(10) 0.0401(11) 0.0247(9) 0.0154(8) 0.0111(8) 0.0153(9)
C17 0.0361(11) 0.0333(10) 0.0320(10) 0.0126(8) 0.0118(8) 0.0217(9)
C18 0.0317(10) 0.0348(11) 0.0351(10) 0.0172(9) 0.0141(8) 0.0147(9)
C19 0.0374(11) 0.0327(10) 0.0400(11) 0.0174(9) 0.0241(9) 0.0165(9)
C20 0.0312(11) 0.0352(11) 0.0323(11) 0.0026(9) 0.0083(9) 0.0070(9)
C21 0.0295(10) 0.0372(11) 0.0204(9) 0.0035(8) 0.0038(7) 0.0134(9)
C22 0.0300(10) 0.0438(12) 0.0250(9) 0.0169(9) 0.0133(8) 0.0137(9)
C23 0.0250(10) 0.0385(11) 0.0395(11) 0.0198(9) 0.0144(8) 0.0092(8)
C24 0.0273(10) 0.0332(10) 0.0357(11) 0.0166(9) 0.0129(8) 0.0070(8)
C25 0.0344(11) 0.0297(10) 0.0286(10) 0.0010(8) 0.0053(8) 0.0083(9)
C26 0.0341(10) 0.0368(11) 0.0289(10) 0.0187(8) 0.0147(8) 0.0160(9)
C27 0.0369(11) 0.0349(11) 0.0418(12) 0.0211(9) 0.0153(9) 0.0144(9)
C28 0.0310(11) 0.0413(12) 0.0306(10) 0.0025(9) 0.0093(9) 0.0075(9)
C29 0.0301(10) 0.0312(11) 0.0488(13) 0.0234(10) 0.0103(9) 0.0082(9)
C30 0.0514(14) 0.0373(12) 0.0598(15) 0.0187(11) 0.0209(12) 0.0249(11)
C31 0.0508(14) 0.0341(12) 0.0508(14) -0.0065(10) 0.0152(12) 0.0149(11)
C32 0.0476(14) 0.0409(13) 0.0539(15) 0.0142(11) 0.0057(12) 0.0083(11)
C33 0.0405(13) 0.0426(13) 0.0639(16) 0.0245(12) 0.0179(12) 0.0183(11)
C34 0.0525(14) 0.0360(12) 0.0619(16) 0.0066(11) 0.0244(12) 0.0243(11)
C35 0.0384(14) 0.0519(16) 0.109(3) 0.0416(17) 0.0234(16) 0.0213(13)
C36 0.0452(14) 0.0694(18) 0.0503(15) 0.0155(13) 0.0142(12) 0.0253(13)
C37 0.0299(13) 0.0518(17) 0.112(3) 0.0446(18) -0.0012(15) 0.0059(12)
C38 0.0391(13) 0.0672(18) 0.0450(14) -0.0051(13) 0.0051(11) 0.0113(13)
C39 0.0513(16) 0.0501(16) 0.0671(19) 0.0185(14) -0.0124(14) -0.0042(14)
C40 0.060(2) 0.141(4) 0.0384(15) 0.0120(18) 0.0092(14) 0.064(2)
C41 0.0342(14) 0.114(3) 0.0446(16) -0.0128(17) -0.0016(12) 0.0227(17)
C42 0.077(2) 0.107(3) 0.0598(18) 0.0317(19) 0.0230(17) 0.061(2)
C43 0.0223(8) 0.0212(8) 0.0239(9) 0.0074(7) 0.0055(7) 0.0095(7)
C44 0.0281(9) 0.0257(9) 0.0181(8) 0.0069(7) 0.0065(7) 0.0105(7)
F012 0.1243(18) 0.0285(8) 0.1128(16) 0.0231(9) -0.0588(14) -0.0091(10)
C45 0.0296(9) 0.0292(9) 0.0207(8) 0.0109(7) 0.0113(7) 0.0150(8)
C46 0.0275(9) 0.0259(9) 0.0216(8) 0.0076(7) 0.0115(7) 0.0096(7)
C47 0.0214(8) 0.0240(9) 0.0198(8) 0.0081(7) 0.0074(7) 0.0078(7)
C48 0.0288(9) 0.0344(10) 0.0206(9) 0.0111(7) 0.0095(7) 0.0164(8)
C49 0.0255(9) 0.0313(10) 0.0190(8) 0.0105(7) 0.0092(7) 0.0096(8)
C50 0.0241(9) 0.0295(10) 0.0278(9) 0.0107(8) 0.0097(7) 0.0101(8)
C51 0.0312(10) 0.0481(13) 0.0239(9) 0.0119(9) 0.0133(8) 0.0102(9)
C52 0.0325(10) 0.0324(10) 0.0388(11) 0.0124(9) 0.0209(9) 0.0149(9)
C53 0.0380(12) 0.0386(12) 0.0405(12) 0.0203(10) 0.0168(10) 0.0175(10)
C54 0.0449(12) 0.0427(12) 0.0282(10) 0.0149(9) 0.0184(9) 0.0175(10)
C55 0.0424(12) 0.0538(14) 0.0337(11) 0.0202(10) 0.0219(9) 0.0329(11)
C56 0.0299(11) 0.0447(13) 0.0484(13) 0.0131(10) 0.0131(10) 0.0210(10)
C57 0.0428(12) 0.0489(13) 0.0268(10) 0.0140(9) 0.0137(9) 0.0148(10)
C58 0.0307(11) 0.0569(14) 0.0239(10) 0.0020(9) 0.0069(8) 0.0150(10)
C59 0.0509(14) 0.0302(12) 0.0694(16) 0.0177(11) 0.0277(13) 0.0152(10)
C60 0.0421(13) 0.0310(11) 0.0504(14) -0.0075(10) 0.0097(11) 0.0083(10)
B02A 0.0203(9) 0.0272(10) 0.0206(9) 0.0114(8) 0.0091(7) 0.0114(8)
C61 0.0510(14) 0.0280(11) 0.0402(12) 0.0068(9) 0.0075(10) 0.0155(10)
C62 0.0400(13) 0.0517(14) 0.0310(11) 0.0006(10) -0.0036(9) 0.0191(11)
F01M 0.168(9) 0.054(4) 0.081(4) -0.025(3) 0.056(4) -0.043(5)
F0 0.078(4) 0.050(5) 0.251(13) 0.089(7) 0.041(7) 0.031(4)
F01P 0.086(5) 0.034(3) 0.155(8) 0.037(5) 0.090(6) 0.017(3)
F0AA 0.045(5) 0.081(5) 0.060(5) 0.007(3) -0.016(3) 0.039(3)
F01C 0.084(8) 0.064(5) 0.196(13) 0.041(7) -0.095(7) -0.020(5)
F00W 0.097(7) 0.243(12) 0.022(3) 0.031(5) 0.024(4) 0.121(8)

_geom_special_details            
;
 All esds (except the esd in the dihedral angle between two l.s. planes)
 are estimated using the full covariance matrix.  The cell esds are taken
 into account individually in the estimation of esds in distances, angles
 and torsion angles; correlations between esds in cell parameters are only
 used when they are defined by crystal symmetry.  An approximate (isotropic)
 treatment of cell esds is used for estimating esds involving l.s. planes.
;
loop_
_geom_bond_atom_site_label_1
_geom_bond_atom_site_label_2
_geom_bond_distance
_geom_bond_site_symmetry_2
_geom_bond_publ_flag
Na01 O005 2.4284(18) . ?
Na01 O007 2.508(2) . ?
Na01 O00A 2.614(2) . ?
Na01 O00B 2.563(2) . ?
Na01 O00E 2.601(2) . ?
Na01 O00F 2.549(2) . ?
Na01 O00G 2.456(2) . ?
Na01 O00J 2.694(2) . ?
Na01 O00L 2.610(2) . ?
Na01 C9 2.739(3) . ?
Na01 C18 2.729(3) . ?
F002 C14 1.333(3) . ?
F003 C22 1.338(3) . ?
F004 C51 1.339(3) . ?
F006 C61 1.320(3) . ?
F008 C22 1.344(2) . ?
F009 C22 1.326(3) . ?
F00C C55 1.330(3) . ?
F00D C14 1.328(2) . ?
F00H C14 1.334(2) . ?
F00I C51 1.331(3) . ?
F00K C51 1.332(3) . ?
F00M C55 1.332(3) . ?
F00N C55 1.326(3) . ?
F00O C56 1.318(3) . ?
F00Q C56 1.306(3) . ?
F00R C62 1.339(5) . ?
F00S C56 1.313(3) . ?
F00V C62 1.328(5) . ?
F01B C62 1.300(6) . ?
F01L C59 1.318(7) . ?
F01O C59 1.343(7) . ?
F018 C59 1.281(8) . ?
O005 C9 1.400(3) . ?
O005 C16 1.443(2) . ?
O007 C9 1.399(3) . ?
O007 C52 1.443(2) . ?
O00A C24 1.427(3) . ?
O00A C26 1.426(2) . ?
O00B C19 1.426(3) . ?
O00B C54 1.428(2) . ?
O00E C18 1.398(2) . ?
O00E C57 1.438(3) . ?
O00F C18 1.397(3) . ?
O00F C23 1.439(2) . ?
O00G C18 1.402(3) . ?
O00G C30 1.442(3) . ?
O00J C9 1.396(2) . ?
O00J C60 1.440(3) . ?
O00L C31 1.424(3) . ?
O00L C34 1.425(3) . ?
F00P C61 1.332(3) . ?
C1 H1 0.9300 . ?
C1 C4 1.405(2) . ?
C1 C46 1.385(3) . ?
C2 C7 1.400(3) . ?
C2 C48 1.401(3) . ?
C2 B02A 1.641(3) . ?
C3 H3 0.9300 . ?
C3 C4 1.398(3) . ?
C3 C43 1.394(3) . ?
C4 B02A 1.646(3) . ?
C5 H5 0.9300 . ?
C5 C47 1.402(2) . ?
C5 C49 1.392(3) . ?
C6 C8 1.398(3) . ?
C6 C50 1.402(3) . ?
C6 B02A 1.634(3) . ?
C7 H7 0.9300 . ?
C7 C15 1.389(3) . ?
C8 H8 0.9300 . ?
C8 C13 1.392(3) . ?
C9 C20 1.479(3) . ?
C10 C11 1.387(3) . ?
C10 C45 1.387(3) . ?
C10 C55 1.495(3) . ?
C11 H11 0.9300 . ?
C11 C49 1.383(3) . ?
C12 C17 1.389(3) . ?
C12 C50 1.390(3) . ?
C12 C59 1.487(3) . ?
C13 C17 1.383(3) . ?
C13 C56 1.498(3) . ?
C14 C43 1.500(3) . ?
C15 C25 1.388(3) . ?
C15 C61 1.499(3) . ?
C16 H16A 0.9700 . ?
C16 H16B 0.9700 . ?
C16 C26 1.499(3) . ?
C17 H17 0.9300 . ?
C18 C53 1.476(3) . ?
C19 H19A 0.9700 . ?
C19 H19B 0.9700 . ?
C19 C52 1.504(3) . ?
C20 C28 1.184(3) . ?
C21 C25 1.388(3) . ?
C21 C48 1.392(3) . ?
C21 C62 1.496(3) . ?
C22 C49 1.495(3) . ?
C23 H23A 0.9700 . ?
C23 H23B 0.9700 . ?
C23 C24 1.500(3) . ?
C24 H24A 0.9700 . ?
C24 H24B 0.9700 . ?
C25 H25 0.9300 . ?
C26 H26A 0.9700 . ?
C26 H26B 0.9700 . ?
C27 C29 1.434(3) . ?
C27 C53 1.189(3) . ?
C28 C58 1.439(3) . ?
C29 C32 1.388(4) . ?
C29 C33 1.387(3) . ?
C30 H30A 0.9700 . ?
C30 H30B 0.9700 . ?
C30 C34 1.503(4) . ?
C31 H31A 0.9700 . ?
C31 H31B 0.9700 . ?
C31 C60 1.499(3) . ?
C32 H32 0.9300 . ?
C32 C39 1.391(4) . ?
C33 H33 0.9300 . ?
C33 C35 1.379(4) . ?
C34 H34A 0.9700 . ?
C34 H34B 0.9700 . ?
C35 H35 0.9300 . ?
C35 C37 1.363(5) . ?
C36 H36 0.9300 . ?
C36 C42 1.385(4) . ?
C36 C58 1.388(4) . ?
C37 H37 0.9300 . ?
C37 C39 1.375(5) . ?
C38 H38 0.9300 . ?
C38 C41 1.386(4) . ?
C38 C58 1.392(4) . ?
C39 H39 0.9300 . ?
C40 H40 0.9300 . ?
C40 C41 1.361(5) . ?
C40 C42 1.372(5) . ?
C41 H41 0.9300 . ?
C42 H42 0.9300 . ?
C43 C44 1.383(3) . ?
C44 H44 0.9300 . ?
C44 C46 1.388(3) . ?
F012 C61 1.320(3) . ?
C45 H45 0.9300 . ?
C45 C47 1.401(3) . ?
C46 C51 1.498(3) . ?
C47 B02A 1.636(3) . ?
C48 H48 0.9300 . ?
C50 H50 0.9300 . ?
C52 H52A 0.9700 . ?
C52 H52B 0.9700 . ?
C54 H54A 0.9700 . ?
C54 H54B 0.9700 . ?
C54 C57 1.498(3) . ?
C57 H57A 0.9700 . ?
C57 H57B 0.9700 . ?
C59 F01M 1.283(8) . ?
C59 F0 1.327(7) . ?
C59 F01P 1.325(8) . ?
C60 H60A 0.9700 . ?
C60 H60B 0.9700 . ?
C62 F0AA 1.303(9) . ?
C62 F01C 1.312(9) . ?
C62 F00W 1.292(9) . ?

loop_
_geom_angle_atom_site_label_1
_geom_angle_atom_site_label_2
_geom_angle_atom_site_label_3
_geom_angle
_geom_angle_site_symmetry_1
_geom_angle_site_symmetry_3
_geom_angle_publ_flag
O005 Na01 O007 53.63(6) . . ?
O005 Na01 O00A 64.48(6) . . ?
O005 Na01 O00B 91.66(6) . . ?
O005 Na01 O00E 151.34(6) . . ?
O005 Na01 O00F 119.74(7) . . ?
O005 Na01 O00G 150.40(6) . . ?
O005 Na01 O00J 51.23(6) . . ?
O005 Na01 O00L 113.22(7) . . ?
O005 Na01 C9 30.70(6) . . ?
O005 Na01 C18 150.17(7) . . ?
O007 Na01 O00A 118.06(6) . . ?
O007 Na01 O00B 66.07(6) . . ?
O007 Na01 O00E 119.40(6) . . ?
O007 Na01 O00F 153.13(6) . . ?
O007 Na01 O00J 50.68(5) . . ?
O007 Na01 O00L 85.31(6) . . ?
O007 Na01 C9 30.52(6) . . ?
O007 Na01 C18 149.56(7) . . ?
O00A Na01 O00J 89.76(7) . . ?
O00A Na01 C9 90.72(7) . . ?
O00A Na01 C18 89.67(7) . . ?
O00B Na01 O00A 121.30(7) . . ?
O00B Na01 O00E 63.17(6) . . ?
O00B Na01 O00J 116.71(7) . . ?
O00B Na01 O00L 119.32(6) . . ?
O00B Na01 C9 91.19(7) . . ?
O00B Na01 C18 89.52(7) . . ?
O00E Na01 O00A 115.46(7) . . ?
O00E Na01 O00J 151.20(6) . . ?
O00E Na01 O00L 92.14(7) . . ?
O00E Na01 C9 149.90(6) . . ?
O00E Na01 C18 30.29(5) . . ?
O00F Na01 O00A 64.03(6) . . ?
O00F Na01 O00B 89.59(7) . . ?
O00F Na01 O00E 51.44(5) . . ?
O00F Na01 O00J 150.61(6) . . ?
O00F Na01 O00L 118.01(7) . . ?
O00F Na01 C9 150.44(7) . . ?
O00F Na01 C18 30.44(6) . . ?
O00G Na01 O007 147.29(6) . . ?
O00G Na01 O00A 89.92(7) . . ?
O00G Na01 O00B 115.36(6) . . ?
O00G Na01 O00E 52.22(5) . . ?
O00G Na01 O00F 52.82(7) . . ?
O00G Na01 O00J 118.40(6) . . ?
O00G Na01 O00L 65.18(6) . . ?
O00G Na01 C9 148.13(7) . . ?
O00G Na01 C18 30.80(6) . . ?
O00J Na01 C9 29.76(5) . . ?
O00J Na01 C18 149.19(6) . . ?
O00L Na01 O00A 119.36(7) . . ?
O00L Na01 O00J 61.99(6) . . ?
O00L Na01 C9 87.01(7) . . ?
O00L Na01 C18 91.87(7) . . ?
C18 Na01 C9 178.87(7) . . ?
C9 O005 Na01 86.99(12) . . ?
C9 O005 C16 117.65(15) . . ?
C16 O005 Na01 116.17(12) . . ?
C9 O007 Na01 83.88(11) . . ?
C9 O007 C52 116.86(15) . . ?
C52 O007 Na01 111.38(12) . . ?
C24 O00A Na01 115.85(11) . . ?
C26 O00A Na01 114.54(12) . . ?
C26 O00A C24 112.81(16) . . ?
C19 O00B Na01 113.96(12) . . ?
C19 O00B C54 112.24(15) . . ?
C54 O00B Na01 119.20(12) . . ?
C18 O00E Na01 79.96(11) . . ?
C18 O00E C57 118.18(17) . . ?
C57 O00E Na01 110.71(12) . . ?
C18 O00F Na01 81.94(11) . . ?
C18 O00F C23 117.04(15) . . ?
C23 O00F Na01 111.67(12) . . ?
C18 O00G Na01 85.42(11) . . ?
C18 O00G C30 117.98(17) . . ?
C30 O00G Na01 113.20(14) . . ?
C9 O00J Na01 76.91(11) . . ?
C9 O00J C60 118.95(18) . . ?
C60 O00J Na01 111.55(14) . . ?
C31 O00L Na01 119.17(13) . . ?
C31 O00L C34 112.02(17) . . ?
C34 O00L Na01 113.70(14) . . ?
C4 C1 H1 118.7 . . ?
C46 C1 H1 118.7 . . ?
C46 C1 C4 122.53(17) . . ?
C7 C2 C48 115.65(17) . . ?
C7 C2 B02A 121.17(16) . . ?
C48 C2 B02A 122.82(16) . . ?
C4 C3 H3 119.1 . . ?
C43 C3 H3 119.1 . . ?
C43 C3 C4 121.71(16) . . ?
C1 C4 B02A 118.58(15) . . ?
C3 C4 C1 115.79(16) . . ?
C3 C4 B02A 125.58(15) . . ?
C47 C5 H5 118.9 . . ?
C49 C5 H5 118.9 . . ?
C49 C5 C47 122.12(16) . . ?
C8 C6 C50 115.35(17) . . ?
C8 C6 B02A 122.86(16) . . ?
C50 C6 B02A 121.26(16) . . ?
C2 C7 H7 118.7 . . ?
C15 C7 C2 122.67(17) . . ?
C15 C7 H7 118.7 . . ?
C6 C8 H8 118.8 . . ?
C13 C8 C6 122.46(18) . . ?
C13 C8 H8 118.8 . . ?
O005 C9 Na01 62.31(10) . . ?
O005 C9 C20 111.61(17) . . ?
O007 C9 Na01 65.59(10) . . ?
O007 C9 O005 105.51(15) . . ?
O007 C9 C20 113.50(17) . . ?
O00J C9 Na01 73.33(11) . . ?
O00J C9 O005 105.62(16) . . ?
O00J C9 O007 106.06(16) . . ?
O00J C9 C20 113.84(17) . . ?
C20 C9 Na01 172.23(14) . . ?
C11 C10 C55 120.60(17) . . ?
C45 C10 C11 120.92(17) . . ?
C45 C10 C55 118.46(17) . . ?
C10 C11 H11 121.2 . . ?
C49 C11 C10 117.63(17) . . ?
C49 C11 H11 121.2 . . ?
C17 C12 C50 120.45(19) . . ?
C17 C12 C59 120.38(19) . . ?
C50 C12 C59 119.16(19) . . ?
C8 C13 C56 118.49(18) . . ?
C17 C13 C8 120.82(18) . . ?
C17 C13 C56 120.69(18) . . ?
F002 C14 F00H 106.01(17) . . ?
F002 C14 C43 112.64(15) . . ?
F00D C14 F002 105.50(17) . . ?
F00D C14 F00H 106.75(17) . . ?
F00D C14 C43 113.34(16) . . ?
F00H C14 C43 112.05(17) . . ?
C7 C15 C61 118.68(18) . . ?
C25 C15 C7 120.54(18) . . ?
C25 C15 C61 120.76(19) . . ?
O005 C16 H16A 110.6 . . ?
O005 C16 H16B 110.6 . . ?
O005 C16 C26 105.86(15) . . ?
H16A C16 H16B 108.7 . . ?
C26 C16 H16A 110.6 . . ?
C26 C16 H16B 110.6 . . ?
C12 C17 H17 120.9 . . ?
C13 C17 C12 118.22(18) . . ?
C13 C17 H17 120.9 . . ?
O00E C18 Na01 69.75(11) . . ?
O00E C18 O00G 105.55(17) . . ?
O00E C18 C53 113.27(17) . . ?
O00F C18 Na01 67.62(10) . . ?
O00F C18 O00E 106.23(16) . . ?
O00F C18 O00G 105.53(16) . . ?
O00F C18 C53 113.36(18) . . ?
O00G C18 Na01 63.78(10) . . ?
O00G C18 C53 112.24(18) . . ?
C53 C18 Na01 175.84(16) . . ?
O00B C19 H19A 110.1 . . ?
O00B C19 H19B 110.1 . . ?
O00B C19 C52 108.18(16) . . ?
H19A C19 H19B 108.4 . . ?
C52 C19 H19A 110.1 . . ?
C52 C19 H19B 110.1 . . ?
C28 C20 C9 174.1(2) . . ?
C25 C21 C48 120.96(18) . . ?
C25 C21 C62 120.18(19) . . ?
C48 C21 C62 118.86(19) . . ?
F003 C22 F008 105.57(17) . . ?
F003 C22 C49 112.64(17) . . ?
F008 C22 C49 112.93(16) . . ?
F009 C22 F003 105.70(17) . . ?
F009 C22 F008 106.77(17) . . ?
F009 C22 C49 112.64(17) . . ?
O00F C23 H23A 110.5 . . ?
O00F C23 H23B 110.5 . . ?
O00F C23 C24 106.37(16) . . ?
H23A C23 H23B 108.6 . . ?
C24 C23 H23A 110.5 . . ?
C24 C23 H23B 110.5 . . ?
O00A C24 C23 107.15(17) . . ?
O00A C24 H24A 110.3 . . ?
O00A C24 H24B 110.3 . . ?
C23 C24 H24A 110.3 . . ?
C23 C24 H24B 110.3 . . ?
H24A C24 H24B 108.5 . . ?
C15 C25 C21 118.09(19) . . ?
C15 C25 H25 121.0 . . ?
C21 C25 H25 121.0 . . ?
O00A C26 C16 107.20(17) . . ?
O00A C26 H26A 110.3 . . ?
O00A C26 H26B 110.3 . . ?
C16 C26 H26A 110.3 . . ?
C16 C26 H26B 110.3 . . ?
H26A C26 H26B 108.5 . . ?
C53 C27 C29 178.5(2) . . ?
C20 C28 C58 177.7(3) . . ?
C32 C29 C27 120.8(2) . . ?
C33 C29 C27 119.8(2) . . ?
C33 C29 C32 119.4(2) . . ?
O00G C30 H30A 110.6 . . ?
O00G C30 H30B 110.6 . . ?
O00G C30 C34 105.69(19) . . ?
H30A C30 H30B 108.7 . . ?
C34 C30 H30A 110.6 . . ?
C34 C30 H30B 110.6 . . ?
O00L C31 H31A 110.0 . . ?
O00L C31 H31B 110.0 . . ?
O00L C31 C60 108.63(18) . . ?
H31A C31 H31B 108.3 . . ?
C60 C31 H31A 110.0 . . ?
C60 C31 H31B 110.0 . . ?
C29 C32 H32 120.3 . . ?
C29 C32 C39 119.5(3) . . ?
C39 C32 H32 120.3 . . ?
C29 C33 H33 119.8 . . ?
C35 C33 C29 120.4(3) . . ?
C35 C33 H33 119.8 . . ?
O00L C34 C30 107.97(19) . . ?
O00L C34 H34A 110.1 . . ?
O00L C34 H34B 110.1 . . ?
C30 C34 H34A 110.1 . . ?
C30 C34 H34B 110.1 . . ?
H34A C34 H34B 108.4 . . ?
C33 C35 H35 120.0 . . ?
C37 C35 C33 120.1(3) . . ?
C37 C35 H35 120.0 . . ?
C42 C36 H36 120.0 . . ?
C42 C36 C58 120.1(3) . . ?
C58 C36 H36 120.0 . . ?
C35 C37 H37 119.7 . . ?
C35 C37 C39 120.5(3) . . ?
C39 C37 H37 119.7 . . ?
C41 C38 H38 120.4 . . ?
C41 C38 C58 119.3(3) . . ?
C58 C38 H38 120.4 . . ?
C32 C39 H39 119.9 . . ?
C37 C39 C32 120.1(3) . . ?
C37 C39 H39 119.9 . . ?
C41 C40 H40 119.7 . . ?
C41 C40 C42 120.6(3) . . ?
C42 C40 H40 119.7 . . ?
C38 C41 H41 119.6 . . ?
C40 C41 C38 120.7(3) . . ?
C40 C41 H41 119.6 . . ?
C36 C42 H42 120.1 . . ?
C40 C42 C36 119.8(3) . . ?
C40 C42 H42 120.1 . . ?
C3 C43 C14 119.58(16) . . ?
C44 C43 C3 121.22(17) . . ?
C44 C43 C14 119.19(17) . . ?
C43 C44 H44 121.0 . . ?
C43 C44 C46 118.07(17) . . ?
C46 C44 H44 121.0 . . ?
C10 C45 H45 118.6 . . ?
C10 C45 C47 122.71(17) . . ?
C47 C45 H45 118.6 . . ?
C1 C46 C44 120.55(17) . . ?
C1 C46 C51 120.13(17) . . ?
C44 C46 C51 119.29(17) . . ?
C5 C47 B02A 123.41(15) . . ?
C45 C47 C5 115.23(16) . . ?
C45 C47 B02A 121.00(15) . . ?
C2 C48 H48 119.0 . . ?
C21 C48 C2 122.05(18) . . ?
C21 C48 H48 119.0 . . ?
C5 C49 C22 118.79(16) . . ?
C11 C49 C5 121.35(16) . . ?
C11 C49 C22 119.85(16) . . ?
C6 C50 H50 118.6 . . ?
C12 C50 C6 122.70(18) . . ?
C12 C50 H50 118.6 . . ?
F004 C51 C46 112.14(18) . . ?
F00I C51 F004 105.75(17) . . ?
F00I C51 F00K 106.81(19) . . ?
F00I C51 C46 112.84(18) . . ?
F00K C51 F004 106.58(18) . . ?
F00K C51 C46 112.24(17) . . ?
O007 C52 C19 106.18(16) . . ?
O007 C52 H52A 110.5 . . ?
O007 C52 H52B 110.5 . . ?
C19 C52 H52A 110.5 . . ?
C19 C52 H52B 110.5 . . ?
H52A C52 H52B 108.7 . . ?
C27 C53 C18 177.7(2) . . ?
O00B C54 H54A 110.1 . . ?
O00B C54 H54B 110.1 . . ?
O00B C54 C57 107.97(16) . . ?
H54A C54 H54B 108.4 . . ?
C57 C54 H54A 110.1 . . ?
C57 C54 H54B 110.1 . . ?
F00C C55 F00M 104.02(18) . . ?
F00C C55 C10 111.93(17) . . ?
F00M C55 C10 112.85(19) . . ?
F00N C55 F00C 106.1(2) . . ?
F00N C55 F00M 107.84(19) . . ?
F00N C55 C10 113.48(17) . . ?
F00O C56 C13 112.64(18) . . ?
F00Q C56 F00O 105.1(2) . . ?
F00Q C56 F00S 106.8(2) . . ?
F00Q C56 C13 112.8(2) . . ?
F00S C56 F00O 105.7(2) . . ?
F00S C56 C13 113.1(2) . . ?
O00E C57 C54 106.05(18) . . ?
O00E C57 H57A 110.5 . . ?
O00E C57 H57B 110.5 . . ?
C54 C57 H57A 110.5 . . ?
C54 C57 H57B 110.5 . . ?
H57A C57 H57B 108.7 . . ?
C36 C58 C28 119.5(2) . . ?
C36 C58 C38 119.5(2) . . ?
C38 C58 C28 121.0(2) . . ?
F01L C59 F01O 99.9(5) . . ?
F01L C59 C12 115.2(5) . . ?
F01O C59 C12 111.8(5) . . ?
F018 C59 F01L 108.4(7) . . ?
F018 C59 F01O 106.1(8) . . ?
F018 C59 C12 114.1(7) . . ?
F01M C59 C12 112.9(6) . . ?
F01M C59 F0 111.0(7) . . ?
F01M C59 F01P 104.3(8) . . ?
F0 C59 C12 111.4(5) . . ?
F01P C59 C12 114.0(6) . . ?
F01P C59 F0 102.6(8) . . ?
O00J C60 C31 105.5(2) . . ?
O00J C60 H60A 110.6 . . ?
O00J C60 H60B 110.6 . . ?
C31 C60 H60A 110.6 . . ?
C31 C60 H60B 110.6 . . ?
H60A C60 H60B 108.8 . . ?
C2 B02A C4 109.92(14) . . ?
C6 B02A C2 112.99(15) . . ?
C6 B02A C4 104.20(14) . . ?
C6 B02A C47 113.81(14) . . ?
C47 B02A C2 102.94(14) . . ?
C47 B02A C4 113.21(14) . . ?
F006 C61 F00P 103.66(19) . . ?
F006 C61 C15 113.52(18) . . ?
F00P C61 C15 111.8(2) . . ?
F012 C61 F006 105.0(2) . . ?
F012 C61 F00P 109.1(2) . . ?
F012 C61 C15 113.1(2) . . ?
F00R C62 C21 111.7(3) . . ?
F00V C62 F00R 102.6(4) . . ?
F00V C62 C21 112.3(3) . . ?
F01B C62 F00R 106.7(6) . . ?
F01B C62 F00V 109.9(6) . . ?
F01B C62 C21 113.1(4) . . ?
F0AA C62 C21 112.6(7) . . ?
F0AA C62 F01C 99.9(12) . . ?
F01C C62 C21 115.8(6) . . ?
F00W C62 C21 114.5(6) . . ?
F00W C62 F0AA 99.8(8) . . ?
F00W C62 F01C 112.1(11) . . ?

loop_
_refln_index_h
_refln_index_k
_refln_index_l
_refln_F_squared_meas
_refln_F_squared_sigma
-2 0 0 259.17 6.7
-2 0 0 281.47 7.5
-2 0 0 272.87 6.9
-2 0 0 269.47 6.2
-2 0 0 275.97 7.1
-2 0 0 263.07 5.9
-2 0 0 266.77 5.9
2 0 0 257.77 7.4
2 0 0 266.57 5.8
2 0 0 256.47 6.9
2 0 0 267.07 6.9
2 0 0 261.47 5.7
2 0 0 270.17 6.8
2 0 0 267.37 6.2
-3 0 0 164.58 4.3
-3 0 0 166.48 7
-3 0 0 170.98 5.6
-3 0 0 171.68 5.7
-3 0 0 178.88 5.4
-3 0 0 173.08 4.7
-3 0 0 177.68 5.7
-3 0 0 164.88 4.3
3 0 0 165.28 4
3 0 0 171.88 5.7
3 0 0 179.98 6.5
3 0 0 173.18 5.5
3 0 0 164.88 4
3 0 0 167.68 5.8
-4 0 0 3138.29 81.29
4 0 0 3315.37 81.79
-5 0 0 19.4 2.8
-5 0 0 19 2.8
-5 0 0 19.5 3.6
-5 0 0 15.6 2
-5 0 0 18 2.7
-5 0 0 21.8 3
-5 0 0 17.8 2.6
-5 0 0 15 1.7
5 0 0 16.2 0.8
5 0 0 18.7 3.7
5 0 0 15.6 2.6
5 0 0 21.3 2.9
5 0 0 14.9 2.5
-6 0 0 2513.35 55.49
-6 0 0 2475.55 54.89
-6 0 0 2517.05 52.79
-6 0 0 2534.35 56.89
-6 0 0 2490.05 52.19
-6 0 0 2483.15 54.79
-6 0 0 2605.34 54.89
-6 0 0 2503.95 54.79
6 0 0 2488.65 55.09
6 0 0 2503.65 54.49
6 0 0 2543.25 57.19
-7 0 0 64.39 5.2
-7 0 0 66.59 3.4
-7 0 0 55.09 4.7
-7 0 0 65.49 3.3
-7 0 0 64.29 4.9
-7 0 0 65.09 4.6
-7 0 0 61.49 4.9
-7 0 0 70.59 3.8
-7 0 0 61.59 5.3
7 0 0 60.79 4.6
7 0 0 63.69 5.2
7 0 0 72.79 5.9
-8 0 0 9.5 3.1
-8 0 0 8 2.4
-8 0 0 5.1 2.5
-8 0 0 8.8 1.9
-8 0 0 9 1.9
-8 0 0 9.9 2
8 0 0 9.3 3.4
8 0 0 9.5 3.5
8 0 0 9.4 3
-9 0 0 4.9 3
-9 0 0 6.2 2.1
-9 0 0 10.2 2.2
-9 0 0 8.1 2.2
9 0 0 10.8 3.7
9 0 0 10.5 3.9
-10 0 0 5.3 2.2
-10 0 0 7.7 3.6
-10 0 0 6.6 2.2
10 0 0 2.8 3.2
10 0 0 2.6 2.6
-11 0 0 10.1 2.6
-11 0 0 9.1 4.1
11 0 0 7.6 3.9
11 0 0 11.5 3.8
-12 0 0 51.79 6.9
-12 0 0 51.29 4.3
-12 0 0 45.7 5.4
12 0 0 58.99 7.5
-13 0 0 12.8 4.9
-13 0 0 11.6 3.1
-13 0 0 14.4 2.9
13 0 0 17.2 5.7
13 0 0 13.2 5.4
-14 0 0 9.7 4.6
-14 0 0 12.4 3.2
14 0 0 14.5 5.8
14 0 0 12.8 5.4
-15 0 0 2.7 3.1
-15 0 0 7.6 4.4
15 0 0 0.9 4.2
15 0 0 5.2 5.3
-16 0 0 21.3 4.2
-16 0 0 34.9 6.8
16 0 0 20.2 6.1
16 0 0 24.3 7.6
17 -1 0 2.8 4.7
17 -1 0 9.6 5.7
-17 1 0 5.6 3.2
-17 1 0 10 4.9
16 -1 0 1.5 5.8
-16 1 0 -0.8 2.4
-16 1 0 -5.8 3.5
15 -1 0 9.9 5.2
15 -1 0 3.7 4.2
-15 1 0 -1.4 4.1
-15 1 0 2 2.4
14 -1 0 19.6 6.4
14 -1 0 2.2 3.6
-14 1 0 17.2 5.1
-14 1 0 18.7 3.5
13 -1 0 12.6 4.9
13 -1 0 11.2 5.2
-13 1 0 16.8 3
-13 1 0 12.2 4.5
-13 1 0 15.8 3.3
12 -1 0 2.9 5.1
12 -1 0 -1.6 3.9
-12 1 0 -0.9 3.6
-12 1 0 1.4 2
-12 1 0 -2.1 1.9
11 -1 0 110.59 10.1
11 -1 0 111.69 7.8
-11 1 0 101.39 5.4
-11 1 0 103.89 5.4
-11 1 0 106.49 5.4
-11 1 0 108.59 7.5
10 -1 0 95.79 8.5
10 -1 0 93.39 8.7
-10 1 0 105.99 6.9
-10 1 0 100.19 4.9
-10 1 0 101.49 4.8
-10 1 0 95.79 4.9
9 -1 0 127.49 9.2
9 -1 0 108.69 6.9
9 -1 0 118.29 6.6
-9 1 0 125.69 6.7
-9 1 0 123.89 5.1
-9 1 0 125.49 5.3
-9 1 0 126.59 6.9
-9 1 0 123.49 5.1
8 -1 0 401.96 16
8 -1 0 402.96 13.9
-8 1 0 406.76 15.5
-8 1 0 411.66 10.9
-8 1 0 407.46 14.2
-8 1 0 435.36 11.1
-8 1 0 427.66 13.3
-8 1 0 428.66 11.3
7 -1 0 34.4 3.8
7 -1 0 43.3 4.8
7 -1 0 39.1 5.6
-7 1 0 33.9 3.9
-7 1 0 36.7 4.1
-7 1 0 30.8 2.4
-7 1 0 36.7 5.3
-7 1 0 33.4 3.5
-7 1 0 38.5 2.8
-7 1 0 35.8 4.6
-7 1 0 34.1 2.4
6 -1 0 2.9 1.6
6 -1 0 7.9 2.4
6 -1 0 4.3 3.5
6 -1 0 3.6 1.6
-6 1 0 6.1 2.5
-6 1 0 2.6 1.3
-6 1 0 5.6 2.2
-6 1 0 2.2 2
-6 1 0 3.5 1.4
-6 1 0 4.6 3.4
-6 1 0 4.3 2.6
-6 1 0 2.3 1.4
5 -1 0 632.64 15.9
5 -1 0 672.53 16.9
5 -1 0 641.74 14.9
5 -1 0 659.03 18.5
-5 1 0 654.03 16
-5 1 0 647.84 14.4
-5 1 0 652.73 16.8
-5 1 0 646.54 18.4
-5 1 0 653.13 14.9
-5 1 0 655.13 16.7
-5 1 0 644.04 16.1
4 -1 0 15.3 3.1
4 -1 0 10.7 1.7
4 -1 0 13.4 2
4 -1 0 12.9 0.7
4 -1 0 12.5 1.3
-4 1 0 10.7 2.5
-4 1 0 11.2 1.2
-4 1 0 13 1.5
-4 1 0 13 1.9
-4 1 0 11.1 1.8
-4 1 0 12.2 1.1
-4 1 0 11.2 2.2
-4 1 0 13.5 2
3 -1 0 2.1 0.5
3 -1 0 3.4 0.8
3 -1 0 2.6 0.6
3 -1 0 3 2.1
3 -1 0 2.9 1.1
3 -1 0 2.5 1.2
-3 1 0 2.7 0.8
-3 1 0 2.1 1.5
-3 1 0 2 1.1
-3 1 0 3.6 1.2
-3 1 0 1.8 0.7
-3 1 0 3.3 0.9
-3 1 0 2.5 1
-3 1 0 2 1.4
2 -1 0 73.49 2
2 -1 0 73.19 2.8
2 -1 0 73.49 2.2
2 -1 0 71.89 2.3
2 -1 0 71.29 2
2 -1 0 71.29 3.3
-2 1 0 73.29 2.2
-2 1 0 67.19 3.2
-2 1 0 72.39 2.1
-2 1 0 74.09 2.3
-2 1 0 75.09 2.3
-2 1 0 71.89 2
-2 1 0 72.39 2.8
-1 -1 0 1411.76 38.7
1 1 0 1466.65 38.8
-2 -1 0 1815.62 48.9
2 1 0 1731.33 48.5
-3 -1 0 23.6 1.7
-3 -1 0 23.9 1.6
-3 -1 0 23.3 2.2
-3 -1 0 19.6 1.9
-3 -1 0 25.5 2.7
-3 -1 0 25.8 2
3 1 0 19.6 2
3 1 0 26.1 2.5
3 1 0 24 2.6
3 1 0 25.2 1.5
3 1 0 25 2.6
3 1 0 21.3 1.4
-4 -1 0 620.24 15.4
-4 -1 0 613.24 14.3
-4 -1 0 613.34 15.7
-4 -1 0 598.14 15.7
-4 -1 0 592.94 13.8
-4 -1 0 591.94 13.8
-4 -1 0 605.64 15.5
-4 -1 0 601.14 15.1
4 1 0 602.64 13.2
4 1 0 592.04 13.1
4 1 0 612.34 15.5
4 1 0 619.34 15.9
4 1 0 606.34 15.5
4 1 0 580.54 16
-5 -1 0 1.6 2.2
-5 -1 0 1.2 1.3
-5 -1 0 3.2 1.8
-5 -1 0 3.8 1.9
-5 -1 0 0.3 1.6
-5 -1 0 3.3 2
-5 -1 0 0.5 2.1
-5 -1 0 0.8 1.3
5 1 0 2.7 2.1
5 1 0 1.3 2.5
5 1 0 2.1 0.9
5 1 0 1.6 0.8
5 1 0 2.2 2.4
5 1 0 3.7 1.8
-6 -1 0 180.98 7.9
-6 -1 0 179.18 5.9
-6 -1 0 168.88 7.8
-6 -1 0 169.78 6.2
-6 -1 0 181.08 7.6
-6 -1 0 170.78 5.8
-6 -1 0 155.98 7.1
6 1 0 175.38 8.6
6 1 0 175.28 8.1
6 1 0 176.68 7.8
6 1 0 177.88 7.4
6 1 0 171.08 4.4
6 1 0 172.78 4.3
-7 -1 0 421.16 13.9
-7 -1 0 420.56 13.4
-7 -1 0 417.16 11.4
-7 -1 0 410.66 13.4
-7 -1 0 416.66 14.2
-7 -1 0 441.76 14
-7 -1 0 427.26 11.4
-7 -1 0 421.36 11.8
7 1 0 453.85 15.8
7 1 0 446.06 15.5
7 1 0 419.36 13.6
-8 -1 0 139.09 5.8
-8 -1 0 157.88 6
-8 -1 0 154.68 8
-8 -1 0 150.68 7.6
-8 -1 0 144.59 6.1
8 1 0 146.79 7.7
8 1 0 144.89 8.9
-9 -1 0 437.86 12.4
-9 -1 0 421.96 12.7
-9 -1 0 459.55 15.6
-9 -1 0 436.06 12.5
9 1 0 443.06 15.5
9 1 0 419.06 16.8
-10 -1 0 -0.2 3.3
-10 -1 0 6.2 2.2
-10 -1 0 4.5 2.5
10 1 0 5.2 4.3
10 1 0 6.9 3.2
-11 -1 0 32.9 6.1
-11 -1 0 38.5 4.2
-11 -1 0 37.2 4.2
11 1 0 40 6.6
11 1 0 37.2 6.8
-12 -1 0 227.48 12.1
-12 -1 0 242.68 9.3
-12 -1 0 218.18 8.8
12 1 0 221.28 12.4
12 1 0 215.08 13.2
-13 -1 0 -0.1 2.4
-13 -1 0 0 4.2
13 1 0 -2.2 4.1
13 1 0 0 4.4
-14 -1 0 5.7 4.4
-14 -1 0 -2.4 2.5
14 1 0 11.5 6.2
14 1 0 -1 4.2
-15 -1 0 7.7 3.1
-15 -1 0 0.9 3.9
15 1 0 12.5 6
15 1 0 9.9 5.7
-16 -1 0 2.3 3.1
-16 -1 0 0 2.7
16 1 0 -6.6 3.6
16 1 0 6.7 5.3
17 -2 0 42.3 8.3
17 -2 0 55.29 10.4
-17 2 0 46 5.6
-17 2 0 41.8 6.7
16 -2 0 11.4 4.3
16 -2 0 23.7 7.1
-16 2 0 5.9 4.5
-16 2 0 21.6 3.9
15 -2 0 13.9 4.8
15 -2 0 14.6 5.8
-15 2 0 12.2 3.1
14 -2 0 15.7 5.8
14 -2 0 8.3 6.2
-14 2 0 4.8 2.2
-14 2 0 6.4 2.6
-14 2 0 4.7 4.1
13 -2 0 21.2 5.3
13 -2 0 33.5 8.4
-13 2 0 35.3 5.7
12 -2 0 6.4 4.3
12 -2 0 7.9 5.7
-12 2 0 7.2 3.5
-12 2 0 8.4 2.6
-12 2 0 9.2 2.3
-12 2 0 11.7 2.6
11 -2 0 517.05 18.1
-11 2 0 533.45 14.3
-11 2 0 533.15 16.9
-11 2 0 509.85 14.1
10 -2 0 2.9 3.4
10 -2 0 3.4 2.6
10 -2 0 3 3.2
-10 2 0 4.8 1.7
-10 2 0 4.8 1.8
-10 2 0 4.6 2.4
-10 2 0 0.5 1.7
9 -2 0 195.88 8.3
9 -2 0 200.38 11.2
9 -2 0 198.18 9.5
9 -2 0 198.68 7
-9 2 0 192.78 6.6
-9 2 0 204.18 8.4
-9 2 0 196.48 6.8
-9 2 0 203.58 6.7
-9 2 0 195.18 8.3
8 -2 0 26 3.5
8 -2 0 21.6 5.4
8 -2 0 20.6 4
8 -2 0 24.8 2.7
-8 2 0 20.3 3.2
-8 2 0 22.8 3.5
-8 2 0 20.7 2.3
-8 2 0 25.7 4.9
-8 2 0 26.3 2.7
-8 2 0 26.7 3.9
-8 2 0 23.5 3.6
-8 2 0 22.9 2.5
7 -2 0 119.69 5.5
7 -2 0 113.29 7.6
7 -2 0 130.49 6.8
7 -2 0 132.99 4.9
-7 2 0 124.89 4.5
-7 2 0 127.69 5.7
-7 2 0 130.59 7.6
-7 2 0 127.49 4.7
-7 2 0 122.79 6.2
-7 2 0 121.19 4.4
-7 2 0 133.99 5.9
6 -2 0 204.58 6.2
6 -2 0 177.78 9.4
6 -2 0 190.28 6.8
6 -2 0 218.88 8
-6 2 0 190.58 5.8
-6 2 0 198.58 5.8
-6 2 0 193.68 6.8
-6 2 0 208.08 7.1
-6 2 0 209.38 7.8
-6 2 0 207.88 7.8
-6 2 0 201.78 6.1
-6 2 0 209.58 9.7
5 -2 0 171.28 4.1
5 -2 0 170.78 4
5 -2 0 172.98 5.2
5 -2 0 178.18 6.6
5 -2 0 166.38 5.6
5 -2 0 160.48 8
-5 2 0 179.08 5.8
-5 2 0 179.88 7.9
-5 2 0 178.48 5.7
-5 2 0 169.28 6.4
-5 2 0 173.88 6.6
4 -2 0 0.8 1.1
4 -2 0 1.4 0.9
4 -2 0 1.8 0.7
4 -2 0 0.1 2.2
4 -2 0 2 1
4 -2 0 1.2 0.6
-4 2 0 1.7 2.3
-4 2 0 1.9 0.9
-4 2 0 2.6 0.9
-4 2 0 0.9 1.1
-4 2 0 1.5 1.1
-4 2 0 0.6 0.9
-4 2 0 1.6 0.8
3 -2 0 250.17 6.1
3 -2 0 257.47 6.1
3 -2 0 276.37 8.9
3 -2 0 252.77 6.4
3 -2 0 254.57 7.4
3 -2 0 262.57 6.2
3 -2 0 264.07 6.3
-3 2 0 265.07 6.3
-3 2 0 245.98 8.4
-3 2 0 248.28 6.2
-3 2 0 254.57 6.4
-3 2 0 263.37 7.3
-3 2 0 260.77 6.2
-2 2 0 1581.24 44.6
1 -2 0 375.26 9.8
1 -2 0 405.36 9.3
1 -2 0 414.16 9.7
1 -2 0 413.26 9.3
-1 2 0 403.96 9.3
-1 2 0 418.56 9.4
-1 2 0 423.86 9.7
-1 2 0 414.96 10
0 -2 0 801.52 17.2
0 -2 0 821.92 17.3
0 -2 0 823.92 17.2
0 2 0 798.32 16.9
0 2 0 793.72 17.2
0 2 0 782.42 17.2
0 2 0 760.22 17.2
-2 -2 0 15.9 2
-2 -2 0 12.3 1.7
-2 -2 0 11.2 2.2
-2 -2 0 14.5 2
-2 -2 0 13.9 1.7
2 2 0 12.1 1.7
2 2 0 14.2 2
2 2 0 14.2 1.6
2 2 0 11.7 1.8
-3 -2 0 0.3 1.2
-3 -2 0 0.9 1
-3 -2 0 0.3 1.5
-3 -2 0 0.7 1
-3 -2 0 0.3 1.2
3 2 0 1.4 1.8
3 2 0 1.6 1.2
3 2 0 -0.9 1.5
3 2 0 -0.1 0.9
3 2 0 0 1
3 2 0 0.3 1.1
3 2 0 0.4 1.6
-4 -2 0 11.9 1.8
-4 -2 0 12.2 2.3
-4 -2 0 12.7 2.3
-4 -2 0 14.8 2.8
-4 -2 0 10.9 1.8
4 2 0 12.6 2.7
4 2 0 14.2 2.8
4 2 0 8 2.5
4 2 0 14.3 2.7
4 2 0 9.6 1.5
4 2 0 11.7 2.3
-5 -2 0 296.87 9.7
-5 -2 0 292.77 8.6
-5 -2 0 286.27 9.9
-5 -2 0 308.07 10.4
-5 -2 0 302.27 8.6
-5 -2 0 301.77 10.6
-5 -2 0 331.47 10.7
5 2 0 312.37 7.9
5 2 0 292.17 10.4
5 2 0 305.27 10.7
5 2 0 306.67 10.2
5 2 0 299.87 10.2
-6 -2 0 27.1 4.2
-6 -2 0 29.8 4.1
-6 -2 0 22.5 2.8
-6 -2 0 24.5 3.7
-6 -2 0 28 3.9
-6 -2 0 20.5 2.8
-6 -2 0 23.6 3.5
-6 -2 0 25.5 2.8
6 2 0 18.4 3.7
6 2 0 27.6 4.6
6 2 0 22.2 1.9
6 2 0 21.3 1.9
6 2 0 24.8 3.9
6 2 0 22.7 4.1
-7 -2 0 400.06 14
-7 -2 0 425.96 11.6
-7 -2 0 408.06 12
-7 -2 0 399.26 13.9
-7 -2 0 401.16 11.4
7 2 0 417.56 14.7
7 2 0 413.96 14.3
7 2 0 389.96 9.3
7 2 0 404.46 13.8
7 2 0 405.46 13.5
-8 -2 0 0.5 1.9
-8 -2 0 1.2 1.7
-8 -2 0 0.5 1.8
-8 -2 0 -0.7 2.9
-8 -2 0 -4.4 1.9
8 2 0 -3.1 1.7
8 2 0 -1.3 2.9
-9 -2 0 20.7 4.6
-9 -2 0 13.4 2.9
-9 -2 0 15.8 3
-9 -2 0 22.3 3.3
9 2 0 16 4.5
9 2 0 8.5 4.4
-10 -2 0 127.79 6.4
-10 -2 0 127.09 6.5
-10 -2 0 124.89 8.3
-10 -2 0 135.49 6.6
10 2 0 119.09 8.7
10 2 0 127.59 9.6
-11 -2 0 11.8 3.1
-11 -2 0 4.7 3.4
-11 -2 0 8.5 3.1
11 2 0 10.9 4.3
11 2 0 12.5 4.1
-12 -2 0 67.29 5.5
12 2 0 80.39 7.4
12 2 0 84.69 9
-13 -2 0 -3.2 2.4
-13 -2 0 0.2 3.4
13 2 0 -0.8 4.3
13 2 0 1.2 3.5
-14 -2 0 1.7 4.3
-14 -2 0 7.4 3.3
14 2 0 3.3 4.6
14 2 0 -1.2 3.4
-15 -2 0 11.5 3.8
-15 -2 0 15 5.6
15 2 0 13.7 6
-16 -2 0 -1.8 2.7
-16 -2 0 0.4 3.9
16 2 0 0.3 4.6
16 2 0 22.6 7.2
17 -3 0 9.3 5.3
17 -3 0 3.5 4.1
-17 3 0 2.3 4
-17 3 0 6.4 3.1
16 -3 0 4.2 4.3
16 -3 0 9.4 6.5
-16 3 0 -2.3 3.2
15 -3 0 34.2 6.9
15 -3 0 31.7 9
-15 3 0 31.7 5.6
-15 3 0 31.8 4.2
14 -3 0 26 8.1
14 -3 0 23.9 5.4
-14 3 0 15 4.4
-14 3 0 19.4 3.3
-14 3 0 17.8 3.1
13 -3 0 7.9 3.9
13 -3 0 11.2 6.6
-13 3 0 8 3.6
-13 3 0 9.5 3.2
-13 3 0 6.7 2.7
12 -3 0 -3.6 3.3
12 -3 0 2.8 4.1
-12 3 0 -5.5 2.8
-12 3 0 -0.2 2.1
-12 3 0 0.7 1.8
-12 3 0 -3.1 1.4
11 -3 0 56.29 5.8
11 -3 0 56.29 7.3
11 -3 0 64.89 5.2
11 -3 0 54.19 4
-11 3 0 68.39 4.1
-11 3 0 71.49 5.6
-11 3 0 64.69 5.4
-11 3 0 54.79 4
10 -3 0 168.98 8.9
10 -3 0 170.58 11.5
10 -3 0 167.68 7.6
10 -3 0 177.38 6.7
-10 3 0 182.48 8.1
-10 3 0 169.58 6.4
-10 3 0 175.28 6.4
-10 3 0 187.48 6.6
-10 3 0 167.38 7.7
9 -3 0 3.1 2.3
9 -3 0 2.7 1.9
9 -3 0 6.6 3.7
9 -3 0 3.3 1.7
-9 3 0 0.4 1.5
-9 3 0 3.5 2.3
-9 3 0 5 2.2
-9 3 0 1.1 1.3
-9 3 0 2.4 1.5
8 -3 0 116.29 5.4
8 -3 0 106.29 6.7
8 -3 0 110.19 4.7
-8 3 0 128.59 4.7
-8 3 0 104.69 6
-8 3 0 114.59 5.5
-8 3 0 119.39 5.6
-8 3 0 123.59 4.8
-8 3 0 114.79 4.6
-8 3 0 117.49 8.4
-8 3 0 112.29 6.5
7 -3 0 5.1 1.8
7 -3 0 8.1 4.1
7 -3 0 1.9 2
7 -3 0 3.1 1.5
-7 3 0 1.8 1.7
-7 3 0 2.9 1.4
-7 3 0 0.4 1.6
-7 3 0 2.4 2.3
-7 3 0 0.6 3.5
-7 3 0 3.5 1.5
-7 3 0 2.4 2.2
-7 3 0 2.2 1.4
6 -3 0 582.84 13.8
6 -3 0 588.84 18.3
6 -3 0 561.44 12.2
6 -3 0 565.24 15.8
6 -3 0 563.04 12.2
6 -3 0 557.24 13.9
-6 3 0 571.24 15.7
-6 3 0 577.54 15.5
-6 3 0 572.14 14
-6 3 0 578.34 13.7
-6 3 0 554.34 13.5
-6 3 0 564.44 13.9
-6 3 0 561.04 17.8
-6 3 0 572.24 13.4
5 -3 0 389.16 9.7
5 -3 0 385.36 9
5 -3 0 388.86 9.9
5 -3 0 387.36 11.4
5 -3 0 393.06 9.1
5 -3 0 412.76 13.7
-5 3 0 397.96 9.8
-5 3 0 386.96 13.1
-5 3 0 399.96 9.8
-5 3 0 395.76 11.5
-5 3 0 394.46 9.6
4 -3 0 226.08 5.8
4 -3 0 230.98 8.8
4 -3 0 222.28 5.7
4 -3 0 215.08 6.2
4 -3 0 227.88 7.3
-4 3 0 216.78 6.1
-4 3 0 226.08 8.8
-4 3 0 219.88 5.6
-4 3 0 216.68 6.2
-4 3 0 229.98 7.3
-4 3 0 232.78 5.7
3 -3 0 300.87 9.9
3 -3 0 308.77 8.6
3 -3 0 310.77 7.8
3 -3 0 312.67 7.6
3 -3 0 302.67 6.7
3 -3 0 307.37 6.9
-3 3 0 315.97 7.8
-3 3 0 312.57 6.7
-3 3 0 322.67 9.1
-3 3 0 292.47 9.7
-3 3 0 300.97 6.9
-3 3 0 310.17 7.9
-3 3 0 309.57 8.5
1 -3 0 16 1.6
1 -3 0 16.8 1.4
1 -3 0 19.9 1.6
1 -3 0 17.1 1.9
1 -3 0 17.4 1.9
-1 3 0 17.4 2.3
-1 3 0 19.7 1.9
-1 3 0 16.2 1.5
-1 3 0 18.6 2
-1 3 0 16.1 1.2
0 -3 0 2119.29 63.59
0 3 0 2077.89 63.09
-1 -3 0 1495.95 32
-1 -3 0 1480.75 32.1
-1 -3 0 1501.15 32
1 3 0 1476.85 32.1
1 3 0 1520.55 32.5
1 3 0 1485.15 32
1 3 0 1503.85 32.1
-2 -3 0 158.68 5.3
-2 -3 0 157.98 5.4
-2 -3 0 155.08 5.3
-2 -3 0 150.58 5.6
-2 -3 0 152.08 5.9
2 3 0 158.18 5.4
2 3 0 163.68 5.9
2 3 0 167.58 6.1
2 3 0 154.88 5.2
2 3 0 157.08 5.1
-3 -3 0 15.1 2.9
-3 -3 0 8.1 1.7
-3 -3 0 4.4 1.6
-3 -3 0 5.9 1.7
3 3 0 6.3 1.7
3 3 0 5.7 1.8
3 3 0 7.3 1.8
3 3 0 4.7 1.4
3 3 0 5.5 1.5
3 3 0 6 1.7
-4 -3 0 23.4 3.6
-4 -3 0 24.1 3
-4 -3 0 22.8 2.6
-4 -3 0 19.6 3.1
-4 -3 0 19.8 2.5
4 3 0 22.3 2.4
4 3 0 21.4 2.9
4 3 0 14.9 2.7
4 3 0 22.3 3.4
4 3 0 20 2.4
4 3 0 22.6 3.2
4 3 0 24.3 3.8
-5 -3 0 1336.47 31.1
-5 -3 0 1345.87 32.5
-5 -3 0 1340.37 32.6
-5 -3 0 1349.66 32.6
-5 -3 0 1370.06 30.2
-5 -3 0 1332.27 30.1
5 3 0 1335.47 29.1
5 3 0 1335.37 31.2
5 3 0 1333.17 32.4
5 3 0 1369.26 32
5 3 0 1297.87 32
5 3 0 1315.57 29.1
5 3 0 1346.37 31.9
-6 -3 0 53.59 4
-6 -3 0 58.39 3.9
-6 -3 0 61.39 4.8
-6 -3 0 68.99 5.6
-6 -3 0 54.99 3.6
6 3 0 62.89 5.3
6 3 0 55.79 6.5
6 3 0 52.69 4.9
6 3 0 53.49 3.1
6 3 0 59.59 3.1
-7 -3 0 115.99 7
-7 -3 0 107.09 5.7
-7 -3 0 110.69 5.4
-7 -3 0 115.29 6.1
-7 -3 0 111.49 6.3
7 3 0 120.79 7.3
7 3 0 118.49 7.3
7 3 0 113.49 4.1
7 3 0 126.69 7.4
-8 -3 0 144.59 6.4
-8 -3 0 144.39 6.5
-8 -3 0 142.59 7.5
-8 -3 0 145.49 8.3
-8 -3 0 142.79 6.7
8 3 0 112.99 5.1
8 3 0 137.89 4.1
8 3 0 154.18 8.8
8 3 0 140.49 8.2
8 3 0 152.98 8.2
-9 -3 0 26.8 3.7
-9 -3 0 37.1 4.6
-9 -3 0 29.9 3.9
-9 -3 0 30.7 5.2
9 3 0 22.2 5.2
-10 -3 0 200.48 8.6
-10 -3 0 225.18 11.9
10 3 0 222.28 12.6
10 3 0 209.68 11
-11 -3 0 6 4.6
-11 -3 0 11.9 3.3
11 3 0 12.5 5.1
11 3 0 11.8 4.9
-12 -3 0 20.6 4
-12 -3 0 18.2 5.8
12 3 0 17.1 6.1
12 3 0 16.7 5.6
-13 -3 0 65.99 9.1
-13 -3 0 66.39 5.6
13 3 0 71.79 7.6
13 3 0 78.29 8.8
-14 -3 0 10.3 5.4
-14 -3 0 5.5 2.8
14 3 0 15 6.7
14 3 0 7.7 4.4
-15 -3 0 35.5 7
15 3 0 40.9 8
15 3 0 44.9 8.2
17 -4 0 83.99 13.3
17 -4 0 60.39 8.7
-17 4 0 56.99 5.4
16 -4 0 5.7 6
16 -4 0 3.1 4.7
-16 4 0 11.1 4.2
15 -4 0 30.1 6.6
15 -4 0 28.1 9
-15 4 0 45.8 6
-15 4 0 32.8 4.3
14 -4 0 21.2 6.9
14 -4 0 10.7 4.5
-14 4 0 21.1 3.6
-14 4 0 15.2 4.1
13 -4 0 16.4 4.8
13 -4 0 15.4 6.2
-13 4 0 16.4 4.3
-13 4 0 16.5 2.7
-13 4 0 17.2 3.7
12 -4 0 95.89 8.1
12 -4 0 79.69 9.8
12 -4 0 94.09 5.2
-12 4 0 79.59 5.9
-12 4 0 82.09 4.7
-12 4 0 81.39 4.9
-12 4 0 83.19 4.9
11 -4 0 93.29 5
11 -4 0 94.79 7.6
11 -4 0 82.39 5.6
11 -4 0 95.99 9.1
-11 4 0 85.69 4.8
-11 4 0 83.49 5.7
-11 4 0 84.49 4.6
-11 4 0 78.69 5.1
-11 4 0 94.49 5.7
10 -4 0 107.59 7.1
10 -4 0 121.69 5.9
10 -4 0 111.89 9.8
10 -4 0 123.59 5.4
-10 4 0 116.79 5.9
-10 4 0 114.29 5.2
-10 4 0 112.09 5
-10 4 0 110.99 5.1
-10 4 0 106.79 5.9
9 -4 0 124.09 5.7
9 -4 0 120.59 5.3
9 -4 0 108.99 8.6
9 -4 0 129.69 7.2
-9 4 0 117.39 6.6
-9 4 0 126.69 5.1
-9 4 0 114.89 5
-9 4 0 122.99 5.8
-9 4 0 118.69 5.1
-9 4 0 127.69 5.7
8 -4 0 75.59 5.3
8 -4 0 76.59 6.9
8 -4 0 76.79 3.9
8 -4 0 79.89 4.2
-8 4 0 82.99 4.2
-8 4 0 83.19 5.4
-8 4 0 83.39 4
-8 4 0 75.79 3.9
-8 4 0 88.09 5.5
-8 4 0 88.19 4.3
-8 4 0 74.39 7.1
7 -4 0 242.68 7.4
7 -4 0 232.98 11.7
7 -4 0 246.08 6
7 -4 0 246.68 9.3
7 -4 0 249.38 7.6
7 -4 0 250.07 6.1
-7 4 0 250.37 7.4
-7 4 0 245.88 11.2
-7 4 0 249.18 7.5
-7 4 0 239.18 9.2
-7 4 0 241.08 8.9
-7 4 0 241.28 7.4
-7 4 0 245.18 7.4
6 -4 0 48.1 2.5
6 -4 0 47.1 3.8
6 -4 0 56.99 5.4
6 -4 0 49.4 2.4
6 -4 0 48.2 3
-6 4 0 55.39 5.7
-6 4 0 48.4 2.7
-6 4 0 54.19 4.3
-6 4 0 49.3 3
-6 4 0 47.5 3.1
-6 4 0 45.9 2.7
5 -4 0 208.98 6.2
5 -4 0 202.48 7.5
5 -4 0 226.28 9.7
5 -4 0 202.98 5.9
5 -4 0 211.78 5.6
5 -4 0 200.98 6.3
-5 4 0 201.18 5.3
-5 4 0 195.68 8.9
-5 4 0 198.48 7.3
-5 4 0 197.28 6.1
-5 4 0 200.08 5.4
-5 4 0 199.98 6.3
-5 4 0 207.78 7.9
4 -4 0 42.2 1.5
4 -4 0 43.9 1.7
4 -4 0 36.3 4
4 -4 0 44.1 2.4
4 -4 0 38.8 2.5
-4 4 0 39.8 2.6
-4 4 0 35.4 3.6
-4 4 0 37.8 2.6
-4 4 0 38.6 1.7
-4 4 0 43.1 2.9
-4 4 0 43 3.5
3 -4 0 171.88 5.3
3 -4 0 172.58 4.4
3 -4 0 175.08 5.5
3 -4 0 173.18 7.2
3 -4 0 167.58 6.2
3 -4 0 173.68 4
-3 4 0 167.98 5.8
-3 4 0 170.48 5.6
-3 4 0 182.68 7.3
-3 4 0 178.88 5.6
-3 4 0 184.28 6.6
2 -4 0 2202.98 47.6
-2 4 0 2270.87 47.7
1 -4 0 1706.13 36.6
1 -4 0 1731.53 37.1
-1 4 0 1727.43 37.1
0 -4 0 2250.07 47.7
0 -4 0 2298.47 47.7
0 4 0 2240.08 47.7
-1 -4 0 25 2.4
-1 -4 0 24.1 2.4
-1 -4 0 21.1 2.2
-1 -4 0 21.5 2.3
-1 -4 0 20.9 2.2
1 4 0 24 2.8
1 4 0 24.1 2.4
1 4 0 25.6 2.1
1 4 0 24.3 2.3
1 4 0 25.3 2.3
-2 -4 0 4.6 1.6
-2 -4 0 3 1.8
-2 -4 0 3.3 1.7
-2 -4 0 4.5 1.8
-2 -4 0 4.5 1.7
2 4 0 7.3 1.9
2 4 0 4.6 1.7
2 4 0 4.6 1.8
2 4 0 6.4 1.8
2 4 0 4.7 1.9
-3 -4 0 864.91 21.6
-3 -4 0 883.91 20.9
-3 -4 0 864.21 20.6
-3 -4 0 863.41 22.1
-3 -4 0 837.62 20.5
3 4 0 856.21 20.2
3 4 0 852.71 21.6
3 4 0 865.11 21.9
3 4 0 887.21 20.9
3 4 0 877.91 20.3
-4 -4 0 290.87 10.3
-4 -4 0 277.77 9
-4 -4 0 295.37 9.4
-4 -4 0 286.37 10.4
4 4 0 285.37 9.9
4 4 0 273.97 9.3
4 4 0 292.67 10.4
4 4 0 286.17 8.6
4 4 0 282.87 8.5
4 4 0 266.97 10.2
4 4 0 278.67 9.2
-5 -4 0 127.19 5.7
-5 -4 0 110.79 6.9
-5 -4 0 120.29 7.8
-5 -4 0 117.09 5.9
-5 -4 0 115.59 6.5
5 4 0 120.29 6.1
5 4 0 121.59 6.4
5 4 0 119.89 4.9
5 4 0 120.29 7
5 4 0 112.09 6.6
5 4 0 121.59 6.1
5 4 0 120.69 5
-6 -4 0 685.33 19.9
-6 -4 0 713.03 18.9
-6 -4 0 752.22 21.6
-6 -4 0 729.83 19.8
6 4 0 746.53 20
6 4 0 743.23 17.7
6 4 0 768.22 20.7
6 4 0 737.43 21.3
6 4 0 776.72 21.2
6 4 0 715.33 17.5
-7 -4 0 4.1 3.4
-7 -4 0 -0.8 1.8
-7 -4 0 -1.2 2
-7 -4 0 0 1.8
7 4 0 -0.8 1.5
7 4 0 0.5 2.7
7 4 0 -2.6 2.5
7 4 0 -2 1.4
7 4 0 2.8 2.8
-8 -4 0 257.77 9.9
-8 -4 0 232.78 13
-8 -4 0 239.88 10.5
8 4 0 275.27 8.1
8 4 0 250.67 11.4
8 4 0 255.67 7.3
8 4 0 261.07 13.5
-9 -4 0 -3 2.1
-9 -4 0 -1.4 2.4
9 4 0 -1.1 4.2
9 4 0 1.1 2.6
-10 -4 0 5 2.7
-10 -4 0 3.6 3.5
10 4 0 3.6 3.4
10 4 0 0.8 3.6
-11 -4 0 86.29 7.9
-11 -4 0 96.39 6.4
11 4 0 76.89 8.1
11 4 0 62.19 8
-12 -4 0 18.8 4.1
-12 -4 0 11.2 5.6
12 4 0 15.5 5.5
12 4 0 16.9 5.7
-13 -4 0 14.1 5.5
-13 -4 0 19.1 4.1
13 4 0 19.8 5.7
13 4 0 13 4.8
-14 -4 0 7.9 5.6
14 4 0 -4.6 3
-15 -4 0 7.2 3.6
-15 -4 0 2.3 5.2
15 4 0 -7.2 3.8
17 -5 0 -1.8 4.5
-17 5 0 2.7 3.4
-17 5 0 7.3 5.7
-17 5 0 9.7 3.2
16 -5 0 7.6 6.7
16 -5 0 -7.3 3.4
-16 5 0 1.2 3.5
-16 5 0 2.4 3.8
15 -5 0 4 5.1
15 -5 0 6.1 4.1
-15 5 0 5 2.7
14 -5 0 78.69 7.6
14 -5 0 86.29 11
-14 5 0 89.79 5.6
-14 5 0 70.99 6.1
13 -5 0 -1.7 1.9
13 -5 0 3.3 3.6
-13 5 0 5.1 3.2
12 -5 0 -1.3 2
12 -5 0 -1.5 2.6
12 -5 0 -2.2 3.4
12 -5 0 -1.9 1.9
-12 5 0 1.2 1.7
-12 5 0 2 2.3
-12 5 0 -0.4 2
-12 5 0 -0.1 2.4
11 -5 0 1.7 2.8
11 -5 0 7.6 2.3
11 -5 0 2 5.5
11 -5 0 8 2.6
-11 5 0 5 2.3
-11 5 0 6 2.7
-11 5 0 7.6 2.3
-11 5 0 5.9 2.4
10 -5 0 78.89 4.4
10 -5 0 76.99 7.8
10 -5 0 71.39 4.5
10 -5 0 69.29 6.3
-10 5 0 73.59 4.5
-10 5 0 75.29 4.4
-10 5 0 67.39 4.7
-10 5 0 71.69 4.3
9 -5 0 22.3 4
9 -5 0 21.9 2.8
9 -5 0 23.8 5.5
9 -5 0 21.5 2.8
-9 5 0 18.8 2.8
-9 5 0 20.6 3.6
-9 5 0 19.4 2.7
-9 5 0 17.5 2.5
-9 5 0 23 2.9
8 -5 0 3.1 3.2
8 -5 0 2.6 1.5
8 -5 0 0.2 0.8
8 -5 0 2.5 1.5
8 -5 0 -2.5 2.4
-8 5 0 1 1.6
-8 5 0 1.8 1.4
-8 5 0 -0.1 1.9
-8 5 0 2.2 1.5
-8 5 0 2.9 1.7
7 -5 0 446.06 12
7 -5 0 465.25 14
7 -5 0 439.36 11
7 -5 0 435.76 16.5
7 -5 0 427.06 10.7
-7 5 0 438.96 11.9
-7 5 0 446.76 13.9
-7 5 0 446.76 14.6
-7 5 0 433.36 16.2
-7 5 0 448.86 10.9
-7 5 0 450.25 11.8
6 -5 0 245.68 6.4
6 -5 0 234.48 8.7
6 -5 0 238.48 7.1
6 -5 0 245.28 7.8
6 -5 0 237.28 6.9
6 -5 0 247.08 11.4
-6 5 0 247.98 11.2
-6 5 0 243.98 7.6
-6 5 0 253.37 9.8
-6 5 0 243.88 7.7
-6 5 0 232.78 8.8
-6 5 0 246.68 6.4
-6 5 0 240.78 6.1
5 -5 0 7.2 1.6
5 -5 0 7.5 3.6
5 -5 0 3.5 1.7
5 -5 0 2.1 1.5
5 -5 0 2.8 0.9
-5 5 0 3.6 1.6
-5 5 0 5.2 2.6
-5 5 0 5 2.5
-5 5 0 2.3 1.6
-5 5 0 6.3 1.8
4 -5 0 359.66 8.3
4 -5 0 340.77 9.5
4 -5 0 361.96 7.7
4 -5 0 406.56 12.8
4 -5 0 371.86 10
-4 5 0 359.16 9.9
-4 5 0 375.16 10.7
-4 5 0 328.57 11.9
-4 5 0 363.46 10.1
-4 5 0 353.16 11.2
3 -5 0 148.69 5.3
3 -5 0 154.18 5.5
3 -5 0 147.59 6.9
3 -5 0 155.78 6.3
-3 5 0 148.29 6.1
-3 5 0 156.38 6.9
-3 5 0 149.59 5.5
-3 5 0 158.98 5.7
2 -5 0 28.1 2.7
2 -5 0 29.4 2.9
2 -5 0 28.8 2.9
2 -5 0 24.2 2.4
2 -5 0 27.9 2.1
-2 5 0 28.1 2.9
-2 5 0 27.6 2.6
-2 5 0 27.5 3.1
-2 5 0 28.5 2.6
-2 5 0 27.4 1.9
1 -5 0 478.95 12
1 -5 0 463.45 12.5
1 -5 0 475.85 12.6
1 -5 0 456.75 12.3
1 -5 0 473.45 12.3
-1 5 0 476.85 11.5
-1 5 0 467.25 12.7
-1 5 0 459.85 12.4
-1 5 0 475.25 12.5
-1 5 0 480.45 12.5
0 -5 0 303.27 9.1
0 -5 0 304.47 9.2
0 -5 0 308.37 8.4
0 -5 0 296.57 9
0 -5 0 289.17 9
0 5 0 318.87 8.7
0 5 0 325.77 9.4
0 5 0 305.07 9.1
0 5 0 295.27 9.1
0 5 0 302.07 8.4
0 5 0 308.17 9.1
-1 -5 0 399.96 11.3
-1 -5 0 412.06 11.3
-1 -5 0 403.26 11.3
-1 -5 0 392.36 11.7
-1 -5 0 399.76 11
1 5 0 403.36 11.1
1 5 0 391.36 11.1
1 5 0 394.56 11.3
1 5 0 406.36 11.3
1 5 0 389.36 11.6
1 5 0 393.16 10
-2 -5 0 2620.64 56.59
-2 -5 0 2501.75 55.59
-2 -5 0 2637.24 55.39
-2 -5 0 2587.34 55.39
2 5 0 2570.94 55.39
2 5 0 2596.24 55.19
2 5 0 2656.83 55.39
2 5 0 2550.84 56.29
2 5 0 2612.14 55.89
-3 -5 0 274.37 10.4
-3 -5 0 280.07 9.1
-3 -5 0 268.67 9.5
-3 -5 0 279.67 9.2
-3 -5 0 265.07 9.1
3 5 0 274.67 9.1
3 5 0 282.97 11.2
3 5 0 267.87 8.7
3 5 0 270.67 9.6
3 5 0 270.57 8.8
-4 -5 0 -1.2 1.8
-4 -5 0 -0.3 2
-4 -5 0 0.9 1.9
-4 -5 0 1.3 2
-4 -5 0 4.6 2.5
4 5 0 -0.8 1.9
4 5 0 2.6 2.4
4 5 0 2.2 2
4 5 0 0.8 2.3
4 5 0 1 1.9
4 5 0 1.1 1.9
4 5 0 4.4 2.6
-5 -5 0 75.69 5.7
-5 -5 0 79.79 4.9
-5 -5 0 67.49 5.2
-5 -5 0 79.09 4.9
-5 -5 0 73.09 4.9
5 5 0 85.09 6
5 5 0 74.99 5.6
5 5 0 80.89 5.2
5 5 0 76.79 4.4
5 5 0 75.79 4.3
5 5 0 77.79 5
-6 -5 0 46.3 4.2
-6 -5 0 55.49 6.4
-6 -5 0 41 4.5
-6 -5 0 37 3.8
6 5 0 45.9 4.5
6 5 0 44.6 3.5
6 5 0 40.1 3.4
6 5 0 47.9 4.7
6 5 0 41.4 4.3
6 5 0 48 5.9
-7 -5 0 0.5 2.3
-7 -5 0 -3.3 2.2
7 5 0 0.2 2.4
7 5 0 1.6 1.7
7 5 0 -2.1 2.7
7 5 0 -2.7 2.5
7 5 0 1.9 1.8
7 5 0 1.2 2.4
-8 -5 0 4.7 2.8
-8 -5 0 7.3 3.6
8 5 0 0.8 3.4
8 5 0 4.6 3.8
8 5 0 3.9 1.8
8 5 0 6.7 4.2
8 5 0 6.4 2.1
-9 -5 0 4.4 2.9
-9 -5 0 3.2 3
9 5 0 3.5 1.7
9 5 0 6.5 3.6
9 5 0 5.2 3.2
9 5 0 7 2.9
-10 -5 0 77.79 6
-10 -5 0 82.89 7.8
10 5 0 78.19 7.7
10 5 0 71.89 8.5
-11 -5 0 148.49 8.2
-11 -5 0 123.79 9.7
11 5 0 125.69 9.3
11 5 0 127.49 10.1
-12 -5 0 4.5 2.9
-12 -5 0 3.3 3.9
12 5 0 -1.6 3.9
-13 -5 0 3.1 4.4
13 5 0 11.5 5
13 5 0 19.8 5.2
-14 -5 0 8.5 5.5
-14 -5 0 5.9 3.4
14 5 0 7.9 5.2
14 5 0 12.7 5.1
17 -6 0 75.59 9.6
-17 6 0 67.39 5.9
-17 6 0 66.39 9.7
-17 6 0 80.29 7
16 -6 0 14.1 4.6
16 -6 0 14.7 6.8
-16 6 0 12.6 3.8
-16 6 0 19 6.7
15 -6 0 4.7 6.5
15 -6 0 12.1 4.5
-15 6 0 7.2 3
-15 6 0 6.9 4.1
-15 6 0 6.5 3
14 -6 0 1.2 2.2
14 -6 0 1.1 4.5
14 -6 0 -3.5 2.9
-14 6 0 0.7 2.4
-14 6 0 -1.2 4.4
-14 6 0 1 2.3
13 -6 0 -0.3 2
13 -6 0 -3 5.2
13 -6 0 -2 2.7
13 -6 0 -1 2.5
-13 6 0 -1.5 1.7
-13 6 0 -0.6 2
-13 6 0 3.7 2.7
12 -6 0 93.79 7.6
12 -6 0 109.99 6
12 -6 0 95.29 9.8
12 -6 0 102.39 5.6
-12 6 0 102.99 5.6
-12 6 0 90.89 5.5
-12 6 0 102.69 5.8
-12 6 0 74.09 8.1
11 -6 0 632.94 25
11 -6 0 650.73 20.8
11 -6 0 595.64 16.5
11 -6 0 630.94 16.9
-11 6 0 641.14 16.6
-11 6 0 617.64 16.6
-11 6 0 628.94 21.6
-11 6 0 635.84 17.1
-11 6 0 644.74 17
10 -6 0 212.08 13.5
10 -6 0 215.68 7.4
10 -6 0 218.08 8
10 -6 0 212.68 10.4
-10 6 0 223.28 7.5
-10 6 0 200.48 10.5
-10 6 0 216.48 8.1
-10 6 0 217.98 7.9
-10 6 0 205.08 7.2
9 -6 0 6.9 1.8
9 -6 0 4.1 1.6
9 -6 0 7.2 3.8
9 -6 0 8.4 2.3
9 -6 0 4.1 1.1
9 -6 0 5.3 3.1
-9 6 0 7.7 2.5
-9 6 0 8.8 3.6
-9 6 0 9.2 1.8
-9 6 0 4.8 1.6
-9 6 0 5.4 2.1
8 -6 0 776.12 26.4
8 -6 0 862.81 23.2
8 -6 0 864.31 19.4
8 -6 0 885.61 21.1
-8 6 0 867.61 20.9
-8 6 0 873.81 21.1
-8 6 0 880.11 19.4
-8 6 0 843.02 21.1
-8 6 0 826.92 22
-8 6 0 908.21 24.7
7 -6 0 21.8 2.6
7 -6 0 23.3 2.4
7 -6 0 32 6.2
7 -6 0 26 3.1
7 -6 0 21 1.8
7 -6 0 26 3.9
-7 6 0 21.9 1.5
-7 6 0 21.5 2.9
-7 6 0 27.3 5.5
-7 6 0 23 2
-7 6 0 26.5 3.1
-7 6 0 23.9 3.9
6 -6 0 77.29 4.1
6 -6 0 76.29 3.8
6 -6 0 77.49 7
6 -6 0 73.99 2.7
6 -6 0 79.99 4.4
-6 6 0 79.19 4.3
-6 6 0 65.99 5.9
-6 6 0 79.09 4.8
-6 6 0 66.29 4.1
-6 6 0 73.49 5.2
5 -6 0 1016.9 23.3
5 -6 0 964.8 27.4
5 -6 0 1033.3 23.7
5 -6 0 1011.2 21.5
-5 6 0 1045.1 27.7
-5 6 0 1058.29 26.2
-5 6 0 1024.3 24.1
-5 6 0 999.9 24.9
-5 6 0 1050.49 24
4 -6 0 768.02 21.3
4 -6 0 717.53 19.5
4 -6 0 738.33 18
4 -6 0 741.83 16.4
4 -6 0 764.82 18.4
-4 6 0 754.62 21
-4 6 0 748.73 18.6
-4 6 0 750.12 19
-4 6 0 737.83 18.4
-4 6 0 776.52 20
3 -6 0 982.6 23.8
3 -6 0 981.5 23
3 -6 0 970.8 21.4
3 -6 0 971 22.6
3 -6 0 967.7 24.7
-3 6 0 951.2 23
-3 6 0 1000.3 23.1
-3 6 0 985.2 24.1
-3 6 0 943.81 24.5
2 -6 0 577.24 15.8
2 -6 0 581.34 14.9
2 -6 0 577.84 14.2
2 -6 0 579.64 15.2
2 -6 0 587.14 15.6
-2 6 0 585.54 15.1
-2 6 0 586.44 15.2
-2 6 0 583.14 13.7
-2 6 0 535.85 15.5
-2 6 0 594.34 15.8
1 -6 0 528.45 14
1 -6 0 516.95 14
1 -6 0 511.55 14.2
1 -6 0 525.25 13.7
1 -6 0 534.35 14.2
-1 6 0 540.75 14.3
-1 6 0 513.25 14.3
-1 6 0 519.85 13.9
-1 6 0 507.05 14
-1 6 0 551.04 13.1
0 -6 0 649.54 17.1
0 -6 0 679.03 17.2
0 -6 0 663.83 17.3
0 -6 0 656.83 17.2
0 -6 0 684.13 16.3
0 6 0 656.23 17.1
0 6 0 682.43 16.3
0 6 0 683.13 17.4
0 6 0 665.83 16.5
0 6 0 680.83 17.4
-1 -6 0 5.4 2
-1 -6 0 4.7 2.6
-1 -6 0 3.7 1.9
-1 -6 0 5.6 2.2
-1 -6 0 6.1 2
1 6 0 6.9 1.7
1 6 0 7.9 2.4
1 6 0 4.1 1.9
1 6 0 5 2.1
1 6 0 5.4 2.4
1 6 0 4.2 1.9
-2 -6 0 1.8 1.7
-2 -6 0 2.3 2.2
-2 -6 0 -1.2 2.2
-2 -6 0 0.2 2.5
-2 -6 0 0.8 1.4
2 6 0 0.3 1.9
2 6 0 1.7 2.1
2 6 0 2.8 2.1
-3 -6 0 96.69 5.6
-3 -6 0 105.19 5.7
-3 -6 0 105.99 6.3
-3 -6 0 101.39 5.4
-3 -6 0 111.79 5.6
3 6 0 108.49 5.9
3 6 0 105.19 6
3 6 0 99.29 5.2
3 6 0 107.09 5.6
3 6 0 109.89 5.8
-4 -6 0 396.66 13.9
-4 -6 0 400.76 12.5
-4 -6 0 375.26 12.3
-4 -6 0 391.96 13.3
-4 -6 0 389.46 12.5
4 6 0 395.76 11.8
4 6 0 413.76 12.1
4 6 0 383.26 11.4
4 6 0 388.66 13.2
4 6 0 399.16 12.5
-5 -6 0 1.3 2.3
-5 -6 0 1.3 3.1
5 6 0 0.2 2.1
5 6 0 1.4 2.1
5 6 0 0.1 1.9
5 6 0 -1.1 2.1
5 6 0 0.9 2
5 6 0 -3.5 2.5
-6 -6 0 27 4
-6 -6 0 24.2 5.1
-6 -6 0 30.3 4.3
6 6 0 25.8 4.2
6 6 0 27.5 3.6
6 6 0 33.1 4.4
6 6 0 27.6 5.1
6 6 0 20.6 4.1
6 6 0 22.5 3.1
-7 -6 0 2.1 3.8
-7 -6 0 3.4 2.9
7 6 0 4.1 2.9
7 6 0 4.1 3
7 6 0 3.2 2.1
7 6 0 5.3 3
7 6 0 5 3.6
7 6 0 0.6 2.1
-8 -6 0 34.1 5.9
-8 -6 0 23.6 4.4
8 6 0 21.2 5.1
8 6 0 29.6 3.4
8 6 0 30.8 5.3
8 6 0 25.3 3.1
8 6 0 36.8 5.9
-9 -6 0 -1 2.9
9 6 0 -1.7 2.5
9 6 0 -1.9 1.6
9 6 0 -1.7 1.7
9 6 0 -0.4 3
-10 -6 0 49.99 6.3
-10 -6 0 38.7 6.6
10 6 0 59.09 6.7
10 6 0 36.7 1.9
10 6 0 38.3 6.2
-11 -6 0 -1.3 3
-11 -6 0 -2.1 2.8
11 6 0 9.7 5.1
11 6 0 11 4.1
-12 -6 0 8.1 4.7
12 6 0 1.2 3.5
12 6 0 6.9 4.9
-13 -6 0 16.2 4.4
-13 -6 0 10.3 6.6
13 6 0 23.5 5.4
17 -7 0 0.8 4.2
17 -7 0 -2.6 4.6
-17 7 0 -0.1 2.8
16 -7 0 43.6 10.7
16 -7 0 25.6 6.8
-16 7 0 25 4.2
-16 7 0 30.8 4.4
-16 7 0 21.2 6.5
15 -7 0 42.5 7.5
15 -7 0 42 9.3
15 -7 0 32.5 3.9
-15 7 0 32.8 7.5
-15 7 0 51.49 4.6
-15 7 0 38.5 4.9
14 -7 0 7.9 2.7
14 -7 0 11.4 4.5
14 -7 0 13.7 7.1
14 -7 0 5 2.8
-14 7 0 9.5 4.4
-14 7 0 8.1 2.7
-14 7 0 15 3.3
-14 7 0 11 3.3
13 -7 0 74.09 5.2
13 -7 0 64.39 5.5
13 -7 0 72.89 9.2
13 -7 0 71.89 7
-13 7 0 76.29 7.7
-13 7 0 68.49 4.7
-13 7 0 80.39 5
-13 7 0 87.09 5.5
12 -7 0 252.77 8.7
12 -7 0 256.77 9.4
12 -7 0 248.68 15.4
12 -7 0 238.78 12.3
-12 7 0 257.47 8.8
-12 7 0 242.08 12.7
-12 7 0 249.58 8.5
-12 7 0 270.77 9.7
11 -7 0 547.65 18.5
11 -7 0 519.45 22.8
11 -7 0 542.05 14.4
11 -7 0 574.54 15.7
-11 7 0 552.54 14.3
-11 7 0 552.14 20
10 -7 0 261.47 8
10 -7 0 254.27 15
10 -7 0 252.37 6.6
10 -7 0 271.77 9.5
-10 7 0 269.47 7.6
-10 7 0 254.57 7.8
-10 7 0 269.37 12.5
-10 7 0 265.17 9.4
-10 7 0 265.27 9.5
9 -7 0 72.89 6
9 -7 0 75.09 3.7
9 -7 0 72.59 3.4
9 -7 0 67.19 3.4
9 -7 0 66.49 4.4
9 -7 0 70.09 8.1
-9 7 0 69.19 2.9
-9 7 0 71.39 4.5
-9 7 0 78.09 4.9
-9 7 0 73.79 6.1
-9 7 0 68.49 5
-9 7 0 68.29 3.2
8 -7 0 282.37 9.4
8 -7 0 278.27 7.2
8 -7 0 271.77 13.4
8 -7 0 281.57 8.5
8 -7 0 269.57 8.1
-8 7 0 264.67 9.3
-8 7 0 281.27 11.7
-8 7 0 274.77 9.3
7 -7 0 713.93 23.3
7 -7 0 691.93 14.9
7 -7 0 675.93 16.5
7 -7 0 671.63 16.9
7 -7 0 694.23 17.8
-7 7 0 618.94 21.5
-7 7 0 692.93 17.7
-7 7 0 675.43 17.7
-7 7 0 644.24 19.1
-7 7 0 701.23 20.4
6 -7 0 55.99 2.3
6 -7 0 59.59 6.4
6 -7 0 52.09 3.5
6 -7 0 52.99 3.8
-6 7 0 52.29 4.5
-6 7 0 51.59 5.9
-6 7 0 63.69 4.2
-6 7 0 61.29 5
5 -7 0 109.59 5.4
5 -7 0 115.49 3.7
5 -7 0 110.69 2.9
5 -7 0 100.79 7.4
5 -7 0 118.19 5.2
-5 7 0 107.89 6.9
-5 7 0 116.49 5.6
-5 7 0 115.69 6.8
-5 7 0 125.99 6.2
4 -7 0 125.59 5.9
4 -7 0 126.29 7.1
4 -7 0 121.29 5.5
4 -7 0 126.59 4.4
4 -7 0 124.99 6.6
-4 7 0 125.49 6.8
-4 7 0 116.79 7.1
-4 7 0 121.79 5.9
3 -7 0 0.1 1.5
3 -7 0 -1.6 1.3
3 -7 0 1.3 2.4
3 -7 0 0.9 1.4
3 -7 0 -1.5 1.4
-3 7 0 -2.2 2.1
-3 7 0 -0.8 1.2
-3 7 0 -0.7 2.1
-3 7 0 0.7 2.2
2 -7 0 859.11 20.6
2 -7 0 857.01 22
2 -7 0 870.01 21.8
2 -7 0 854.51 21.3
2 -7 0 855.31 22.1
-2 7 0 864.21 22.2
-2 7 0 832.52 19.8
-2 7 0 890.51 21.9
-2 7 0 943.51 22.5
1 -7 0 34.1 3.4
1 -7 0 38.1 3.6
1 -7 0 34.8 3.2
1 -7 0 42 4.7
-1 7 0 36 2.9
-1 7 0 44.7 4.5
-1 7 0 38 3.9
-1 7 0 35.6 3.4
-1 7 0 38.2 3.9
0 -7 0 237.58 8.7
0 -7 0 238.58 8.8
0 -7 0 251.17 9
0 -7 0 258.67 8.1
0 -7 0 259.47 9.2
0 7 0 246.08 9.1
0 7 0 242.58 9
0 7 0 252.47 8.8
0 7 0 244.88 8.3
-1 -7 0 556.64 15.7
-1 -7 0 561.94 15.9
-1 -7 0 575.14 16.1
-1 -7 0 582.14 15.4
-1 -7 0 570.74 16.4
1 7 0 578.64 16
1 7 0 568.14 15.7
1 7 0 568.84 16.1
1 7 0 563.54 14.1
1 7 0 577.44 15.6
-2 -7 0 106.89 5.7
-2 -7 0 107.69 5.6
-2 -7 0 117.99 6
-2 -7 0 104.79 6.3
-2 -7 0 106.69 5.8
2 7 0 103.49 5.8
2 7 0 106.99 4.4
2 7 0 107.79 5.7
2 7 0 104.69 5.7
2 7 0 96.39 5.8
-3 -7 0 5.7 2.8
-3 -7 0 5.6 2.5
-3 -7 0 7.2 2.5
-3 -7 0 5.4 3.1
3 7 0 4.1 2.7
3 7 0 1.7 2.4
3 7 0 8 2.5
3 7 0 3.1 2.3
-4 -7 0 663.73 18.8
-4 -7 0 663.63 20.5
4 7 0 657.23 19.6
4 7 0 656.23 16.7
4 7 0 657.93 17.9
4 7 0 684.83 18.2
4 7 0 667.03 18.7
-5 -7 0 -1.1 3.1
-5 -7 0 -1.2 1.9
-5 -7 0 -2.8 2.3
5 7 0 -1.2 2.8
5 7 0 -0.2 2.1
5 7 0 1 2.1
5 7 0 1.9 2.3
5 7 0 -2.2 2
5 7 0 -1.5 1.9
-6 -7 0 59.09 6.1
-6 -7 0 58.29 5.4
-6 -7 0 50.29 4.8
6 7 0 60.59 4.8
6 7 0 62.49 4.7
6 7 0 52.79 6.8
6 7 0 73.99 6.8
6 7 0 60.99 5.8
6 7 0 59.89 4.4
-7 -7 0 6.6 3.4
-7 -7 0 7.3 3.5
7 7 0 5.2 2.6
7 7 0 4.9 2.9
7 7 0 3.7 3.2
7 7 0 6.9 4.4
7 7 0 5.7 3.2
-8 -7 0 9.7 4.8
-8 -7 0 15.5 4
8 7 0 12.5 2.6
8 7 0 10.6 4.8
8 7 0 12.3 3.7
8 7 0 13.2 2.9
8 7 0 0.9 4.3
-9 -7 0 0 3.4
-9 -7 0 0.3 3
9 7 0 -1.2 2
9 7 0 4.1 2
9 7 0 -4.9 3.6
9 7 0 5.4 3.6
-10 -7 0 69.69 6.5
-10 -7 0 67.19 8.6
10 7 0 57.89 7.9
10 7 0 63.79 3.2
-11 -7 0 -0.8 3.1
-11 -7 0 1.2 3.3
11 7 0 1.8 4.1
11 7 0 12.6 4.1
-12 -7 0 5.4 3.8
12 7 0 -0.4 4.7
12 7 0 10.1 4.3
-13 -7 0 30.2 5.4
-13 -7 0 48 8.4
13 7 0 25.6 5.9
17 -8 0 10.8 5.7
17 -8 0 16 7.5
-17 8 0 11.6 4.9
16 -8 0 4.9 4.7
16 -8 0 6.9 5.1
16 -8 0 9 4.7
-16 8 0 8.6 3.3
-16 8 0 2.9 2.6
-16 8 0 3.8 4.1
15 -8 0 102.79 9.5
15 -8 0 103.49 12.3
15 -8 0 99.69 9.4
-15 8 0 98.99 6.7
-15 8 0 112.79 10.4
-15 8 0 109.89 6
14 -8 0 7.4 2.7
14 -8 0 10.7 6.1
14 -8 0 8.6 4.1
-14 8 0 8.5 2.9
-14 8 0 4.8 2.3
-14 8 0 5.3 2
-14 8 0 4.1 5
13 -8 0 1.9 2
13 -8 0 6.2 5.1
13 -8 0 6 3.5
-13 8 0 4.8 4.7
-13 8 0 4 2
-13 8 0 4.7 2.9
-13 8 0 6 2
12 -8 0 57.09 4.8
12 -8 0 58.99 10.6
12 -8 0 57.39 6.9
12 -8 0 53.49 3.8
-12 8 0 52.99 5
-12 8 0 55.69 3.3
-12 8 0 67.79 7.1
-12 8 0 49.6 3.5
11 -8 0 58.39 7.1
11 -8 0 54.59 4.5
11 -8 0 56.69 9.8
11 -8 0 56.69 3.4
-11 8 0 53.79 4.8
-11 8 0 51.89 3.2
-11 8 0 49.99 7.4
10 -8 0 134.69 11.3
10 -8 0 124.89 6.4
-10 8 0 133.29 6.8
-10 8 0 131.79 4.5
-10 8 0 109.99 6.6
-10 8 0 126.09 8.5
9 -8 0 1.2 2.1
9 -8 0 3.7 3.6
9 -8 0 2.9 1.7
9 -8 0 0.3 1.8
9 -8 0 4 1.2
-9 8 0 4.6 2.8
8 -8 0 19.7 2.8
8 -8 0 16.1 3
8 -8 0 17.8 1.4
8 -8 0 32.1 6.7
8 -8 0 16.3 2.6
-8 8 0 17.2 3.8
-8 8 0 14.4 3
-8 8 0 13.9 3
7 -8 0 -3.4 1.8
7 -8 0 -1.1 1.5
7 -8 0 -0.2 0.7
7 -8 0 0.8 2.7
7 -8 0 -1.5 1.6
-7 8 0 -3.4 2.5
-7 8 0 -2 2
-7 8 0 -3.1 1
6 -8 0 2417.76 51.39
6 -8 0 2139.59 56.29
6 -8 0 2430.16 48.8
6 -8 0 2457.35 51.99
6 -8 0 2417.66 48.9
-6 8 0 2513.05 52.69
-6 8 0 2378.16 53.59
-6 8 0 2170.98 56.09
-6 8 0 2463.85 55.09
-6 8 0 2412.66 52.59
5 -8 0 111.19 5.8
5 -8 0 111.79 6.7
5 -8 0 111.49 4.6
5 -8 0 98.29 6.9
-5 8 0 108.79 8.2
-5 8 0 109.99 6.1
-5 8 0 104.09 5.5
-5 8 0 102.49 6.4
-5 8 0 116.89 6
4 -8 0 134.79 7.8
4 -8 0 135.99 6.5
4 -8 0 126.59 4.9
4 -8 0 128.39 5.8
4 -8 0 133.59 7.1
-4 8 0 122.19 7.3
-4 8 0 145.29 6.8
-4 8 0 120.69 6.7
-4 8 0 123.59 6.3
3 -8 0 0.7 1.8
3 -8 0 0.3 2.3
3 -8 0 1.5 1.7
3 -8 0 0.7 2.7
3 -8 0 -0.8 1.5
-3 8 0 1.6 1.8
-3 8 0 -2.5 1.4
-3 8 0 -3.3 2.3
-3 8 0 0.6 2.5
-3 8 0 -1 2.2
2 -8 0 2793.62 61.59
2 -8 0 2840.82 62.09
2 -8 0 2835.32 62.39
2 -8 0 2799.52 62.39
2 -8 0 2878.71 60.99
-2 8 0 2873.51 62.79
-2 8 0 2810.22 59.89
-2 8 0 2713.33 61.89
-2 8 0 2903.61 62.49
-2 8 0 3112.49 62.79
1 -8 0 483.45 14.4
1 -8 0 498.75 14.9
1 -8 0 518.85 14.6
-1 8 0 527.15 15.3
-1 8 0 467.75 13.9
-1 8 0 506.75 13.5
-1 8 0 491.95 14.6
0 -8 0 0.8 1.8
0 -8 0 -0.1 2.3
0 -8 0 1.7 1.6
0 -8 0 5.5 2.7
0 8 0 4.1 2.2
0 8 0 2.6 2.2
0 8 0 5.7 2.7
0 8 0 3 2.2
0 8 0 4.5 1.9
-1 -8 0 117.09 6.9
-1 -8 0 121.49 6.7
-1 -8 0 121.79 6.3
-1 -8 0 121.79 6
1 8 0 126.79 6.6
1 8 0 126.19 5.6
1 8 0 128.49 6.5
1 8 0 120.09 6.3
1 8 0 107.59 5.9
-2 -8 0 0.4 2.2
-2 -8 0 -0.6 1.9
-2 -8 0 3.6 2.7
-2 -8 0 2 1.9
2 8 0 2.1 2.2
2 8 0 2.7 2.3
2 8 0 -0.9 2.2
2 8 0 -0.2 1.3
-3 -8 0 7 2.4
-3 -8 0 10 2.8
-3 -8 0 14.8 3.6
-3 -8 0 15.4 3.3
3 8 0 19.5 3.8
3 8 0 17.8 2.4
3 8 0 10.1 3.2
-4 -8 0 106.09 6.3
-4 -8 0 101.89 7.3
-4 -8 0 96.19 6.6
4 8 0 104.29 6.2
4 8 0 120.89 6.8
4 8 0 100.99 6.1
4 8 0 118.99 7.4
-5 -8 0 8.7 3.6
-5 -8 0 9.5 3.6
-5 -8 0 6.4 2.7
5 8 0 5.6 2.9
5 8 0 7.7 3.6
5 8 0 5.5 3.6
5 8 0 10.2 3.9
5 8 0 5.7 2.3
-6 -8 0 -6.6 2.4
-6 -8 0 3.8 3.2
6 8 0 3.2 2.7
6 8 0 4.7 2.5
6 8 0 5.2 3.9
6 8 0 2.2 2.5
6 8 0 -1.6 3.6
6 8 0 2.3 3
-7 -8 0 0 2.9
7 8 0 2 3.5
7 8 0 3.6 2.7
7 8 0 -3.7 2.1
7 8 0 0.9 2.4
7 8 0 -5.5 2.3
7 8 0 0 2.2
-8 -8 0 58.29 7.9
-8 -8 0 67.69 6.4
8 8 0 55.59 5.3
8 8 0 55.29 9.6
8 8 0 64.09 7.8
8 8 0 63.99 4.6
8 8 0 62.59 6.2
8 8 0 79.79 9.3
-9 -8 0 8.1 4.8
-9 -8 0 3.7 3.7
9 8 0 -1.9 3.6
9 8 0 6 2.4
9 8 0 8.2 3.2
9 8 0 -3.1 3.8
-10 -8 0 14.7 6
-10 -8 0 19.9 5
10 8 0 34.7 7
-11 -8 0 8.4 5.3
-11 -8 0 1.2 3.5
11 8 0 12.2 3.6
11 8 0 1 4.7
-12 -8 0 4.5 3.2
-12 -8 0 10.8 5.8
12 8 0 -0.5 3.5
17 -9 0 45 7.5
17 -9 0 38.9 9.8
-17 9 0 51.49 9.4
16 -9 0 8.8 4.4
16 -9 0 3.6 2.8
16 -9 0 4.1 5.1
-16 9 0 6.8 4.5
-16 9 0 4.6 2.4
-16 9 0 4.4 3.4
15 -9 0 15.6 7.3
15 -9 0 14 3.2
15 -9 0 7.4 5
-15 9 0 8.3 3.3
-15 9 0 5 2
-15 9 0 5.7 4.2
14 -9 0 19 7.1
14 -9 0 30.2 5.8
14 -9 0 19.5 3.7
-14 9 0 23.9 5.9
-14 9 0 24 4.5
-14 9 0 22.7 2.7
-14 9 0 18.9 2.3
13 -9 0 236.58 9.6
13 -9 0 234.48 15.8
-13 9 0 213.18 7
-13 9 0 239.58 13.9
-13 9 0 224.68 9.7
12 -9 0 96.79 6.2
-12 9 0 69.39 10.6
-12 9 0 97.39 6.2
11 -9 0 171.88 13.5
11 -9 0 197.28 6.3
11 -9 0 171.28 5.6
11 -9 0 198.18 8.6
-11 9 0 195.18 8.9
-11 9 0 217.68 12.3
10 -9 0 2.9 1.8
10 -9 0 -0.4 1.9
10 -9 0 2 0.9
10 -9 0 2.4 2.4
10 -9 0 -0.8 3.2
-10 9 0 2.6 2.6
-10 9 0 3.5 2.5
-10 9 0 -1 2.4
9 -9 0 122.49 5.9
9 -9 0 132.09 6.8
9 -9 0 120.99 5.5
9 -9 0 119.89 3.1
9 -9 0 110.49 10.1
-9 9 0 121.59 8.2
-9 9 0 131.79 6.9
8 -9 0 5 2.4
8 -9 0 4.9 2.7
8 -9 0 6.6 3.9
8 -9 0 7.2 0.9
8 -9 0 4.9 2.5
-8 9 0 3.2 2.5
-8 9 0 9.1 3.9
7 -9 0 48.8 3.8
7 -9 0 47.4 2.2
7 -9 0 49.2 5.9
7 -9 0 51.09 2.2
7 -9 0 46.5 4.2
-7 9 0 47.6 5
-7 9 0 53.09 4.7
6 -9 0 38.9 3.9
6 -9 0 28.9 3.5
-6 9 0 44.8 4.4
-6 9 0 31.6 5.6
-6 9 0 48.1 4.8
5 -9 0 306.97 13.3
5 -9 0 323.27 9
5 -9 0 336.77 10.8
5 -9 0 382.66 13.6
5 -9 0 342.67 9.3
-5 9 0 332.97 11.5
-5 9 0 325.47 13.4
-5 9 0 345.37 13
4 -9 0 518.65 15.1
4 -9 0 570.64 16.1
4 -9 0 535.75 13.9
4 -9 0 521.45 17.5
4 -9 0 520.35 16.5
-4 9 0 552.14 16.1
-4 9 0 560.84 13.7
-4 9 0 520.75 17.2
3 -9 0 122.49 7.1
3 -9 0 135.59 7.2
3 -9 0 126.69 6.8
3 -9 0 129.59 5.7
-3 9 0 122.79 5.2
-3 9 0 132.39 7.4
-3 9 0 125.09 6.9
-3 9 0 122.69 6.9
2 -9 0 584.64 17.4
2 -9 0 615.24 17.5
2 -9 0 586.24 16.3
-2 9 0 577.84 15.2
-2 9 0 617.74 17.3
-2 9 0 572.94 17.1
-2 9 0 597.94 17.8
1 -9 0 157.88 7.6
1 -9 0 166.38 7.8
1 -9 0 159.58 7.5
-1 9 0 178.88 8
-1 9 0 161.58 6.6
-1 9 0 183.48 7.3
-1 9 0 167.88 8.1
0 -9 0 98.39 5.1
0 -9 0 85.49 5.6
0 -9 0 93.19 6.3
0 -9 0 93.79 6.1
0 9 0 89.49 6.2
0 9 0 101.59 6.2
0 9 0 89.79 5.4
0 9 0 104.49 5
-1 -9 0 6.5 2.5
-1 -9 0 5.3 3.1
-1 -9 0 7.4 2.6
-1 -9 0 1.1 2.8
1 9 0 7.8 2.8
1 9 0 10.8 3.2
1 9 0 2.8 3.2
-2 -9 0 141.09 7.3
-2 -9 0 142.09 8.4
-2 -9 0 153.78 7.3
-2 -9 0 142.69 8
2 9 0 150.68 5.4
2 9 0 150.78 7.7
2 9 0 148.49 7.6
-3 -9 0 10.2 3
-3 -9 0 13 3.8
-3 -9 0 8 4
3 9 0 12.4 3.3
3 9 0 13.6 3.8
3 9 0 9.2 1.8
3 9 0 13.1 3.5
-4 -9 0 13.8 4.1
-4 -9 0 14.5 4.8
4 9 0 12.8 3.5
4 9 0 13.4 3.7
4 9 0 18.5 3.5
4 9 0 18 3.9
-5 -9 0 -1.4 2.9
-5 -9 0 0 3.9
5 9 0 -1.6 2.5
5 9 0 -0.9 3.1
5 9 0 -1.3 1.9
5 9 0 -2.5 2.8
-6 -9 0 51.09 6.5
6 9 0 48.7 3.9
6 9 0 50.99 5
6 9 0 53.09 6.3
6 9 0 54.19 7.4
6 9 0 48.8 6.6
-7 -9 0 0.5 2.5
-7 -9 0 3.2 4.6
7 9 0 5.9 4.5
7 9 0 -0.8 4.3
7 9 0 6 2.4
7 9 0 4.7 3.3
7 9 0 0.4 2.5
-8 -9 0 8.1 4.4
-8 -9 0 15.8 5.5
8 9 0 15.5 4.3
8 9 0 5.1 3.1
8 9 0 16.5 5.7
8 9 0 21.4 3.5
8 9 0 17.4 5.5
-9 -9 0 3.6 3.9
-9 -9 0 5.4 4.5
9 9 0 6.4 3.1
9 9 0 -3.3 3.4
-10 -9 0 21.1 6.4
-10 -9 0 28.7 5.7
10 9 0 36.1 6.8
-11 -9 0 22 6.7
-11 -9 0 9 4.4
17 -10 0 39.4 9.4
-17 10 0 35.3 8.8
-17 10 0 32.5 5.3
16 -10 0 -0.9 6.7
16 -10 0 -1.2 2.6
-16 10 0 5.1 5.1
15 -10 0 8.1 5.2
15 -10 0 7.4 2.8
-15 10 0 16.2 6.1
-15 10 0 5.6 3.6
14 -10 0 44.5 9.3
14 -10 0 67.49 5.2
-14 10 0 57.89 6.4
-14 10 0 46 8.1
13 -10 0 21.3 4
13 -10 0 14.8 6.3
-13 10 0 14.1 3.6
-13 10 0 18.1 5.3
12 -10 0 11.7 1.8
12 -10 0 15.7 3.8
12 -10 0 11.8 5.8
-12 10 0 11.5 4.1
-12 10 0 14 5.5
11 -10 0 142.49 7.5
11 -10 0 144.09 5.8
11 -10 0 137.89 6
11 -10 0 135.09 11.5
-11 10 0 144.09 8.2
-11 10 0 115.19 9.1
10 -10 0 68.49 4.7
10 -10 0 62.09 5.3
10 -10 0 50.69 9.4
10 -10 0 54.49 4
-10 10 0 61.09 4.8
-10 10 0 55.59 7.1
-10 10 0 66.79 5.7
9 -10 0 2.3 2.7
9 -10 0 7.4 2.6
9 -10 0 -1.1 3.1
9 -10 0 7.3 2.6
-9 10 0 4.8 3.1
-9 10 0 2.5 2.9
8 -10 0 51.79 4.3
8 -10 0 52.19 2
8 -10 0 56.99 1.8
8 -10 0 59.19 7.6
8 -10 0 46.3 4.3
8 -10 0 63.69 5.3
-8 10 0 52.99 5.1
-8 10 0 50.79 6.9
7 -10 0 55.09 4.3
7 -10 0 60.19 4.9
7 -10 0 64.29 7.2
7 -10 0 60.39 2.6
7 -10 0 56.09 3
-7 10 0 53.19 5.5
-7 10 0 61.39 5.3
6 -10 0 4.4 1.1
6 -10 0 3.8 2.6
6 -10 0 6.9 1.7
6 -10 0 4.3 0.9
6 -10 0 8.8 4.1
6 -10 0 6.4 1.5
-6 10 0 1.8 2.8
-6 10 0 2.7 3.9
-6 10 0 7 3.5
5 -10 0 6.6 1.9
5 -10 0 7.7 1.8
5 -10 0 8.3 3.1
5 -10 0 5 3.5
-5 10 0 8.3 3.5
-5 10 0 5.9 2
-5 10 0 7.2 3.5
-5 10 0 6.8 2.5
4 -10 0 487.25 13.5
4 -10 0 538.15 14.2
4 -10 0 530.45 17.5
4 -10 0 523.35 16.1
-4 10 0 519.05 17.2
-4 10 0 528.25 16.3
-4 10 0 512.25 17
-4 10 0 494.05 13.4
3 -10 0 189.78 8.9
3 -10 0 205.18 7.9
3 -10 0 189.78 9.1
-3 10 0 194.98 9.4
-3 10 0 189.48 9
-3 10 0 197.48 7
-3 10 0 187.98 8.8
2 -10 0 8 3
2 -10 0 4.6 2.6
2 -10 0 7.8 2.7
-2 10 0 6.6 2.7
-2 10 0 4.8 3
-2 10 0 6 2.2
-2 10 0 10.1 3.3
1 -10 0 19.2 3.6
1 -10 0 20.4 3.7
1 -10 0 21.1 3.8
1 -10 0 18.4 3.9
-1 10 0 25.3 3.3
-1 10 0 19.9 4.5
-1 10 0 20.2 3.4
-1 10 0 23.8 4
0 -10 0 127.49 7.5
0 -10 0 131.99 7.1
0 -10 0 125.69 6.1
0 -10 0 135.69 7.8
0 10 0 136.79 6.6
0 10 0 113.39 5.5
0 10 0 134.09 7.4
0 10 0 137.69 8.9
-1 -10 0 20.4 3.7
-1 -10 0 22.1 5.2
-1 -10 0 27.3 4.8
-1 -10 0 20.9 3.6
1 10 0 16.4 3.7
1 10 0 24.8 4.2
-2 -10 0 110.79 7.4
-2 -10 0 103.89 7.7
2 10 0 113.79 7.4
2 10 0 112.39 7
2 10 0 112.29 7.1
2 10 0 110.89 4.3
-3 -10 0 84.69 7
-3 -10 0 85.09 7.7
3 10 0 77.29 6.3
3 10 0 74.29 3.1
3 10 0 81.29 6.5
3 10 0 76.99 3.1
-4 -10 0 27.6 5.5
-4 -10 0 18.6 4.8
4 10 0 16.9 4.5
4 10 0 27.1 1.8
4 10 0 18.8 1.6
4 10 0 24.7 4.5
-5 -10 0 22.1 5
-5 -10 0 24.6 6.4
5 10 0 14.8 4.7
5 10 0 23.3 1.8
5 10 0 24.6 2
5 10 0 21.7 4.5
5 10 0 23.5 5.2
5 10 0 14.9 5.2
-6 -10 0 15.5 4.9
6 10 0 20.6 5.1
6 10 0 25.5 5.2
6 10 0 20 4.9
6 10 0 16.8 5.1
-7 -10 0 12.1 4.4
-7 -10 0 4.8 4
7 10 0 5.1 3.7
7 10 0 9.7 4.7
7 10 0 8.6 5
-8 -10 0 5.6 3.8
-8 -10 0 1.2 3.5
8 10 0 8 2.2
8 10 0 1.5 2.7
8 10 0 -2.9 3.6
8 10 0 0.1 3.4
8 10 0 -1 2.8
-9 -10 0 38.9 6.4
-9 -10 0 41.5 7.3
9 10 0 49.8 4.6
9 10 0 42.5 7.1
-10 -10 0 85.09 7.9
-10 -10 0 62.69 9.3
10 10 0 77.49 10
17 -11 0 20.7 7.3
-17 11 0 5.4 4.6
-17 11 0 -0.7 3.8
16 -11 0 44.6 10.4
-16 11 0 44.7 6
-16 11 0 47.2 8.4
15 -11 0 6.9 3.6
15 -11 0 6.7 5.3
-15 11 0 5.2 4.4
14 -11 0 57.19 5.7
14 -11 0 53.79 10.2
-14 11 0 48.1 5.9
-14 11 0 51.59 7.8
13 -11 0 6 3.2
13 -11 0 6.6 5.4
-13 11 0 9.4 5.4
-13 11 0 9.2 3.6
12 -11 0 16.4 6.4
12 -11 0 11 2.3
12 -11 0 9.3 3.3
-12 11 0 13.9 4
-12 11 0 9 4.1
11 -11 0 112.79 7.1
11 -11 0 131.39 12.4
-11 11 0 102.69 8.8
-11 11 0 114.39 7.5
10 -11 0 19.1 7
10 -11 0 15.3 3.4
10 -11 0 14.6 3.7
10 -11 0 22.1 3.4
-10 11 0 20.5 4.3
-10 11 0 13.4 4.4
9 -11 0 93.39 9.7
9 -11 0 88.09 6.1
9 -11 0 96.09 6.6
-9 11 0 95.39 6.8
-9 11 0 96.79 7.9
8 -11 0 36.1 1.6
8 -11 0 40.3 7.5
8 -11 0 39.5 4.9
8 -11 0 31.7 1.6
-8 11 0 38.6 6.4
7 -11 0 0.7 1.3
7 -11 0 4.8 2.8
7 -11 0 -1.7 3.4
-7 11 0 0.2 3.2
6 -11 0 25.4 5.9
6 -11 0 34.3 2.8
6 -11 0 31.1 2.8
6 -11 0 38.9 5.1
-6 11 0 37.4 5.9
-6 11 0 31 3.2
5 -11 0 49 3.4
5 -11 0 43.7 3.8
5 -11 0 51.69 7.1
5 -11 0 53.99 5.9
-5 11 0 50.89 6.4
-5 11 0 49.7 5.7
-5 11 0 41.6 3.5
4 -11 0 305.27 10.2
4 -11 0 290.67 12.6
4 -11 0 312.37 12
4 -11 0 297.27 9.7
-4 11 0 305.87 12.8
-4 11 0 284.77 9.2
-4 11 0 312.07 12.9
3 -11 0 547.85 15.9
3 -11 0 540.65 15.5
3 -11 0 533.65 18.8
-3 11 0 539.85 17.3
-3 11 0 550.94 14.7
-3 11 0 518.15 19
-3 11 0 536.55 17.9
2 -11 0 243.98 10
2 -11 0 207.18 9.1
2 -11 0 223.28 10.1
-2 11 0 247.28 10.6
-2 11 0 238.48 10.7
-2 11 0 224.08 8.5
-2 11 0 226.38 9.5
1 -11 0 17.1 4.1
1 -11 0 9.4 3.4
1 -11 0 19.4 4.5
-1 11 0 13.4 4
-1 11 0 16.9 3.2
-1 11 0 12.1 3.7
-1 11 0 16.3 3.3
0 -11 0 72.99 5.1
0 -11 0 78.29 6.5
0 -11 0 79.69 6.8
0 11 0 79.89 5.8
0 11 0 77.19 4.7
0 11 0 77.59 6.2
0 11 0 74.49 6.2
-1 -11 0 190.48 9.7
-1 -11 0 186.08 8.4
-1 -11 0 202.88 10.4
1 11 0 204.68 9.6
1 11 0 198.38 9.7
-2 -11 0 8.9 3.3
-2 -11 0 -0.6 2.8
2 11 0 -0.5 3.2
2 11 0 2.8 3.5
2 11 0 2.5 1
2 11 0 -7.6 2.9
-3 -11 0 3.6 3
-3 -11 0 -0.9 2.6
3 11 0 3.5 3.3
3 11 0 -0.6 3.1
3 11 0 -3.7 2.6
-4 -11 0 121.69 10.4
4 11 0 129.19 8.7
4 11 0 138.79 8.4
4 11 0 123.19 8.1
-5 -11 0 0.2 2.9
-5 -11 0 2.5 3.8
5 11 0 -4.5 4
5 11 0 1.4 3.4
5 11 0 -6.6 2.9
5 11 0 3.1 3.4
-6 -11 0 -3.6 3.1
-6 -11 0 4.1 4.6
6 11 0 8.4 3.9
6 11 0 1.4 4.3
6 11 0 10.5 4.2
6 11 0 -0.3 2.9
-7 -11 0 2.6 4.8
-7 -11 0 -3.8 3
7 11 0 4.3 3.5
7 11 0 2.1 3.9
7 11 0 2.3 2.9
7 11 0 -1.5 3.8
-8 -11 0 7 4.6
-8 -11 0 -7.2 3
8 11 0 2.3 3
8 11 0 9.8 4.4
8 11 0 3.6 3.8
-9 -11 0 -1.7 3.4
-9 -11 0 -4.8 4.6
9 11 0 11.1 4.5
9 11 0 3.2 4.1
-10 -11 0 12.4 7.4
10 11 0 13.3 5.9
16 -12 0 18.5 8.3
16 -12 0 18.3 4.2
-16 12 0 16.1 6.3
-16 12 0 18 4.9
15 -12 0 16 6.4
15 -12 0 6.1 3.5
-15 12 0 -5 4.8
-15 12 0 10.1 3.7
14 -12 0 8 5.1
14 -12 0 6.7 3.1
-14 12 0 11.2 5.6
-14 12 0 2.4 3.3
13 -12 0 16.2 2.3
13 -12 0 20.5 4.4
13 -12 0 10.1 3
13 -12 0 6.4 4.9
-13 12 0 12.7 5.8
12 -12 0 12 3.7
12 -12 0 25.6 8.1
12 -12 0 23.2 4.3
12 -12 0 9.1 3.9
-12 12 0 19.6 4.5
-12 12 0 16.6 5
11 -12 0 236.58 10.8
11 -12 0 241.08 9
11 -12 0 226.48 15.8
-11 12 0 269.67 11.8
-11 12 0 264.17 14.4
10 -12 0 1.3 3.1
10 -12 0 6 5.5
10 -12 0 7.3 2.8
-10 12 0 10.1 5.2
-10 12 0 7.9 3.8
9 -12 0 2.3 4
9 -12 0 -7.2 2.2
9 -12 0 2.5 2.7
-9 12 0 0.2 3
-9 12 0 4.1 3.4
8 -12 0 84.39 6.2
8 -12 0 86.39 12.6
8 -12 0 64.79 2.7
8 -12 0 68.19 2.7
-8 12 0 68.89 5.8
-8 12 0 68.69 8.3
7 -12 0 112.69 4.5
7 -12 0 119.89 4.8
7 -12 0 126.29 9.8
-7 12 0 121.19 5.6
-7 12 0 109.19 7.7
-7 12 0 118.09 8.9
6 -12 0 8.2 3.7
6 -12 0 3.6 1.8
6 -12 0 7.5 4.2
6 -12 0 3.5 1.9
6 -12 0 4.4 1.6
-6 12 0 5.9 2.2
-6 12 0 8.6 4
-6 12 0 6.7 3.8
5 -12 0 78.99 4.6
5 -12 0 79.09 5
5 -12 0 77.19 7.2
5 -12 0 78.59 6.7
-5 12 0 78.69 6.3
-5 12 0 84.49 7.5
-5 12 0 79.49 4.6
4 -12 0 73.19 6.5
4 -12 0 83.29 5.2
4 -12 0 67.49 4.9
4 -12 0 74.09 6.6
-4 12 0 75.49 6.2
-4 12 0 68.79 6.7
-4 12 0 69.59 4.5
-4 12 0 68.59 6.5
3 -12 0 302.57 11.3
3 -12 0 301.77 12.6
3 -12 0 281.67 10.8
-3 12 0 286.27 9.8
-3 12 0 302.87 12.1
-3 12 0 297.97 12.9
-3 12 0 293.67 12.6
2 -12 0 32.4 5.1
2 -12 0 26.9 4.5
2 -12 0 28.7 4.6
-2 12 0 30 4.9
-2 12 0 31.2 3.9
-2 12 0 34.5 4.7
-2 12 0 29.1 5.1
1 -12 0 54.89 6.2
1 -12 0 64.19 6.7
-1 12 0 55.59 4.9
-1 12 0 53.79 6.8
-1 12 0 60.39 6
-1 12 0 50.29 4.7
0 -12 0 23.6 5.1
0 -12 0 15.4 3.9
0 12 0 19 6.8
0 12 0 18.4 4.4
0 12 0 11.1 3.7
0 12 0 16.3 2.9
-1 -12 0 72.69 7.1
-1 -12 0 66.29 6.2
1 12 0 56.79 5.5
1 12 0 67.59 6.8
1 12 0 57.29 3.6
-2 -12 0 -1.3 2.6
-2 -12 0 -4 3.3
2 12 0 -5.7 2.7
2 12 0 -3.2 3.1
2 12 0 1.4 3.4
-3 -12 0 26.4 5.6
3 12 0 25.6 5.2
3 12 0 20.6 4.9
3 12 0 23.5 4.8
-4 -12 0 35.8 6.5
-4 -12 0 34.9 7.1
4 12 0 34.8 6.1
4 12 0 41.4 6.3
-5 -12 0 -5.3 3.8
-5 -12 0 -1.3 2.7
5 12 0 -4.5 3.4
5 12 0 0.4 3.5
5 12 0 -0.2 2.9
5 12 0 3 3.6
-6 -12 0 34.9 6.1
-6 -12 0 34.5 6.9
6 12 0 32.4 5.4
6 12 0 34.6 6.4
6 12 0 25.2 5.4
6 12 0 25.7 5.7
-7 -12 0 5.7 3.7
-7 -12 0 -1.4 3.4
7 12 0 5.1 4.3
7 12 0 0.1 3
7 12 0 -4.9 2.8
7 12 0 1.6 3
-8 -12 0 16 5.3
-8 -12 0 14.3 4.9
8 12 0 2.8 4.1
8 12 0 11 4.3
8 12 0 8 3.8
16 -13 0 5.5 3.6
16 -13 0 13.7 5.6
-16 13 0 15.4 6.1
-16 13 0 11.5 4.2
15 -13 0 -1 2.7
-15 13 0 -3.9 3
-15 13 0 3 2.9
14 -13 0 7.7 3.5
14 -13 0 13.8 5.8
-14 13 0 7.6 4
-14 13 0 8.3 5
13 -13 0 16.8 7.1
13 -13 0 12.4 2.7
13 -13 0 20.5 4.6
-13 13 0 24.9 4.9
-13 13 0 19.4 5.6
12 -13 0 4.6 2.7
12 -13 0 3.2 3.1
12 -13 0 8.1 6.3
-12 13 0 -1.4 4.4
-12 13 0 6.8 4.1
11 -13 0 4.2 2.9
11 -13 0 8.3 5.1
11 -13 0 12.2 3.9
-11 13 0 -0.1 4.6
-11 13 0 14.3 3.3
-11 13 0 12.3 4.9
10 -13 0 6.9 3.4
10 -13 0 1.5 5.3
-10 13 0 5.3 5
9 -13 0 99.49 7.7
9 -13 0 106.89 7.4
9 -13 0 122.39 11.1
-9 13 0 102.69 8.7
-9 13 0 111.19 8.2
8 -13 0 6.4 4.9
8 -13 0 0.4 3.1
-8 13 0 2.3 2.8
-8 13 0 -0.6 2
-8 13 0 -0.7 4
7 -13 0 239.88 7.8
7 -13 0 247.38 11.1
7 -13 0 238.58 7.5
7 -13 0 239.58 6.1
7 -13 0 256.77 13.9
7 -13 0 227.68 5.9
-7 13 0 230.88 8.3
-7 13 0 239.68 12.8
-7 13 0 238.98 11.7
6 -13 0 208.88 7.5
6 -13 0 207.18 7
6 -13 0 213.28 12.2
6 -13 0 203.68 10.4
6 -13 0 208.48 7.9
-6 13 0 186.78 10.5
-6 13 0 208.18 7.6
-6 13 0 203.18 11.7
5 -13 0 7.5 2.9
5 -13 0 7.4 4.2
5 -13 0 8.7 4.1
5 -13 0 3.8 2.2
-5 13 0 4.2 3.8
-5 13 0 0.3 3.7
-5 13 0 7.2 2.5
4 -13 0 124.99 7
4 -13 0 126.49 8.5
-4 13 0 122.09 7.8
-4 13 0 105.19 7.8
-4 13 0 115.89 5.7
-4 13 0 110.89 8.2
3 -13 0 102.59 8
3 -13 0 93.09 6.4
3 -13 0 99.79 6.9
-3 13 0 88.99 7.6
-3 13 0 101.19 5.8
-3 13 0 100.39 7.5
2 -13 0 196.48 10.5
2 -13 0 214.18 10.1
-2 13 0 208.58 8.7
-2 13 0 209.98 10.7
-2 13 0 208.68 12.4
-2 13 0 217.88 9.5
1 -13 0 28.9 5.8
1 -13 0 20.8 4.8
-1 13 0 36.2 4.8
-1 13 0 28.2 4
0 -13 0 2.7 3.8
0 -13 0 4.1 2.9
0 13 0 3.8 2.9
0 13 0 3.3 2.1
-1 -13 0 31.6 6.3
-1 -13 0 35 6.2
1 13 0 31.5 4.9
1 13 0 33.1 6.7
-2 -13 0 -2.6 3.7
2 13 0 2.7 3.5
2 13 0 1.8 3.8
2 13 0 0.2 3.5
-3 -13 0 5.1 4.2
-3 -13 0 -5.9 3.7
3 13 0 -3.2 2.8
3 13 0 4.3 3.5
3 13 0 3.1 4
-4 -13 0 1.9 4.1
-4 -13 0 13.9 4.9
4 13 0 6.1 4.4
4 13 0 14.4 4.4
4 13 0 2.4 3.9
-5 -13 0 15.8 5
-5 -13 0 11.9 4.8
5 13 0 9.9 4.4
5 13 0 14.4 4.8
5 13 0 13.7 4.7
5 13 0 9.1 4.3
-6 -13 0 17.7 5.5
-6 -13 0 15.3 5.1
6 13 0 11.5 4.8
6 13 0 13.6 4.8
6 13 0 1.7 4.5
6 13 0 12.5 4.1
-7 -13 0 9.3 4.2
-7 -13 0 10 4.4
7 13 0 5.7 5
15 -14 0 13.2 4.6
15 -14 0 15.5 7.5
-15 14 0 26.1 7.2
-15 14 0 23.5 5.6
14 -14 0 10.1 7.2
14 -14 0 21.8 5.4
-14 14 0 16.6 4.8
13 -14 0 3.6 6
13 -14 0 5.2 2.5
-13 14 0 0.3 3.2
-13 14 0 2.7 4.6
12 -14 0 21.9 4.2
12 -14 0 27.3 7.6
-12 14 0 24 5.6
-12 14 0 19.7 6.2
11 -14 0 64.89 5.9
11 -14 0 55.09 7.5
11 -14 0 77.29 11.5
-11 14 0 62.09 7.5
-11 14 0 68.49 9.1
10 -14 0 176.48 13.8
10 -14 0 192.38 12.1
10 -14 0 175.48 9.1
-10 14 0 188.28 12.5
-10 14 0 192.08 10.8
9 -14 0 10.8 5.7
9 -14 0 7.3 3.4
9 -14 0 9.1 3.5
-9 14 0 9.2 5.2
-9 14 0 6.7 4.2
-9 14 0 8.1 2.6
8 -14 0 153.08 9
8 -14 0 160.38 11.7
8 -14 0 137.49 5.5
8 -14 0 150.48 5.1
-8 14 0 152.58 6.5
-8 14 0 162.38 11.2
-8 14 0 151.48 9.8
7 -14 0 75.19 6.8
7 -14 0 49.7 3.1
7 -14 0 63.49 3.8
-7 14 0 66.69 7.8
-7 14 0 56.69 4.2
6 -14 0 239.18 9
6 -14 0 241.38 8.2
6 -14 0 264.67 13.6
6 -14 0 243.08 8.7
6 -14 0 245.08 11.9
-6 14 0 225.48 12.3
-6 14 0 263.07 12.8
-6 14 0 249.58 8.6
5 -14 0 37.4 3.9
5 -14 0 57.99 5.1
-5 14 0 49.9 7.4
-5 14 0 35.4 5.7
-5 14 0 38.1 3.7
4 -14 0 31 5.8
4 -14 0 27.3 4.3
4 -14 0 21.3 3.9
-4 14 0 19 4.6
-4 14 0 36.3 6.3
-4 14 0 23.8 3.6
-4 14 0 24 5.2
3 -14 0 4.4 3
3 -14 0 2.3 3.9
-3 14 0 0.6 2.2
-3 14 0 1.9 3.6
-3 14 0 -6 2.3
2 -14 0 10 4
2 -14 0 12.2 4.9
-2 14 0 13.2 4.4
-2 14 0 7.8 4.7
-2 14 0 11.3 3
-2 14 0 12.4 3.6
1 -14 0 19.2 5.4
1 -14 0 25 5.2
-1 14 0 19 5.5
-1 14 0 15.7 3.4
-1 14 0 19.7 4.9
-1 14 0 21.7 4.1
0 -14 0 3.4 4
0 -14 0 1.8 3
0 14 0 2.4 3.7
0 14 0 0.5 2.8
-1 -14 0 17.5 5.4
-1 -14 0 13.6 5.2
1 14 0 11.4 4.5
1 14 0 20.6 5.3
1 14 0 13.3 4
-2 -14 0 14.7 5.3
-2 -14 0 19.5 5.5
2 14 0 15.9 5
2 14 0 16.6 4.9
2 14 0 13.8 3.8
-3 -14 0 5.3 4.5
-3 -14 0 8 4.8
3 14 0 11.9 4.1
3 14 0 13.6 4.7
3 14 0 12.7 4.5
-4 -14 0 7.9 4.6
-4 -14 0 13.5 5
4 14 0 -2.6 2.8
4 14 0 2 3.8
4 14 0 7.1 4
-5 -14 0 37.8 6.7
-5 -14 0 25.4 5.9
5 14 0 26.3 5.3
5 14 0 42 6.6
5 14 0 25.2 5.1
5 14 0 42.6 7.9
-6 -14 0 2.9 4.5
-6 -14 0 1.5 4.5
6 14 0 -7.3 3.7
6 14 0 3.5 3.4
15 -15 0 3.5 3.7
15 -15 0 0.7 5.4
-15 15 0 0.4 3.3
-15 15 0 3.2 4.2
14 -15 0 1.2 3.2
14 -15 0 11 7.2
-14 15 0 2.2 3.6
-14 15 0 -1.8 4.8
13 -15 0 1.3 3.1
13 -15 0 5.3 3.5
13 -15 0 5.6 4.8
-13 15 0 4.4 4.2
-13 15 0 6.2 4
12 -15 0 4.4 6.1
12 -15 0 5.5 3.1
12 -15 0 10.8 4.2
-12 15 0 -0.8 3.3
-12 15 0 9 4.5
11 -15 0 -2.7 3
11 -15 0 1.6 3.4
11 -15 0 5.7 5.5
-11 15 0 1.8 3.4
-11 15 0 2.6 4
10 -15 0 5.1 5.3
10 -15 0 5.5 3.8
10 -15 0 8.5 3.8
-10 15 0 12.6 4.7
-10 15 0 9.5 2.8
-10 15 0 16.6 5.1
9 -15 0 4.5 5.5
-9 15 0 10.3 2.5
-9 15 0 12.2 4.1
-9 15 0 21.8 6.1
8 -15 0 5.4 4.8
8 -15 0 -0.4 1.6
8 -15 0 -2.8 3.4
8 -15 0 -0.8 1.4
-8 15 0 0.3 3
-8 15 0 -1 1.8
-8 15 0 -7.2 3
7 -15 0 1.4 1.7
7 -15 0 -1.2 1.8
7 -15 0 1.5 1.9
7 -15 0 -1.8 3.1
7 -15 0 -6.8 4.2
-7 15 0 -0.7 3.6
-7 15 0 0.5 1.8
-7 15 0 -4.2 2.3
6 -15 0 4.1 2.1
6 -15 0 1.4 3.6
6 -15 0 -2.1 3.3
6 -15 0 -0.7 2.4
-6 15 0 3 2
-6 15 0 -3.4 4
-6 15 0 1.3 4
5 -15 0 10.5 3.9
5 -15 0 15 3.2
5 -15 0 10.6 3.3
-5 15 0 11.1 4.9
-5 15 0 17.6 3.1
4 -15 0 3.2 3.2
4 -15 0 10.6 4.6
-4 15 0 9 2.7
-4 15 0 5.5 4.5
-4 15 0 9.5 4.7
-4 15 0 2.4 4.5
3 -15 0 27.6 5.8
3 -15 0 30.6 5
-3 15 0 32.9 6.5
-3 15 0 23 5.5
-3 15 0 32.1 4.1
-3 15 0 31.3 5.9
2 -15 0 2.9 3.7
2 -15 0 6 4.6
-2 15 0 -6 2.8
-2 15 0 0.3 3.5
-2 15 0 3.5 4.4
1 -15 0 1.3 3.1
1 -15 0 3.2 4
-1 15 0 0.6 2.4
-1 15 0 3.6 3.5
-1 15 0 0.8 4.6
0 -15 0 6.9 4.3
0 -15 0 4.6 4.1
0 15 0 0.3 2.9
0 15 0 1.1 3.6
-1 -15 0 3.5 4.2
-1 -15 0 1.5 3.7
1 15 0 2.4 3.1
1 15 0 -2.8 3.3
1 15 0 -1.8 2.4
-2 -15 0 -2.6 4
-2 -15 0 8.3 4.8
2 15 0 5.3 4.1
2 15 0 5.2 3.2
2 15 0 12.1 5.1
-3 -15 0 -0.8 2.7
-3 -15 0 1.1 4.1
3 15 0 4.5 4.1
3 15 0 -5.9 3.8
-4 -15 0 4.1 3.2
-4 -15 0 7.8 3.7
4 15 0 11.5 5
4 15 0 19.2 5.3
4 15 0 5.6 3.9
-5 -15 0 -3.4 3.9
-5 -15 0 5.5 3.5
5 15 0 -3.3 4
5 15 0 0 4.7
5 15 0 3.8 4.2
14 -16 0 56.59 7.3
14 -16 0 52.69 9.8
-14 16 0 69.29 10
13 -16 0 34.5 8.9
13 -16 0 18.3 4.8
13 -16 0 21.1 4
-13 16 0 33.3 7.5
-13 16 0 22.3 5.6
12 -16 0 8.7 3.3
12 -16 0 2.1 4
12 -16 0 -4.7 3.6
-12 16 0 0.5 4.1
-12 16 0 13 6.8
11 -16 0 6.8 4.5
11 -16 0 3.4 4.2
11 -16 0 5.4 3.7
-11 16 0 -1.6 3.5
-11 16 0 6.5 5
-11 16 0 5.7 4.4
10 -16 0 7.5 5.1
10 -16 0 8.2 4.2
10 -16 0 6.1 3.4
-10 16 0 9.3 5.1
-10 16 0 -2.6 3.7
-10 16 0 5.4 2.2
9 -16 0 65.59 7.6
9 -16 0 62.89 10.1
-9 16 0 63.19 8.7
-9 16 0 54.69 4
-9 16 0 49 7.5
8 -16 0 27.8 7.3
8 -16 0 37.5 6.1
-8 16 0 37.3 7.2
-8 16 0 39.4 3.5
-8 16 0 30.1 6.6
7 -16 0 95.79 8.1
7 -16 0 105.39 5.7
7 -16 0 112.29 9.6
-7 16 0 114.29 9.3
-7 16 0 116.89 10.1
6 -16 0 57.39 7.1
-6 16 0 52.89 8
-6 16 0 46.3 3.7
-6 16 0 54.59 8.2
5 -16 0 37.3 5.9
5 -16 0 47.5 5
-5 16 0 40.6 3.7
-5 16 0 37.6 6.1
-5 16 0 41.5 7.1
4 -16 0 6.4 3.6
4 -16 0 11.3 4
-4 16 0 8.5 3.6
-4 16 0 9.2 2.8
-4 16 0 0.8 4.2
3 -16 0 4.1 4.2
3 -16 0 7.9 4.2
-3 16 0 6.1 2.9
-3 16 0 -0.8 3.9
-3 16 0 -0.4 4
2 -16 0 3.3 4.2
2 -16 0 6.4 4.1
-2 16 0 3.6 4.2
-2 16 0 1.7 4.2
-2 16 0 13.1 3.4
1 -16 0 92.09 8
1 -16 0 69.19 7.3
-1 16 0 84.09 8.1
-1 16 0 85.39 6.2
0 -16 0 0.9 3.6
0 -16 0 2.5 3.9
0 16 0 -0.2 4.4
-1 -16 0 54.69 7.6
1 16 0 58.19 8.1
1 16 0 56.69 8
1 16 0 64.69 6.2
-2 -16 0 15.5 5.4
-2 -16 0 6.4 4
2 16 0 13.1 4.2
2 16 0 22.4 5.3
2 16 0 1.1 4.5
-3 -16 0 24 5.4
-3 -16 0 13.1 5.4
3 16 0 17.6 4.8
3 16 0 31.1 5.7
3 16 0 9.9 5.2
12 -17 0 -6.1 3.3
12 -17 0 4.7 5.2
12 -17 0 6.6 3.3
-12 17 0 -5.6 2.5
-12 17 0 -2.4 2.7
11 -17 0 7.2 3.8
11 -17 0 8.2 5.2
11 -17 0 9.1 3.8
-11 17 0 3.7 5.9
10 -17 0 11.7 4.9
10 -17 0 4.3 3.9
10 -17 0 0.1 3.3
-10 17 0 2.6 4.8
-10 17 0 5.4 4.6
9 -17 0 14.1 5.7
9 -17 0 14.3 4.6
-9 17 0 5.1 3.8
-9 17 0 13.8 5.3
8 -17 0 7.1 4.1
8 -17 0 14.5 5.2
-8 17 0 12.1 5.4
-8 17 0 10.8 5.1
7 -17 0 4.5 3
7 -17 0 3.8 2.9
-7 17 0 8.9 4.9
-7 17 0 13.5 5.2
6 -17 0 35.1 6.3
6 -17 0 25.6 4.1
-6 17 0 25.1 6.4
-6 17 0 24.2 6.1
5 -17 0 4.5 4.2
5 -17 0 0.8 2.9
-5 17 0 4.3 3.3
-5 17 0 1.4 4.4
4 -17 0 23.7 5.2
4 -17 0 16.1 4
-4 17 0 20.6 5.1
-4 17 0 28.5 3.6
-4 17 0 20.3 5.8
3 -17 0 22.3 4.8
3 -17 0 17.2 5.5
-3 17 0 17.6 5.4
-3 17 0 17.8 5.9
2 -17 0 8.8 4.4
-2 17 0 -0.1 3.7
-2 17 0 11.9 3.1
-2 17 0 4.5 4.7
1 -17 0 14.1 4.7
1 -17 0 3.6 3.7
-1 17 0 9.8 3.1
-1 17 0 9.2 4.6
0 -17 0 29 6.5
0 -17 0 33 6.4
0 17 0 25.9 6.1
0 17 0 32.2 4.9
-1 -17 0 -1.1 4
-1 -17 0 -4.7 3.7
1 17 0 3.6 4.1
1 17 0 9.1 3.4
1 17 0 -8.9 4
10 -18 0 30.9 6.7
10 -18 0 34.6 8.2
10 -18 0 37.1 6
-10 18 0 42 7.7
-10 18 0 19.5 5.5
9 -18 0 -0.2 3.6
9 -18 0 12 5.3
-9 18 0 2.3 5.4
-9 18 0 -0.9 3.3
8 -18 0 5.1 4.1
-8 18 0 6.1 4.8
-8 18 0 -1.9 4.2
7 -18 0 36.7 6.3
-7 18 0 39.4 7.5
-7 18 0 30.1 6.8
6 -18 0 11.6 5.2
6 -18 0 3.3 3.4
-6 18 0 8.1 4.8
-6 18 0 12.7 5.1
5 -18 0 12.7 6.1
5 -18 0 5.5 3.5
-5 18 0 2.3 4.1
-5 18 0 2.8 4.6
4 -18 0 2.2 3.1
4 -18 0 8.5 4
-4 18 0 11.1 5.5
-4 18 0 8.7 4.4
3 -18 0 18.3 4.7
3 -18 0 14.9 5.5
-3 18 0 18.3 5.2
-3 18 0 9.9 5
2 -18 0 12.3 5.4
2 -18 0 3.1 3.5
-2 18 0 3.2 4
-1 18 -1 16.6 6
1 -18 1 2.6 3.8
1 -18 1 8.1 4.3
-2 18 -1 -0.2 4.2
2 -18 1 6.8 4.3
2 -18 1 10.9 4
-3 18 -1 1.3 4.5
-3 18 -1 -0.3 3.8
3 -18 1 6.8 4.6
3 -18 1 8.3 3.6
-4 18 -1 11 4.7
-4 18 -1 1.1 4.6
4 -18 1 11 3.9
4 -18 1 -2.6 4.3
-5 18 -1 5.3 4.2
-5 18 -1 2.3 4.9
5 -18 1 0.1 4
5 -18 1 1.9 3.2
-6 18 -1 25.8 6.3
-6 18 -1 27.8 6.3
6 -18 1 7.6 4.7
6 -18 1 23.7 5.8
-7 18 -1 11 4.3
-7 18 -1 17.2 5.9
7 -18 1 9.1 4.6
-8 18 -1 4.1 4.8
-8 18 -1 2.7 4.3
8 -18 1 3.3 3.5
-9 18 -1 22.6 6.1
9 -18 1 18.5 4.4
9 -18 1 10 5.8
-10 18 -1 -2.4 3.8
-10 18 -1 2.7 4.6
10 -18 1 3.2 3.2
10 -18 1 16.4 5.7
2 17 -1 -3.9 4.6
2 17 -1 -1.3 3.4
-2 -17 1 1.1 2.8
-2 -17 1 -1.7 2.8
1 17 -1 23 6.3
1 17 -1 21.7 6.3
-1 -17 1 32.9 6.3
-1 -17 1 35 6.4
0 17 -1 -4.5 3.7
0 -17 1 11 4.7
0 -17 1 -3.1 4
-1 17 -1 6 4.7
-1 17 -1 8 2.7
1 -17 1 13.1 4.6
-2 17 -1 2.9 4.2
-2 17 -1 -0.8 3.4
-2 17 -1 3.2 2.6
2 -17 1 1.6 3.3
2 -17 1 2 4
-3 17 -1 1.3 3.8
-3 17 -1 6.4 3.6
-3 17 -1 0.2 3.1
3 -17 1 8.3 3.6
3 -17 1 1.4 3.9
-4 17 -1 19.4 5.8
-4 17 -1 20.9 5.7
4 -17 1 9.9 4.6
-5 17 -1 23.2 6.1
-5 17 -1 6.5 4.7
5 -17 1 11.9 4.7
5 -17 1 8.2 3.3
-6 17 -1 53.79 7.5
-6 17 -1 43.1 7
6 -17 1 37.9 6.6
-7 17 -1 16 5.9
-7 17 -1 28.1 6.5
7 -17 1 20.6 3.3
7 -17 1 27.7 5.6
-8 17 -1 0.8 4
-8 17 -1 5.1 4.6
8 -17 1 0.1 3.9
8 -17 1 3 3.5
-9 17 -1 2.2 3.3
-9 17 -1 -5.2 2.5
9 -17 1 -0.7 3.7
9 -17 1 3.4 3.4
9 -17 1 2.8 4.9
-10 17 -1 -4.5 3.8
-10 17 -1 -2.4 3.8
10 -17 1 8.2 3.6
10 -17 1 -6.2 3.1
10 -17 1 1.7 5.3
-11 17 -1 2.2 4.2
-11 17 -1 7.5 5.4
11 -17 1 27.3 7.6
11 -17 1 16.1 4.3
11 -17 1 6.7 4.7
-12 17 -1 58.99 10.1
12 -17 1 51.39 7.4
12 -17 1 53.19 10.6
-4 -16 1 0.9 4.3
-4 -16 1 -6.8 2.8
3 16 -1 -5.3 3.5
3 16 -1 7.4 4.2
-3 -16 1 11.3 4.5
-3 -16 1 0.7 4.6
2 16 -1 7.1 4.3
2 16 -1 17.7 5.4
-2 -16 1 19.2 5.7
-2 -16 1 8.4 3.6
1 16 -1 10.1 3.8
1 16 -1 5.5 4.7
-1 -16 1 14.7 5.6
-1 -16 1 10.1 4.2
0 16 -1 0.7 3.8
0 16 -1 -1.5 2.6
0 -16 1 3 3.6
0 -16 1 -0.8 2.5
-1 16 -1 10.5 3
-1 16 -1 9.2 4.3
1 -16 1 5.6 3.7
1 -16 1 1.6 4.3
-2 16 -1 4.8 2.4
-2 16 -1 4.3 4.1
-2 16 -1 -3.9 3.6
2 -16 1 8.5 4.2
2 -16 1 -1.5 2.7
-3 16 -1 7.3 3.7
-3 16 -1 10.4 2.5
-3 16 -1 -1.2 3.7
3 -16 1 8.7 3.9
3 -16 1 4.6 4
-4 16 -1 3.9 3.3
-4 16 -1 3.8 4.4
-4 16 -1 11.8 2.3
4 -16 1 4.8 3
4 -16 1 4.1 4.2
-5 16 -1 37.1 7
-5 16 -1 28.2 6.3
-5 16 -1 32.1 2.7
5 -16 1 40.8 6.6
5 -16 1 27.7 4.4
-6 16 -1 2.7 1.6
-6 16 -1 -0.2 3.9
-6 16 -1 -0.5 4
6 -16 1 -2.7 3.1
6 -16 1 1.6 2.2
-7 16 -1 46.7 7.1
-7 16 -1 51.39 8.3
-7 16 -1 43.2 3
7 -16 1 45.7 6.5
7 -16 1 64.79 8.2
7 -16 1 58.09 3.8
-8 16 -1 4.8 3.5
-8 16 -1 6 4.4
8 -16 1 3.1 3.7
8 -16 1 3.8 4.9
-9 16 -1 1.9 4.1
-9 16 -1 9 5.1
9 -16 1 3.5 3
9 -16 1 0.2 3.4
9 -16 1 12.8 5.7
-10 16 -1 10.3 4.2
-10 16 -1 15.7 4.4
10 -16 1 4.1 5.6
10 -16 1 9.4 4.4
-11 16 -1 8.2 4.4
-11 16 -1 18.3 5.1
11 -16 1 19.4 6.7
11 -16 1 6.4 4.2
11 -16 1 14.3 3.8
-12 16 -1 61.59 8.1
12 -16 1 64.19 7.9
12 -16 1 73.19 6.1
12 -16 1 85.99 10.4
-13 16 -1 8.5 4.4
-13 16 -1 9.2 4.4
13 -16 1 18.7 7.2
13 -16 1 23.7 5.2
-14 16 -1 12.8 4.8
14 -16 1 8 5.2
5 15 -1 -0.2 3.9
5 15 -1 4.3 4.1
5 15 -1 -2.8 4.8
-5 -15 1 0 3.9
-5 -15 1 8 4
4 15 -1 -1.6 3.5
4 15 -1 6.8 4.3
-4 -15 1 1.2 4.1
-4 -15 1 5.2 4.9
3 15 -1 -1.7 3.7
3 15 -1 0.5 2.9
3 15 -1 -1.9 3.6
-3 -15 1 -0.1 4
-3 -15 1 -2.8 3.5
2 15 -1 30.7 6.2
2 15 -1 25.1 4.7
-2 -15 1 7 4.3
-2 -15 1 20.5 5.4
1 15 -1 1 2.7
1 15 -1 4 4.4
1 15 -1 5.7 4.9
-1 -15 1 -1 3.8
-1 -15 1 4 4.2
0 15 -1 13.8 4.6
0 15 -1 20.5 4
0 15 -1 15.6 3.9
0 -15 1 26.7 5.3
0 -15 1 27.3 5.5
-1 15 -1 24.6 5.9
-1 15 -1 16.9 4.9
-1 15 -1 16.9 3.7
1 -15 1 13 5
1 -15 1 24.8 5.1
-2 15 -1 32.1 4
-2 15 -1 33 6.5
-2 15 -1 37.5 6.5
2 -15 1 29.4 5.5
2 -15 1 24.4 5.8
-3 15 -1 0.2 4
-3 15 -1 4.3 2.1
-3 15 -1 -3.1 3.5
-3 15 -1 8.6 3.5
3 -15 1 -2.5 2.8
3 -15 1 3.6 3
-4 15 -1 4.7 2
-4 15 -1 4.4 3.3
4 -15 1 3.7 2.8
4 -15 1 0.3 3.8
-5 15 -1 -3.2 2.6
-5 15 -1 -1.3 2.6
-5 15 -1 3.9 1.7
5 -15 1 -3.8 3.3
5 -15 1 -0.9 2.3
5 -15 1 0.3 2.5
-6 15 -1 -1.7 2.6
-6 15 -1 1 1.4
-6 15 -1 1 4
6 -15 1 -2 2
6 -15 1 -1.1 2
6 -15 1 2.2 3.6
-7 15 -1 22.7 5.5
-7 15 -1 25.5 5.6
-7 15 -1 19.5 2.3
7 -15 1 16.9 2.4
7 -15 1 14.6 5.7
7 -15 1 13 2
7 -15 1 16 2.3
7 -15 1 16.1 2.3
7 -15 1 29.7 5.5
-8 15 -1 -5.4 3.5
-8 15 -1 0.7 3.1
-8 15 -1 3.4 1.6
8 -15 1 4.9 5
8 -15 1 5.6 3.6
-9 15 -1 10.2 5
-9 15 -1 14.7 2.3
-9 15 -1 12.4 4.7
9 -15 1 22.2 5.1
9 -15 1 9.6 3.8
9 -15 1 29 8.9
-10 15 -1 1.4 4.5
-10 15 -1 5.3 2.1
-10 15 -1 9.8 4.5
10 -15 1 5.7 3.4
10 -15 1 2.4 5.3
10 -15 1 5.2 3.9
-11 15 -1 2.9 3.7
-11 15 -1 2.7 4.8
11 -15 1 -3.3 3.4
11 -15 1 10.8 3.4
11 -15 1 -0.8 5.3
-12 15 -1 2.2 4.5
-12 15 -1 -4.2 3
12 -15 1 -2 2.4
12 -15 1 -3.3 4.7
12 -15 1 6.3 4
-13 15 -1 25.1 5.5
13 -15 1 13.6 4.4
13 -15 1 22.4 7.2
13 -15 1 13 4
-14 15 -1 12 4.2
-14 15 -1 0.4 3.4
14 -15 1 5.1 4.3
14 -15 1 0.9 7
7 14 -1 -3.2 4.8
-7 -14 1 2.5 5.7
-7 -14 1 -1 4.5
6 14 -1 12.2 7
6 14 -1 18.7 4.6
6 14 -1 10.7 5.1
-6 -14 1 6.9 5
5 14 -1 18.6 6.3
5 14 -1 15.5 4.6
5 14 -1 8.7 5.7
-5 -14 1 17 4.9
-5 -14 1 22.1 5.8
4 14 -1 3.3 3.6
4 14 -1 1.4 3.6
4 14 -1 4.3 3.3
-4 -14 1 1.3 4.1
-4 -14 1 0.1 3.9
3 14 -1 0.6 2.8
3 14 -1 1.2 3.8
3 14 -1 0.8 3.7
-3 -14 1 2.2 4.1
-3 -14 1 6.9 4.3
2 14 -1 25.1 5.1
2 14 -1 33.2 6.2
2 14 -1 16 4.8
-2 -14 1 27 6.1
-2 -14 1 23.7 6.1
1 14 -1 12.2 5.2
1 14 -1 18.3 2.8
1 14 -1 15.1 5.4
1 14 -1 17.5 3.9
-1 -14 1 10.6 4.1
-1 -14 1 16 4.9
0 14 -1 4.5 2.7
0 14 -1 1.5 2.5
0 14 -1 3.4 3.7
0 -14 1 1.2 3.9
0 -14 1 10 4.3
-1 14 -1 16.8 4.9
-1 14 -1 17.9 3.5
-1 14 -1 18.5 5.3
-1 14 -1 22 3.8
1 -14 1 7.4 4.2
1 -14 1 15.1 4.2
-2 14 -1 36.6 4.1
-2 14 -1 41.6 6.6
-2 14 -1 42.4 6.1
2 -14 1 40.8 6.5
2 -14 1 40.2 5.6
-3 14 -1 -1.1 3.8
-3 14 -1 2.3 3
-3 14 -1 -2.4 1.9
-3 14 -1 0.6 3.7
3 -14 1 -2.1 3.5
3 -14 1 -2.2 2.5
-4 14 -1 -1.5 3.8
-4 14 -1 0.3 1.8
-4 14 -1 -1.1 3.8
4 -14 1 3.1 2.4
4 -14 1 -1.7 2.5
-5 14 -1 9.2 4.7
-5 14 -1 4.2 4.2
-5 14 -1 17.6 2.5
5 -14 1 19.5 4.3
5 -14 1 11.7 3
5 -14 1 12.7 3.1
-6 14 -1 -0.9 4.1
-6 14 -1 -3.1 3.7
-6 14 -1 3.6 1.8
6 -14 1 4.5 2.3
6 -14 1 1.7 1.8
6 -14 1 2.3 3.5
6 -14 1 5.4 2
6 -14 1 1.4 4.2
-7 14 -1 73.69 6.6
-7 14 -1 61.99 3.7
-7 14 -1 60.59 8.5
7 -14 1 61.09 3.3
7 -14 1 62.19 3.4
7 -14 1 59.79 6.3
7 -14 1 47.2 3.6
7 -14 1 69.79 8.4
-8 14 -1 4.8 2
-8 14 -1 10.4 5.1
-8 14 -1 -1.5 3.7
8 -14 1 6 3.5
8 -14 1 6.5 4.3
-9 14 -1 1.1 1.9
-9 14 -1 -2.2 2.9
-9 14 -1 6.1 1.9
-9 14 -1 2.5 3.2
9 -14 1 -2.9 3
9 -14 1 -7.6 4.2
-10 14 -1 25.1 5.8
-10 14 -1 27.6 3.3
-10 14 -1 23.3 5.3
10 -14 1 27.4 7.8
10 -14 1 23 4.3
-11 14 -1 19.9 4.7
-11 14 -1 15.3 6.1
11 -14 1 30.2 8.6
11 -14 1 20.4 3.8
-12 14 -1 -4 2.5
-12 14 -1 -2.6 3
12 -14 1 4.4 4.4
12 -14 1 -5.2 2.8
12 -14 1 3.7 2.3
-13 14 -1 60.69 7.3
-13 14 -1 55.49 8.5
13 -14 1 59.99 11.3
13 -14 1 41 6
-14 14 -1 -0.4 5.5
-14 14 -1 2.2 3.4
14 -14 1 -1 5.9
14 -14 1 -1.3 3
-15 14 -1 1.1 3.3
-15 14 -1 5.6 3.7
15 -14 1 14.8 7.4
15 -14 1 3.7 3.6
8 13 -1 2.5 3.4
8 13 -1 0.2 3.5
8 13 -1 -1.3 3.7
-8 -13 1 -6.2 4.4
-8 -13 1 -3.4 3.7
7 13 -1 3 3.9
7 13 -1 8.8 4.1
7 13 -1 5.3 4.2
-7 -13 1 -4.5 2.7
6 13 -1 4.2 3.5
6 13 -1 3.7 4
6 13 -1 1.5 3.7
-6 -13 1 0.2 3.3
-6 -13 1 -1.6 3.5
5 13 -1 16.4 4.6
5 13 -1 15.8 4.8
5 13 -1 11.1 4.8
5 13 -1 11.2 4.3
-5 -13 1 19.2 5.2
-5 -13 1 18.9 5.9
4 13 -1 39.2 6.2
4 13 -1 42.4 6.4
4 13 -1 45.2 6.4
-4 -13 1 33 6.4
-4 -13 1 35.3 6.6
3 13 -1 3.4 3.2
3 13 -1 -1.7 3.7
3 13 -1 4.2 3.7
-3 -13 1 5.7 3.6
-3 -13 1 2.4 4.1
2 13 -1 16.1 4.3
2 13 -1 19.6 5
2 13 -1 15.1 4.5
-2 -13 1 11.1 4.6
-2 -13 1 7.9 3.7
1 13 -1 20 4.1
1 13 -1 9.9 4.2
1 13 -1 15.8 2.8
-1 -13 1 15.4 4.1
-1 -13 1 10.6 4.6
0 13 -1 12.7 4.5
0 13 -1 17.4 3.2
0 13 -1 16.5 3.8
0 -13 1 15.8 4.6
0 -13 1 19.9 5.1
-1 13 -1 75.59 7.4
-1 13 -1 92.29 5.9
-1 13 -1 84.19 6
-1 13 -1 90.79 7.7
1 -13 1 79.19 7.6
1 -13 1 76.99 6.6
-2 13 -1 8.6 3.2
-2 13 -1 0.6 3.7
-2 13 -1 3.5 3.8
-2 13 -1 4.8 2.4
2 -13 1 4.2 4
2 -13 1 2.2 3.2
-3 13 -1 28.9 4.7
-3 13 -1 27.5 5.5
-3 13 -1 24.3 3.2
-3 13 -1 28.3 5.4
3 -13 1 21 4
3 -13 1 30.4 5.6
-4 13 -1 9.5 3.7
-4 13 -1 8 2.2
-4 13 -1 13.5 5.1
-4 13 -1 11.2 3.7
4 -13 1 12.1 3
4 -13 1 9.7 4
-5 13 -1 71.39 4
-5 13 -1 85.89 6.8
-5 13 -1 78.59 7.8
5 -13 1 91.79 7.2
5 -13 1 72.59 7.4
5 -13 1 85.29 5.1
5 -13 1 77.29 4.9
-6 13 -1 172.38 10.9
-6 13 -1 179.68 10
-6 13 -1 171.28 6.2
6 -13 1 173.38 6.5
6 -13 1 171.88 6.4
6 -13 1 161.68 6.1
6 -13 1 180.88 11.5
6 -13 1 169.58 9.2
-7 13 -1 2.9 3.9
-7 13 -1 2.6 1.8
-7 13 -1 7 4.6
7 -13 1 -0.1 3.4
-8 13 -1 257.47 8.4
-8 13 -1 255.67 13.7
-8 13 -1 257.87 12
8 -13 1 249.38 11.5
8 -13 1 279.37 15.5
8 -13 1 248.88 12.6
-9 13 -1 -1 4.1
-9 13 -1 3.4 1.9
-9 13 -1 -1.4 2.2
9 -13 1 -2 3.3
9 -13 1 2.5 3.3
9 -13 1 -3.5 2.7
-10 13 -1 90.39 6.1
-10 13 -1 93.79 8.6
-10 13 -1 89.89 7.4
10 -13 1 86.19 6.2
10 -13 1 90.89 7.3
-11 13 -1 69.29 8.9
11 -13 1 64.79 6.4
11 -13 1 51.29 4.7
11 -13 1 47.5 4.4
11 -13 1 69.59 11.5
-12 13 -1 18.9 4.6
-12 13 -1 24.1 6
12 -13 1 16.3 3.2
12 -13 1 29.6 8.6
12 -13 1 15.6 4.2
12 -13 1 28.7 5
-13 13 -1 15.1 5.9
-13 13 -1 15.8 4.4
13 -13 1 15.4 4.3
13 -13 1 14.9 7.1
-14 13 -1 6.8 3.5
-14 13 -1 10.5 4.4
14 -13 1 23.7 8.6
14 -13 1 5.8 3.6
-15 13 -1 30.1 5.5
-15 13 -1 39.2 8
15 -13 1 28.4 5.2
15 -13 1 26.7 8.4
-16 13 -1 12.4 5.9
-16 13 -1 12 4.5
16 -13 1 1.5 4.2
16 -13 1 5.8 7
9 12 -1 0.4 3.5
9 12 -1 8.2 4.3
9 12 -1 7 3.6
-9 -12 1 4.1 4.2
8 12 -1 -3.8 2.5
8 12 -1 -6.6 3.7
8 12 -1 5.8 3.8
-8 -12 1 3.8 4.3
7 12 -1 21.8 5.3
7 12 -1 28.4 6
-7 -12 1 30.2 7.4
-7 -12 1 30.2 6.4
6 12 -1 11.8 4.6
6 12 -1 8.1 4
-6 -12 1 27.3 6.6
-6 -12 1 15.5 5
5 12 -1 35.9 6.3
5 12 -1 38 5.8
5 12 -1 28 5.5
-5 -12 1 24.2 6.5
-5 -12 1 30.1 6
4 12 -1 24.6 2.2
4 12 -1 32.7 5.6
4 12 -1 38.4 6
4 12 -1 30.7 5.5
4 12 -1 38.6 2.6
-4 -12 1 34.1 6.2
-4 -12 1 27.3 5.7
3 12 -1 6.9 3.8
3 12 -1 5.5 3.7
-3 -12 1 1.9 4.1
-3 -12 1 -0.3 3.6
2 12 -1 29 5
2 12 -1 28.7 5.3
2 12 -1 31.3 3.1
2 12 -1 33.7 5.9
-2 -12 1 31.7 6.1
1 12 -1 46 3.9
1 12 -1 50.59 6.4
-1 -12 1 44.6 4.2
-1 -12 1 49.4 6.5
-1 -12 1 55.69 6.9
0 12 -1 5 2.5
0 12 -1 1.8 3
0 12 -1 -1.7 3.5
0 12 -1 0.7 2.3
0 -12 1 0.3 3.2
0 -12 1 1.7 2.8
-1 12 -1 -1.4 3
-1 12 -1 -4 2.8
-1 12 -1 3.2 2.4
-1 12 -1 2.9 2.3
1 -12 1 5.4 3.2
1 -12 1 -2.5 3.2
-2 12 -1 28.1 5.1
-2 12 -1 35.2 4.5
-2 12 -1 32.7 3.7
-2 12 -1 29.7 5.3
2 -12 1 28.6 4.8
-3 12 -1 43.9 5.7
-3 12 -1 51.09 6.6
-3 12 -1 55.09 3.9
-3 12 -1 48.8 5.6
3 -12 1 56.99 6.5
3 -12 1 52.89 4.8
-4 12 -1 24.8 2.9
-4 12 -1 34 5.5
-4 12 -1 34.3 5.7
4 -12 1 42.4 5.7
4 -12 1 28.6 6.4
4 -12 1 31.4 3.8
-5 12 -1 0 2.5
-5 12 -1 0.5 1.6
-5 12 -1 -4.7 2.9
5 -12 1 1.8 1.9
5 -12 1 2.6 3.7
5 -12 1 -3.7 3.1
-6 12 -1 394.06 11
-6 12 -1 404.06 16.4
-6 12 -1 429.76 15.3
6 -12 1 405.56 10.7
6 -12 1 400.56 10.9
6 -12 1 432.26 14.5
6 -12 1 441.06 18
-7 12 -1 74.59 6.6
-7 12 -1 80.39 4.2
-7 12 -1 74.19 7.7
7 -12 1 75.79 2.7
7 -12 1 81.69 8.4
7 -12 1 77.39 2.9
7 -12 1 77.29 6
7 -12 1 72.49 2.7
7 -12 1 72.29 2.7
-8 12 -1 285.07 12
-8 12 -1 281.57 13.5
8 -12 1 280.27 12
8 -12 1 265.77 15.1
8 -12 1 272.27 10.7
-9 12 -1 147.39 10.6
-9 12 -1 140.29 8.5
-9 12 -1 139.09 6.4
9 -12 1 138.59 8.5
9 -12 1 146.59 12
9 -12 1 148.99 7.4
-10 12 -1 141.79 8.6
-10 12 -1 130.09 10.6
10 -12 1 151.18 12.9
10 -12 1 139.39 8
10 -12 1 148.99 6.7
10 -12 1 148.69 7.2
-11 12 -1 4.3 3.7
-11 12 -1 3.5 2.2
-11 12 -1 4.7 4.5
11 -12 1 -2.4 1.8
11 -12 1 -0.7 3.8
11 -12 1 -1.4 2.1
11 -12 1 -1 2.7
-12 12 -1 23.3 4.6
-12 12 -1 14.9 5.8
12 -12 1 11.3 2.2
12 -12 1 19.9 7.9
12 -12 1 18.4 4.3
12 -12 1 13.5 2.3
-13 12 -1 1.5 3.1
-13 12 -1 0.8 3.1
13 -12 1 11.6 6.9
13 -12 1 0.5 2.8
-14 12 -1 4.4 5.1
14 -12 1 3.7 4.7
14 -12 1 -0.5 2.9
-15 12 -1 2.1 3.5
-15 12 -1 -1.9 3.2
15 -12 1 1 5.8
15 -12 1 -1.8 3.5
-16 12 -1 21.5 6.4
-16 12 -1 18.1 4.6
16 -12 1 24 4.5
16 -12 1 31.5 8.9
10 11 -1 55.89 8.5
-10 -11 1 54.49 7.8
-10 -11 1 53.59 9.3
9 11 -1 0.5 3.4
9 11 -1 -0.9 2.8
9 11 -1 1.8 3.9
-9 -11 1 5.9 4.2
8 11 -1 -4.3 2.5
8 11 -1 -1.1 3.1
8 11 -1 -0.9 4
-8 -11 1 1.1 3.7
-8 -11 1 -1.6 4.4
7 11 -1 17.8 4.6
7 11 -1 18 5.2
7 11 -1 22.3 5.2
7 11 -1 28.3 3.4
-7 -11 1 25.1 5.5
-7 -11 1 18 5.1
6 11 -1 86.09 6.2
6 11 -1 84.49 7.6
6 11 -1 61.59 7.9
6 11 -1 67.59 6.4
6 11 -1 67.19 6.9
-6 -11 1 77.29 7.5
-6 -11 1 83.89 8.1
5 11 -1 25.5 5.3
5 11 -1 17.1 3.7
5 11 -1 22.2 4.6
5 11 -1 26.9 5.3
-5 -11 1 20.5 5.2
-5 -11 1 16.9 4.9
4 11 -1 8.2 3.8
4 11 -1 7 3.7
4 11 -1 5.6 3.7
4 11 -1 3.7 3.4
-4 -11 1 8.8 4.5
-4 -11 1 3.1 4.5
3 11 -1 139.29 8.6
3 11 -1 137.09 8.6
3 11 -1 150.08 8.5
3 11 -1 144.69 5.9
-3 -11 1 156.08 9.4
-3 -11 1 158.38 10
2 11 -1 1.1 2.6
2 11 -1 5 3.5
2 11 -1 10 2.5
2 11 -1 8.3 3.4
-2 -11 1 4.7 3
-2 -11 1 8.1 4.2
1 11 -1 18.6 3.7
1 11 -1 19.2 3.2
1 11 -1 14.6 4.1
-1 -11 1 17.2 3.4
-1 -11 1 12.3 4.1
-1 -11 1 15.3 3.9
0 11 -1 93.99 5.5
0 11 -1 90.09 5.7
0 11 -1 97.29 7.1
0 11 -1 94.29 7.2
0 -11 1 91.99 5.2
0 -11 1 79.79 6.4
0 -11 1 86.39 6.4
-1 11 -1 623.04 19.4
-1 11 -1 597.84 17.8
-1 11 -1 596.34 16.2
-1 11 -1 597.34 18.9
1 -11 1 586.94 18.7
1 -11 1 627.94 20.2
-2 11 -1 4.8 2
-2 11 -1 3.4 2.9
-2 11 -1 7.5 3.2
-2 11 -1 6.6 3.5
2 -11 1 4.6 2.9
-3 11 -1 222.78 7.4
-3 11 -1 233.68 11
-3 11 -1 229.38 11.7
-3 11 -1 207.88 11.7
3 -11 1 222.08 8.6
3 -11 1 218.08 9.6
-4 11 -1 114.39 4.7
-4 11 -1 121.29 7.1
-4 11 -1 129.99 8.4
-4 11 -1 122.89 8.2
4 -11 1 115.89 6.8
4 -11 1 115.19 8.3
4 -11 1 120.59 5.6
-5 11 -1 39.6 7.1
-5 11 -1 41.9 5.3
-5 11 -1 42.3 5.8
-5 11 -1 26.6 2.6
5 -11 1 35.6 6.3
5 -11 1 32.5 2.9
5 -11 1 37.5 5
-6 11 -1 18.2 4.9
-6 11 -1 18.8 4.2
-6 11 -1 16.1 2.3
6 -11 1 24.5 5.8
6 -11 1 16.5 3.6
6 -11 1 15.2 1.8
6 -11 1 17 3.1
-7 11 -1 55.09 6.7
-7 11 -1 56.49 5.5
7 -11 1 64.19 5.5
7 -11 1 64.09 2.1
7 -11 1 55.69 6.5
7 -11 1 55.49 2
-8 11 -1 13.6 4
-8 11 -1 11.2 3.6
8 -11 1 11.7 3.6
8 -11 1 14 3.4
8 -11 1 12.7 2.8
-9 11 -1 -0.6 2.6
-9 11 -1 0.2 2.1
-9 11 -1 4.1 3.6
9 -11 1 -0.5 2.9
9 -11 1 -2.3 2
9 -11 1 9.7 4.7
-10 11 -1 81.39 5.5
-10 11 -1 89.69 8.7
10 -11 1 90.09 4.9
10 -11 1 103.49 6.9
10 -11 1 89.39 5.3
10 -11 1 85.19 9.2
-11 11 -1 187.48 9.2
-11 11 -1 199.28 12.3
11 -11 1 161.98 8.7
-12 11 -1 3.9 3
-12 11 -1 0 3
12 -11 1 -1.9 5.7
12 -11 1 2.6 3.1
-13 11 -1 -1 4.5
-13 11 -1 6 3.2
13 -11 1 1.7 4.4
13 -11 1 4.3 3.5
-14 11 -1 33.1 6.8
-14 11 -1 33.8 5.1
14 -11 1 32.1 4.9
14 -11 1 41.8 9.7
-15 11 -1 -3 4.6
-15 11 -1 14.3 3.9
15 -11 1 13.9 3.9
15 -11 1 16.4 7.5
-16 11 -1 25.4 5.8
-16 11 -1 23.6 7.1
16 -11 1 36.2 10
16 -11 1 30.4 4.9
-17 11 -1 28.8 5.2
-17 11 -1 25.7 7.9
17 -11 1 35 9.4
11 10 -1 -1.9 4.5
-11 -10 1 6.8 4.1
-11 -10 1 7.5 4.2
10 10 -1 16.6 5.2
-10 -10 1 21.2 4.9
-10 -10 1 12.7 5.8
9 10 -1 40 6.5
9 10 -1 43.6 7.2
-9 -10 1 50.89 7.1
-9 -10 1 39.2 7.2
8 10 -1 2 3.5
8 10 -1 8.7 2.8
8 10 -1 8.6 4
8 10 -1 1.4 3.3
-8 -10 1 1.7 3.5
-8 -10 1 1.1 3.1
7 10 -1 11.9 3.9
7 10 -1 15.5 4.6
7 10 -1 8.6 4.2
7 10 -1 6 2.7
-7 -10 1 9.1 5
-7 -10 1 19 4.9
6 10 -1 136.99 9.5
6 10 -1 123.69 8.5
6 10 -1 134.39 8.8
6 10 -1 141.29 8.4
-6 -10 1 130.59 10.1
-6 -10 1 146.19 10.6
5 10 -1 205.28 7.8
5 10 -1 199.28 9.7
5 10 -1 221.58 10.6
5 10 -1 185.68 10.5
-5 -10 1 196.68 10.5
-5 -10 1 183.58 11.4
4 10 -1 -0.3 2.9
4 10 -1 3.3 2
4 10 -1 -5.5 2.3
4 10 -1 -1.5 3
-4 -10 1 0.8 2.7
-4 -10 1 4.2 2.8
3 10 -1 9.5 3.6
3 10 -1 3.4 3.5
3 10 -1 6.8 2.3
-3 -10 1 4.8 3.2
-3 -10 1 8.3 3.1
2 10 -1 64.19 4.4
2 10 -1 84.69 6.6
2 10 -1 70.49 5.4
2 10 -1 68.29 6
-2 -10 1 71.89 5.1
-2 -10 1 67.59 5.6
-2 -10 1 78.59 6.7
1 10 -1 11.3 3.7
1 10 -1 15.5 3.2
1 10 -1 15.8 3
-1 -10 1 15.7 4
-1 -10 1 15.5 3.1
-1 -10 1 12.1 4.2
0 10 -1 81.39 5
0 10 -1 83.29 6.4
0 10 -1 67.69 5.8
0 10 -1 81.89 5.2
0 -10 1 74.69 6.1
0 -10 1 85.89 6.9
0 -10 1 89.39 4.8
-1 10 -1 10.2 3.3
-1 10 -1 12.4 3.2
-1 10 -1 11.9 3.1
-1 10 -1 11.1 2.5
1 -10 1 7.9 2.7
1 -10 1 11 3.1
-2 10 -1 94.39 4.6
-2 10 -1 96.49 6.2
-2 10 -1 109.69 7.1
-2 10 -1 106.99 6.6
2 -10 1 109.99 6.8
2 -10 1 106.99 5.7
-3 10 -1 42.2 4.3
-3 10 -1 41.7 5.1
-3 10 -1 41.4 2.9
-3 10 -1 45.5 4.8
3 -10 1 52.19 5.7
3 -10 1 45.1 3.8
3 -10 1 43 4.9
-4 10 -1 124.39 7.5
-4 10 -1 133.19 7.3
-4 10 -1 130.49 4.8
-4 10 -1 108.89 7.5
4 -10 1 127.19 8.2
4 -10 1 135.79 5.5
4 -10 1 139.49 7.2
-5 10 -1 21.4 4.1
-5 10 -1 21.7 4.7
-5 10 -1 23.3 4.2
-5 10 -1 22.1 2.3
5 -10 1 21.3 2.3
5 -10 1 24.3 4
5 -10 1 21.8 4.7
-6 10 -1 55.39 5.4
-6 10 -1 54.49 4.9
6 -10 1 47.3 2.3
6 -10 1 45.4 4
6 -10 1 44.8 5.5
6 -10 1 48.3 5
6 -10 1 47.6 2.1
-7 10 -1 437.86 16.1
-7 10 -1 402.26 13.5
7 -10 1 436.56 14.3
7 -10 1 419.96 12.6
7 -10 1 396.66 17.5
-8 10 -1 4.7 2.9
-8 10 -1 4.3 2.7
8 -10 1 -1.8 2.1
8 -10 1 -1.2 2.9
8 -10 1 -0.8 2.5
-9 10 -1 346.77 14.8
-9 10 -1 355.06 12.4
-9 10 -1 331.77 11.3
9 -10 1 336.57 17.1
9 -10 1 353.16 10.5
9 -10 1 349.57 10.7
9 -10 1 348.87 12.5
-10 10 -1 43.4 6.5
-10 10 -1 57.89 5.1
-10 10 -1 42.1 4.5
10 -10 1 54.49 3.6
10 -10 1 63.09 5.3
10 -10 1 50.29 3.8
10 -10 1 54.39 9
-11 10 -1 15.3 3.6
-11 10 -1 12 5
11 -10 1 5.8 6.6
11 -10 1 9.6 1.7
11 -10 1 20.7 4
11 -10 1 8 1.6
-12 10 -1 42.9 7.5
-12 10 -1 32.3 4.6
12 -10 1 45.7 5.6
12 -10 1 45.3 8.9
-13 10 -1 105.79 7.8
-13 10 -1 85.59 8.6
13 -10 1 94.19 10.7
13 -10 1 89.79 6.3
-14 10 -1 49.6 5
-14 10 -1 44.9 8.2
14 -10 1 61.09 11.5
14 -10 1 46 5.5
-15 10 -1 9.1 3.6
-15 10 -1 6.9 5.1
15 -10 1 11.6 6.9
15 -10 1 6.5 3.1
-16 10 -1 4.4 3
16 -10 1 6.7 6.5
-17 10 -1 6.2 3.8
-17 10 -1 12.9 6.2
17 -10 1 16.5 6.3
12 9 -1 3.5 5.2
-12 -9 1 14.9 4.6
-12 -9 1 -1 4.7
11 9 -1 24.6 4.5
11 9 -1 13.2 4.9
-11 -9 1 10.9 4.4
-11 -9 1 10 5.5
10 9 -1 23.1 5.7
10 9 -1 27.2 4.9
10 9 -1 31.8 5.1
-10 -9 1 19.7 6.5
-10 -9 1 25.9 5.3
9 9 -1 4.8 4.9
9 9 -1 11.3 3.4
9 9 -1 9.9 3.2
-9 -9 1 3.6 3.7
-9 -9 1 5.4 4
8 9 -1 2.2 3
8 9 -1 1.1 3.7
8 9 -1 -5.3 3.6
8 9 -1 -2.9 2.5
-8 -9 1 -3.8 2.8
7 9 -1 1.5 3.2
7 9 -1 2.3 3.6
7 9 -1 -2.6 4
7 9 -1 2.1 2.7
7 9 -1 2.3 3.1
-7 -9 1 -3.8 2.8
-7 -9 1 1.2 3.4
6 9 -1 6.7 4.2
6 9 -1 0.8 2.7
6 9 -1 -0.3 2.8
6 9 -1 -5.4 2.6
6 9 -1 -3.8 2.6
-6 -9 1 -5.3 2.6
-6 -9 1 -0.9 2.8
5 9 -1 35.3 5.3
5 9 -1 34.4 4
5 9 -1 37.2 5.8
5 9 -1 33.7 5.2
-5 -9 1 31.1 5.5
-5 -9 1 42.8 5.4
4 9 -1 -0.7 2.1
4 9 -1 0.2 2.8
4 9 -1 -1.5 2.6
-4 -9 1 -1.1 3
-4 -9 1 -0.6 3.5
3 9 -1 117.99 5.7
3 9 -1 112.79 7
3 9 -1 122.59 7.3
-3 -9 1 131.19 7.6
-3 -9 1 115.39 7.8
-3 -9 1 116.49 6.6
-3 -9 1 125.79 8.2
2 9 -1 22.6 3.8
2 9 -1 17.5 2.9
2 9 -1 22.3 4.6
2 9 -1 20.2 4.1
-2 -9 1 19.9 4.2
-2 -9 1 16.3 3.1
-2 -9 1 19.8 4
-2 -9 1 16.3 3.4
1 9 -1 7.5 2.5
1 9 -1 13.8 3.4
1 9 -1 10.1 2.9
1 9 -1 11.8 3.3
1 9 -1 14 2.8
-1 -9 1 6.7 2.3
-1 -9 1 9.6 3.4
-1 -9 1 15.5 3
-1 -9 1 14.6 3.3
0 9 -1 1 1.8
0 9 -1 -1.1 1.8
0 9 -1 0.1 2.5
0 9 -1 -1.1 1.8
0 -9 1 2.3 2.2
0 -9 1 -0.1 1.4
0 -9 1 -1.1 2
0 -9 1 1.1 2
-1 9 -1 20 2.8
-1 9 -1 28.4 4.3
-1 9 -1 29.6 4.4
-1 9 -1 30.4 4.2
1 -9 1 21.5 4
1 -9 1 25.7 3.6
1 -9 1 20.6 3.7
-2 9 -1 432.36 11.4
-2 9 -1 415.76 14
-2 9 -1 445.96 14.1
-2 9 -1 431.56 14.5
2 -9 1 439.26 12.6
2 -9 1 427.26 13.6
2 -9 1 432.96 14.1
-3 9 -1 21 2.2
-3 9 -1 22 3.8
-3 9 -1 20.3 4.2
3 -9 1 21.5 3.4
3 -9 1 19.4 3.6
3 -9 1 25.8 3
3 -9 1 19.8 3.6
3 -9 1 23.4 4.5
-4 9 -1 263.57 10.7
-4 9 -1 250.17 12.8
-4 9 -1 249.48 7.1
-4 9 -1 253.57 9.7
4 -9 1 243.68 7.5
4 -9 1 239.08 11.1
4 -9 1 236.48 8.9
4 -9 1 250.87 11.6
-5 9 -1 3.5 2.3
-5 9 -1 0 2.8
-5 9 -1 -1.3 2.2
5 -9 1 0.1 1.9
5 -9 1 2.4 2.3
5 -9 1 1.1 1.1
5 -9 1 2.5 2.6
-6 9 -1 218.08 8.5
-6 9 -1 201.78 9.8
-6 9 -1 204.98 12.4
6 -9 1 212.38 4.9
6 -9 1 213.58 11.2
6 -9 1 205.78 8.5
6 -9 1 205.08 8
6 -9 1 212.08 4.9
6 -9 1 210.28 5.5
-7 9 -1 2.4 2.4
-7 9 -1 0.4 2.1
7 -9 1 3.2 2.3
7 -9 1 -0.2 3.6
7 -9 1 0.8 1.6
7 -9 1 0.8 1.9
-8 9 -1 29 3
-8 9 -1 26.2 3.9
-8 9 -1 33.2 5.2
8 -9 1 32.8 7.1
8 -9 1 31.3 3.3
8 -9 1 33.4 4
8 -9 1 33.5 3.6
-9 9 -1 -0.9 2.3
-9 9 -1 2.2 2.6
9 -9 1 -1.6 3
9 -9 1 -1.6 1.7
9 -9 1 -2.1 1.5
9 -9 1 -1 2.1
-10 9 -1 47.6 6.7
-10 9 -1 51.39 5.3
-10 9 -1 44.5 4.3
10 -9 1 32.7 3
10 -9 1 53.89 4.8
10 -9 1 61.09 9.9
-11 9 -1 515.25 19.7
-11 9 -1 533.75 15.7
11 -9 1 453.65 22.2
11 -9 1 548.45 16.2
-12 9 -1 13.3 5.4
-12 9 -1 10.5 3
12 -9 1 3.5 4.9
12 -9 1 11.8 3.1
-13 9 -1 196.88 12.8
-13 9 -1 190.88 8.8
13 -9 1 182.78 8.8
13 -9 1 174.88 14.7
-14 9 -1 80.69 8.4
-14 9 -1 67.09 3.7
-14 9 -1 71.39 6.3
14 -9 1 92.89 13.6
14 -9 1 70.39 7.3
14 -9 1 70.09 5.7
-15 9 -1 17.1 5.3
-15 9 -1 22.3 4.3
-15 9 -1 18.3 2.6
15 -9 1 17.7 3.6
15 -9 1 18.8 7.4
15 -9 1 12.6 5.3
-16 9 -1 4.9 3.4
-16 9 -1 3 4
16 -9 1 16.8 7.1
16 -9 1 10 5.9
16 -9 1 6.7 3
-17 9 -1 22.1 4.3
-17 9 -1 26.6 7.4
17 -9 1 20.3 8.4
17 -9 1 13.2 6.2
12 8 -1 3.1 4.9
-12 -8 1 2.1 5.2
-12 -8 1 3.5 3.6
11 8 -1 25.6 5.4
11 8 -1 25.3 6.7
-11 -8 1 15.6 4.8
-11 -8 1 28 7.1
10 8 -1 9.1 5.4
10 8 -1 7.6 4.5
-10 -8 1 4.6 4.4
-10 -8 1 4.8 4
9 8 -1 130.39 6.8
9 8 -1 122.69 6.4
9 8 -1 122.29 10
9 8 -1 131.19 8.5
-9 -8 1 145.79 10.9
-9 -8 1 133.09 8.8
8 8 -1 74.69 7.2
8 8 -1 77.79 5.6
8 8 -1 67.39 6.8
8 8 -1 73.29 6.3
-8 -8 1 78.19 6.8
-8 -8 1 82.09 8.7
7 8 -1 15.2 4.3
7 8 -1 18.9 4.1
7 8 -1 19.5 5.2
7 8 -1 8.1 4.7
7 8 -1 18.3 3.7
-7 -8 1 19.1 4.3
-7 -8 1 18.8 5.6
6 8 -1 140.79 7.4
6 8 -1 133.29 9.9
6 8 -1 152.68 9.5
6 8 -1 150.08 8.5
6 8 -1 158.88 7.9
-6 -8 1 136.29 9
-6 -8 1 146.49 8
5 8 -1 3.9 3.2
5 8 -1 3.7 2.9
5 8 -1 3.2 2.9
5 8 -1 6.6 2.7
-5 -8 1 3.8 3.2
-5 -8 1 5.5 3.1
4 8 -1 90.39 7.1
4 8 -1 99.09 6.6
4 8 -1 95.19 6
-4 -8 1 92.39 6
-4 -8 1 96.19 6.4
-4 -8 1 93.59 6.7
3 8 -1 8.6 3.1
3 8 -1 6.3 2.8
3 8 -1 7.8 3
-3 -8 1 7.3 2.7
-3 -8 1 9.9 2.7
-3 -8 1 7.8 3.1
-3 -8 1 6.1 2.7
2 8 -1 157.98 7.1
2 8 -1 150.48 7.5
2 8 -1 149.99 7.8
2 8 -1 160.68 7.8
2 8 -1 137.79 6.1
2 8 -1 150.08 7.6
-2 -8 1 159.08 7.5
-2 -8 1 158.98 8.2
-2 -8 1 150.88 7.3
-2 -8 1 155.68 6.9
1 8 -1 216.88 8.8
1 8 -1 229.38 9.3
1 8 -1 241.98 9.5
1 8 -1 219.88 8.3
1 8 -1 218.98 8
1 8 -1 241.38 9.3
-1 -8 1 222.38 9.3
-1 -8 1 224.68 9.2
-1 -8 1 230.98 8
0 8 -1 48.6 4.6
0 8 -1 48.7 4.1
0 8 -1 49.6 4.4
0 8 -1 48.4 4
0 8 -1 49.7 3.7
0 -8 1 47 4.3
0 -8 1 48.5 3.4
0 -8 1 47.8 3.8
0 -8 1 54.39 5.1
0 -8 1 49.2 5.9
-1 8 -1 127.99 6.9
-1 8 -1 116.99 4.9
-1 8 -1 117.49 6.2
-1 8 -1 111.09 6.4
-1 8 -1 111.79 6
1 -8 1 106.69 5.6
1 -8 1 121.19 5.8
1 -8 1 110.89 5.9
-2 8 -1 1008 25.5
-2 8 -1 1039.7 26.5
-2 8 -1 1027 25.4
-2 8 -1 1010.9 22.9
-2 8 -1 1059.89 26.5
2 -8 1 1020.2 24.1
2 -8 1 1082.39 26.7
2 -8 1 1048.9 25.2
2 -8 1 1040.2 25.5
2 -8 1 989 27.8
-3 8 -1 5 2.6
-3 8 -1 2.8 2.5
-3 8 -1 2.7 2.3
-3 8 -1 1.1 1.3
-3 8 -1 1.8 2.2
3 -8 1 8.4 2.7
3 -8 1 3.8 2.1
3 -8 1 2.7 2.8
3 -8 1 6.7 1.8
3 -8 1 1.6 2
-4 8 -1 508.55 15.9
-4 8 -1 520.45 14.7
-4 8 -1 552.74 17.3
-4 8 -1 490.45 14.5
4 -8 1 496.55 15.6
4 -8 1 499.05 12.7
4 -8 1 515.15 14.4
4 -8 1 456.45 16.4
4 -8 1 503.15 14
-5 8 -1 0.8 1.6
-5 8 -1 4.4 2.1
-5 8 -1 1.8 2.5
-5 8 -1 3.9 2.2
5 -8 1 1.9 1
5 -8 1 1.1 0.8
5 -8 1 2 1.8
5 -8 1 0.4 2.4
5 -8 1 1.3 0.8
5 -8 1 3 2.7
5 -8 1 2.4 2.2
-6 8 -1 216.08 10.1
-6 8 -1 222.38 11.1
-6 8 -1 230.58 8.5
-6 8 -1 224.98 8.5
6 -8 1 233.58 8.9
6 -8 1 230.18 7.7
6 -8 1 221.88 5.7
6 -8 1 243.68 13.9
6 -8 1 216.38 7.8
-7 8 -1 -1 1.9
-7 8 -1 -0.5 2.9
-7 8 -1 -2.2 1.7
7 -8 1 0.2 1.9
7 -8 1 1.3 2.9
7 -8 1 -3.5 1.7
7 -8 1 0.5 0.7
7 -8 1 -0.7 1.6
-8 8 -1 53.59 4.2
-8 8 -1 63.69 4.4
-8 8 -1 63.29 4.3
-8 8 -1 62.69 5.8
8 -8 1 49.3 6.3
8 -8 1 59.39 3.5
8 -8 1 55.99 4.5
8 -8 1 58.59 3.6
-9 8 -1 216.38 8.4
-9 8 -1 212.58 12.5
-9 8 -1 219.18 8.4
-9 8 -1 223.38 8.9
9 -8 1 223.18 8.9
9 -8 1 218.38 13.4
-10 8 -1 204.28 9.1
-10 8 -1 184.68 8.5
-10 8 -1 175.18 10.2
10 -8 1 179.78 9.2
10 -8 1 193.88 13.4
-11 8 -1 4.3 1.7
-11 8 -1 6.4 1.6
-11 8 -1 4.9 4.4
-11 8 -1 7.7 3
11 -8 1 6.4 2.7
11 -8 1 2.8 3
11 -8 1 9.4 5.3
-12 8 -1 8.8 2
-12 8 -1 10.9 2.3
-12 8 -1 7.1 3.7
-12 8 -1 14.3 3.2
12 -8 1 8.8 3.1
12 -8 1 13.4 4.6
-13 8 -1 33.6 6.8
-13 8 -1 28 4.2
-13 8 -1 21.4 2.9
-13 8 -1 26.6 3.1
13 -8 1 31.4 8.6
13 -8 1 30 4.2
13 -8 1 33.5 6.6
-14 8 -1 2.9 2.3
-14 8 -1 9.6 5.2
-14 8 -1 1.7 2.6
14 -8 1 8.9 3
14 -8 1 8.1 3.9
14 -8 1 6.2 6
-15 8 -1 3 4.5
-15 8 -1 -1.2 2.4
-15 8 -1 0.7 2.2
15 -8 1 -1.6 4.1
15 -8 1 0.2 2.4
15 -8 1 -1.9 2.8
-16 8 -1 2.4 3
-16 8 -1 -3.3 2.9
16 -8 1 19.4 8.1
16 -8 1 0.4 2.7
16 -8 1 0.7 4.5
-17 8 -1 6.8 3.3
-17 8 -1 11.8 4.7
17 -8 1 9.9 5.5
17 -8 1 16.9 6.9
13 7 -1 38.2 6.6
13 7 -1 25.8 6.2
-13 -7 1 16.7 4.8
-13 -7 1 17.8 6.3
12 7 -1 -1.1 4.2
12 7 -1 9.8 4.8
-12 -7 1 8.4 5.3
-12 -7 1 2.2 3.6
11 7 -1 13.3 1.9
11 7 -1 29.2 5.6
11 7 -1 16.4 5.1
-11 -7 1 15.7 4.5
-11 -7 1 18.6 6.1
10 7 -1 22.9 5.5
10 7 -1 49 3.9
10 7 -1 46.5 6.6
-10 -7 1 33.1 7.1
-10 -7 1 35.8 5.5
9 7 -1 -0.8 4.2
9 7 -1 3.5 3.4
9 7 -1 0 2.2
-9 -7 1 0.2 3.3
-9 -7 1 -1.1 4.1
8 7 -1 44.1 5.5
8 7 -1 43.8 7
8 7 -1 41 4.1
8 7 -1 49.9 6.3
-8 -7 1 41.3 7.1
-8 -7 1 52.99 6.2
7 7 -1 21.1 4.5
7 7 -1 24.6 5.3
7 7 -1 19.9 3.6
7 7 -1 25.9 5.1
7 7 -1 25.9 4.8
7 7 -1 21 4.4
-7 -7 1 22.2 4.5
-7 -7 1 16.5 5.3
6 7 -1 6.2 2.5
6 7 -1 9.2 3.3
6 7 -1 9.1 3.7
6 7 -1 4.4 3
6 7 -1 6.9 2.9
-6 -7 1 7.3 2.6
-6 -7 1 9.5 4.1
5 7 -1 5.7 2.7
5 7 -1 5.7 2.5
5 7 -1 7.6 3
5 7 -1 9.3 3.3
5 7 -1 3.4 3.3
5 7 -1 7.3 3
-5 -7 1 2.8 2.3
-5 -7 1 6.8 3
-5 -7 1 6.5 3.7
4 7 -1 40.5 3.9
4 7 -1 47.7 5.4
4 7 -1 42 4.9
-4 -7 1 49.2 6.1
-4 -7 1 46.5 4.3
-4 -7 1 40.5 4.9
-4 -7 1 44.9 5.1
3 7 -1 1018.1 26.5
3 7 -1 1038.6 26
3 7 -1 1051.69 26.3
3 7 -1 1110.79 27.1
3 7 -1 1055.89 27.7
-3 -7 1 1133.79 28.7
-3 -7 1 1086.19 27.9
-3 -7 1 1079.29 26.7
-3 -7 1 1049.59 26.9
2 7 -1 55.69 4.4
2 7 -1 70.99 4.9
2 7 -1 74.59 4.9
2 7 -1 68.29 5
2 7 -1 70.69 5
-2 -7 1 75.19 4.6
-2 -7 1 57.49 4.7
-2 -7 1 73.29 4.8
-2 -7 1 68.29 4.8
-2 -7 1 71.09 4.9
1 7 -1 147.69 7
1 7 -1 137.79 6.4
1 7 -1 151.28 6.1
1 7 -1 148.39 7
1 7 -1 143.89 6.1
1 7 -1 135.99 6.5
-1 -7 1 143.79 6.7
-1 -7 1 144.69 6
-1 -7 1 151.78 6.9
-1 -7 1 142.09 6.4
-1 -7 1 145.69 6.6
0 7 -1 712.73 17.1
0 7 -1 704.43 18.1
0 7 -1 708.13 18.5
0 7 -1 692.33 18
0 7 -1 700.03 18.6
0 7 -1 759.32 19.2
0 -7 1 692.03 16.8
0 -7 1 667.93 18.2
0 -7 1 698.73 18.2
0 -7 1 663.93 18
0 -7 1 703.23 18.7
-1 7 -1 19.5 3.5
-1 7 -1 18.9 2.3
-1 7 -1 16.4 3.4
-1 7 -1 16.7 3.3
1 -7 1 15.3 3.3
1 -7 1 20.9 3.4
1 -7 1 20.6 3.3
1 -7 1 22.1 2.9
-2 7 -1 196.28 7.7
-2 7 -1 181.88 7.2
-2 7 -1 181.28 7.8
-2 7 -1 175.38 8
2 -7 1 193.78 7.3
2 -7 1 188.58 6.5
2 -7 1 197.28 7.3
2 -7 1 193.68 7.9
2 -7 1 183.78 8.2
-3 7 -1 3.1 1.3
-3 7 -1 -0.7 1.4
-3 7 -1 2.8 2.1
-3 7 -1 -0.6 2.4
-3 7 -1 1 2.1
3 -7 1 0.6 2.6
3 -7 1 0.6 1.6
3 -7 1 1.7 2.4
3 -7 1 0 1.3
3 -7 1 3 1.9
-4 7 -1 782.82 23.1
-4 7 -1 827.62 20.7
-4 7 -1 869.01 22.6
-4 7 -1 874.91 20.9
4 -7 1 863.01 20.5
4 -7 1 817.92 23.7
4 -7 1 830.22 18.1
4 -7 1 840.22 20.1
-5 7 -1 34.3 3.4
-5 7 -1 34.9 3.4
-5 7 -1 41.3 3.2
-5 7 -1 40.1 4.9
-5 7 -1 46.2 5.6
5 -7 1 35.1 2
5 -7 1 36.6 1.2
5 -7 1 43.8 5.9
5 -7 1 31.6 3.1
5 -7 1 36.6 1.2
5 -7 1 37.6 4.6
5 -7 1 38 3
-6 7 -1 85.99 4.7
-6 7 -1 93.59 6.9
-6 7 -1 90.29 4.8
-6 7 -1 83.99 5.5
6 -7 1 85.89 4.4
6 -7 1 85.29 4.1
6 -7 1 103.69 8
6 -7 1 83.49 3
6 -7 1 85.59 5
-7 7 -1 68.09 6
-7 7 -1 67.59 4.2
-7 7 -1 72.79 4.2
-7 7 -1 61.59 4.1
7 -7 1 65.99 3.7
7 -7 1 67.59 7.1
7 -7 1 68.39 3.5
7 -7 1 74.89 4.7
-8 7 -1 18.3 3.8
-8 7 -1 18.9 1.4
-8 7 -1 26.8 3.2
-8 7 -1 24.9 3.5
8 -7 1 19 2.2
8 -7 1 17.7 1.4
8 -7 1 20.5 3.2
8 -7 1 19.7 2.1
8 -7 1 19.9 5.1
-9 7 -1 512.15 12.9
-9 7 -1 494.55 14.5
-9 7 -1 520.65 18
-9 7 -1 544.15 14.6
-9 7 -1 525.15 15.8
9 -7 1 597.44 12.1
9 -7 1 555.24 15.3
9 -7 1 456.85 20.2
9 -7 1 510.65 17.1
-10 7 -1 273.97 7.8
-10 7 -1 273.37 8.3
-10 7 -1 264.77 9.1
-10 7 -1 253.37 9.2
-10 7 -1 267.57 12.4
10 -7 1 253.17 11.4
10 -7 1 270.37 9.8
10 -7 1 269.77 7.9
10 -7 1 293.67 15.4
-11 7 -1 113.39 5.9
-11 7 -1 109.69 5.2
-11 7 -1 107.69 8.8
-11 7 -1 106.39 5
-11 7 -1 110.79 5.9
11 -7 1 100.59 9.8
11 -7 1 114.59 6.4
11 -7 1 112.19 8.3
11 -7 1 106.69 5.1
-12 7 -1 124.59 6
-12 7 -1 136.29 10.1
-12 7 -1 136.09 6
12 -7 1 134.09 12.4
12 -7 1 134.99 7
12 -7 1 132.79 9.4
-13 7 -1 384.76 12.4
-13 7 -1 397.16 12
-13 7 -1 339.57 11.8
-13 7 -1 405.16 17.2
13 -7 1 382.76 20.8
13 -7 1 368.26 16.1
13 -7 1 385.26 12.9
-14 7 -1 5 2.4
-14 7 -1 1.2 4.2
-14 7 -1 4.1 2.5
-14 7 -1 3.3 2.6
14 -7 1 2.7 3.7
14 -7 1 2.2 4.3
14 -7 1 8.5 2.8
-15 7 -1 3.3 5.1
-15 7 -1 1.1 2.4
-15 7 -1 1.1 2.3
15 -7 1 4.4 2.8
15 -7 1 -1.3 2.8
15 -7 1 4.1 6.3
-16 7 -1 -1.8 2.6
-16 7 -1 2.5 4.9
16 -7 1 -2.4 3.6
16 -7 1 0.2 2.2
16 -7 1 4.7 4
-17 7 -1 43.5 5.3
-17 7 -1 42.4 9
17 -7 1 66.29 12.5
17 -7 1 55.69 8.4
14 6 -1 22.9 6.3
14 6 -1 12.4 4.9
-14 -6 1 5.1 5
-14 -6 1 1.8 3.2
13 6 -1 -1.8 4.3
13 6 -1 4.3 3.9
-13 -6 1 5.2 3.3
-13 -6 1 4 5.2
12 6 -1 20.8 5.6
-12 -6 1 26.9 6.6
11 6 -1 48.6 7.4
11 6 -1 36.6 7.3
-11 -6 1 49.7 6.3
-11 -6 1 36.3 7.4
10 6 -1 3.3 3.9
10 6 -1 -1.5 1.7
10 6 -1 -2.9 1.6
10 6 -1 0.3 3
-10 -6 1 5.2 4.7
9 6 -1 183.48 10.6
9 6 -1 195.78 7.4
9 6 -1 196.38 10.9
9 6 -1 194.68 7.3
-9 -6 1 187.68 13.4
8 6 -1 30.5 3.7
8 6 -1 34.1 5.3
8 6 -1 31.5 5.4
8 6 -1 27.6 3.6
8 6 -1 43.2 6.3
-8 -6 1 32.6 4.9
-8 -6 1 26.3 5.8
7 6 -1 129.89 6.3
7 6 -1 114.19 7.8
7 6 -1 112.79 6.5
7 6 -1 124.59 8.3
7 6 -1 128.79 7.7
7 6 -1 128.39 7.7
-7 -6 1 134.39 9
-7 -6 1 129.99 7.2
6 6 -1 34 4.4
6 6 -1 45.4 5.3
6 6 -1 31 3.7
6 6 -1 39.4 5.5
6 6 -1 35.2 5.4
-6 -6 1 35.7 4.4
-6 -6 1 27.8 5
-6 -6 1 30.7 4.2
5 6 -1 131.19 6.7
5 6 -1 137.39 7.1
5 6 -1 131.09 7.2
5 6 -1 133.89 6.3
5 6 -1 132.09 7.3
-5 -6 1 114.49 7.3
-5 -6 1 139.89 7.6
-5 -6 1 127.19 6.7
-5 -6 1 135.39 8.1
4 6 -1 250.77 9.1
4 6 -1 260.87 9.1
4 6 -1 272.37 10.3
4 6 -1 258.57 9.8
-4 -6 1 257.57 9.5
-4 -6 1 264.27 10.8
-4 -6 1 250.17 9.2
-4 -6 1 248.38 9.8
-4 -6 1 257.07 9.5
3 6 -1 217.78 8.2
3 6 -1 203.78 8.2
3 6 -1 219.28 8.9
3 6 -1 224.68 8.7
3 6 -1 219.18 8
-3 -6 1 224.48 8.5
-3 -6 1 229.28 8.4
-3 -6 1 197.98 7.9
-3 -6 1 227.88 9.4
-3 -6 1 210.58 8.4
2 6 -1 792.12 20.2
2 6 -1 812.62 21.1
2 6 -1 814.52 20.8
2 6 -1 805.22 20.2
2 6 -1 841.62 20.6
-2 -6 1 765.42 20.5
-2 -6 1 813.92 20.2
-2 -6 1 829.02 21.4
-2 -6 1 813.52 20.6
1 6 -1 15.6 2.6
1 6 -1 15.9 2.7
1 6 -1 11.2 2.7
1 6 -1 12.7 2.8
1 6 -1 19.5 2.6
1 6 -1 13.4 3
-1 -6 1 12.5 2.7
-1 -6 1 17 2.5
-1 -6 1 15.5 2.7
-1 -6 1 12.9 2.7
-1 -6 1 11.3 2.8
0 6 -1 1238.68 28.8
0 6 -1 1262.27 28.7
0 6 -1 1298.07 29.6
0 6 -1 1232.68 28.9
0 6 -1 1241.48 27.7
0 6 -1 1220.18 29
0 -6 1 1263.07 27.5
0 -6 1 1240.68 28.9
0 -6 1 1298.87 29.6
0 -6 1 1279.57 28.9
0 -6 1 1292.87 29.2
-1 6 -1 755.52 17.8
-1 6 -1 742.53 18.6
-1 6 -1 737.53 19.1
-1 6 -1 719.63 18.4
-1 6 -1 787.12 17.6
-1 6 -1 749.33 19.1
1 -6 1 733.63 18.4
1 -6 1 738.93 18.3
1 -6 1 760.72 17.9
1 -6 1 728.63 19
-2 6 -1 78.59 4.4
-2 6 -1 88.79 5.2
-2 6 -1 73.39 4
-2 6 -1 83.69 4.7
-2 6 -1 79.09 2.9
2 -6 1 79.59 4.5
2 -6 1 84.19 5.2
2 -6 1 80.79 3.5
2 -6 1 88.69 4.5
2 -6 1 71.39 3.8
-3 6 -1 20.5 2.6
-3 6 -1 24.9 2.8
-3 6 -1 23.5 3.5
-3 6 -1 24.1 4.1
3 -6 1 23 1.8
3 -6 1 25.6 4.2
3 -6 1 25.5 2.6
3 -6 1 27.9 3.1
3 -6 1 20.3 3.3
-4 6 -1 1889.21 40.1
-4 6 -1 1831.62 42
-4 6 -1 1795.22 43.4
-4 6 -1 1818.42 40.1
-4 6 -1 1839.12 41.1
4 -6 1 1833.82 37.2
4 -6 1 1836.72 38
4 -6 1 1840.32 37.3
4 -6 1 1885.91 43.9
4 -6 1 1821.12 39.4
4 -6 1 1877.71 39.8
4 -6 1 1812.62 41.8
-5 6 -1 69.39 6.1
-5 6 -1 67.39 4.4
-5 6 -1 58.39 3.7
-5 6 -1 60.89 4.7
-5 6 -1 60.39 3.8
5 -6 1 62.59 3.4
5 -6 1 58.59 5.4
5 -6 1 56.79 2.5
5 -6 1 60.29 3.6
5 -6 1 64.79 4.2
-6 6 -1 59.59 4.4
-6 6 -1 60.99 3.7
-6 6 -1 68.79 5.5
-6 6 -1 63.89 3.8
-6 6 -1 64.89 6.3
6 -6 1 68.99 2.8
6 -6 1 60.09 1.8
6 -6 1 66.59 3.2
6 -6 1 67.39 3.4
6 -6 1 61.79 4.1
6 -6 1 65.09 6
-7 6 -1 8.1 2.7
-7 6 -1 3.3 2.9
-7 6 -1 1.1 1.7
-7 6 -1 0.9 1.5
-7 6 -1 2.3 0.9
-7 6 -1 3.6 1.7
-7 6 -1 5.4 2.5
7 -6 1 4.3 3.6
7 -6 1 1.6 1
7 -6 1 3.1 3
7 -6 1 -0.2 1.6
7 -6 1 2.6 1.2
-8 6 -1 127.79 5.4
-8 6 -1 138.29 8.1
-8 6 -1 125.69 6.3
-8 6 -1 134.69 4.9
-8 6 -1 133.99 5.5
-8 6 -1 132.39 4.4
8 -6 1 123.99 5.9
8 -6 1 118.59 9.3
8 -6 1 125.59 3.4
8 -6 1 139.89 7.2
-9 6 -1 89.19 6.6
-9 6 -1 92.09 4.1
-9 6 -1 88.69 4.6
-9 6 -1 96.09 4.7
-9 6 -1 96.79 5.8
-9 6 -1 95.19 4.5
9 -6 1 86.59 8
9 -6 1 80.99 4
9 -6 1 82.49 4.9
9 -6 1 84.69 6.5
-10 6 -1 8.2 2.1
-10 6 -1 9.5 2.3
-10 6 -1 9.5 3.4
-10 6 -1 7.2 2.3
10 -6 1 9.6 2.3
10 -6 1 5.9 4.8
10 -6 1 9.7 4.6
10 -6 1 9.2 2.4
-11 6 -1 102.09 5.3
-11 6 -1 102.59 5.4
-11 6 -1 108.59 5.6
-11 6 -1 95.69 5.2
-11 6 -1 112.59 8.1
11 -6 1 87.29 10.3
11 -6 1 100.69 7.4
11 -6 1 88.49 5
11 -6 1 105.19 5.9
-12 6 -1 6.9 2.7
-12 6 -1 5.4 4.4
-12 6 -1 8.2 2.7
-12 6 -1 10.3 2.5
-12 6 -1 6.2 2.6
12 -6 1 6 4.4
12 -6 1 5.4 2.5
12 -6 1 12 6.8
12 -6 1 5.9 2.5
-13 6 -1 99.29 7.1
-13 6 -1 100.59 6.1
13 -6 1 97.39 10.4
13 -6 1 112.29 8.5
13 -6 1 114.69 6.4
-14 6 -1 8.5 2.7
-14 6 -1 13 3.3
-14 6 -1 10.2 4.4
14 -6 1 11.2 4.3
14 -6 1 1.4 5.9
-15 6 -1 0.2 3
-15 6 -1 3.6 2.3
-15 6 -1 2 2.3
15 -6 1 -1 2.3
15 -6 1 2.1 4.5
15 -6 1 0.9 3.3
-16 6 -1 32.1 7.4
-16 6 -1 36.6 4.6
-16 6 -1 39 6.1
16 -6 1 44 8
16 -6 1 30 9.1
-17 6 -1 47 6
-17 6 -1 56.79 5.2
-17 6 -1 47.9 9.2
17 -6 1 53.29 10.8
17 -6 1 58.79 9.1
14 5 -1 2 4.6
-14 -5 1 8.3 3.5
13 5 -1 16.4 4.9
13 5 -1 18.6 5.6
-13 -5 1 19.3 6.4
12 5 -1 25 6.4
12 5 -1 7.5 3.9
-12 -5 1 14.9 4.1
-12 -5 1 6.5 5.2
11 5 -1 21.6 5.7
11 5 -1 23 6.1
-11 -5 1 35.6 5.4
-11 -5 1 20.6 6.2
10 5 -1 47.3 3.4
10 5 -1 57.59 7.8
10 5 -1 49.2 3.2
-10 -5 1 41.2 8.5
-10 -5 1 50.39 5.9
9 5 -1 71.89 8.3
9 5 -1 99.79 4.9
9 5 -1 83.39 7.1
-9 -5 1 104.09 6.6
-9 -5 1 111.89 8.9
8 5 -1 -2.3 2.8
8 5 -1 1.2 2
8 5 -1 -1.1 1.8
8 5 -1 2.2 2.8
-8 -5 1 2.2 3.6
-8 -5 1 2.5 2.5
7 5 -1 19.4 4.2
7 5 -1 14.1 3.5
7 5 -1 13.2 3.8
7 5 -1 13 2.7
7 5 -1 17.7 4
7 5 -1 16.1 2.8
-7 -5 1 12.4 3.2
-7 -5 1 10.2 4
-7 -5 1 11.6 3.1
6 5 -1 75.79 6.1
6 5 -1 76.29 5.5
6 5 -1 71.89 4.5
6 5 -1 75.89 5.5
6 5 -1 77.69 4.5
6 5 -1 77.19 5.6
-6 -5 1 67.49 6.2
-6 -5 1 75.19 5.1
-6 -5 1 63.39 5.1
5 5 -1 583.74 16.8
5 5 -1 584.54 17.5
5 5 -1 600.84 15.6
5 5 -1 588.04 16.8
5 5 -1 585.94 15.4
5 5 -1 573.04 17.3
-5 -5 1 583.34 18
-5 -5 1 571.14 16
-5 -5 1 579.14 16.7
-5 -5 1 597.34 17.5
4 5 -1 1791.82 41.4
4 5 -1 1815.82 42.4
4 5 -1 1825.82 42
4 5 -1 1861.11 40.6
4 5 -1 1816.32 40.4
-4 -5 1 1885.21 42.9
-4 -5 1 1897.21 41.2
-4 -5 1 1804.52 41.9
-4 -5 1 1807.52 41.4
3 5 -1 19.4 2.9
3 5 -1 20 3.1
3 5 -1 24.1 3.7
3 5 -1 21.4 3.1
3 5 -1 20.9 3.4
-3 -5 1 16.3 2.7
-3 -5 1 13.4 2.8
-3 -5 1 15.8 3
-3 -5 1 17.1 3.1
-3 -5 1 17.7 3
2 5 -1 213.88 7.5
2 5 -1 223.48 8.2
2 5 -1 223.88 7.7
2 5 -1 216.08 7.9
2 5 -1 201.98 7.4
-2 -5 1 228.88 8.2
-2 -5 1 215.08 7.5
-2 -5 1 215.28 7.7
-2 -5 1 230.58 8
-2 -5 1 221.98 7.6
1 5 -1 1774.02 38.8
1 5 -1 1851.81 39.7
1 5 -1 1745.93 39.3
1 5 -1 1780.42 39.8
1 5 -1 1789.32 39.7
-1 -5 1 1833.22 39.9
-1 -5 1 1800.12 38.8
-1 -5 1 1859.01 39.9
-1 -5 1 1825.52 39.6
-1 -5 1 1821.32 39.5
0 5 -1 6442.66 166.78
0 -5 1 6406.76 166.58
-1 5 -1 755.62 17.9
-1 5 -1 762.32 18.7
-1 5 -1 733.43 16.2
-1 5 -1 743.93 18.5
-1 5 -1 739.03 17.8
-1 5 -1 745.83 17
1 -5 1 720.23 17.7
1 -5 1 760.82 17.2
1 -5 1 733.63 18.3
1 -5 1 735.63 17.6
1 -5 1 740.83 18.6
-2 5 -1 1660.63 36.2
-2 5 -1 1603.24 35
-2 5 -1 1515.05 36.5
-2 5 -1 1613.24 35
2 -5 1 1606.74 36.7
2 -5 1 1681.43 34.8
2 -5 1 1580.54 35.8
-3 5 -1 32.1 2.4
-3 5 -1 36.2 3.4
-3 5 -1 27.5 3.5
-3 5 -1 34.7 2.7
3 -5 1 38.2 3.6
3 -5 1 38 3
3 -5 1 37 2.5
3 -5 1 38.2 1.5
3 -5 1 35.7 2.6
-4 5 -1 31.3 4.6
-4 5 -1 31.9 3.5
-4 5 -1 28.8 3
-4 5 -1 29 2.6
-4 5 -1 31.7 2.7
4 -5 1 22.5 3.9
4 -5 1 24.8 2
4 -5 1 27.4 1.7
4 -5 1 35.6 3.4
4 -5 1 26.2 2.2
4 -5 1 29.2 2.7
-5 5 -1 258.07 7.8
-5 5 -1 248.68 8.9
-5 5 -1 266.07 6.7
-5 5 -1 268.07 5.9
-5 5 -1 274.07 7.8
-5 5 -1 269.87 9.7
-5 5 -1 254.27 10.8
5 -5 1 231.48 10.9
5 -5 1 263.67 5.9
5 -5 1 277.97 8.4
5 -5 1 268.17 7.1
5 -5 1 261.17 6.8
5 -5 1 262.47 7.2
-6 5 -1 -0.4 1.7
-6 5 -1 -1.4 1.2
-6 5 -1 0.6 1.6
-6 5 -1 0.5 0.8
-6 5 -1 2.1 3
-6 5 -1 -1.4 1.2
-6 5 -1 -2.1 1.5
6 -5 1 0.3 1.6
6 -5 1 0.3 0.9
6 -5 1 -0.4 1.3
6 -5 1 -2.3 1.5
6 -5 1 -0.3 1
6 -5 1 -3.8 3
-7 5 -1 239.68 8.7
-7 5 -1 251.67 6.9
-7 5 -1 239.28 7.4
-7 5 -1 257.97 10.4
-7 5 -1 247.88 7.6
-7 5 -1 249.28 11.7
-7 5 -1 265.17 9.9
-7 5 -1 245.98 7.3
7 -5 1 241.18 9.4
7 -5 1 236.98 5.4
7 -5 1 248.38 12.2
7 -5 1 242.98 8.2
-8 5 -1 165.88 6.2
-8 5 -1 184.78 9.1
-8 5 -1 164.58 6
-8 5 -1 177.88 5.9
-8 5 -1 183.38 6.1
8 -5 1 167.68 6.8
8 -5 1 170.78 10.7
8 -5 1 172.38 8.4
8 -5 1 169.58 5.9
-9 5 -1 213.58 7.8
-9 5 -1 229.38 7.7
-9 5 -1 225.38 10.8
-9 5 -1 232.18 7.4
-9 5 -1 224.78 9.4
-9 5 -1 225.58 7.5
9 -5 1 224.18 7.6
9 -5 1 228.68 10.3
9 -5 1 237.38 8.3
9 -5 1 254.67 13.1
-10 5 -1 101.99 7.3
-10 5 -1 102.29 5.6
-10 5 -1 111.19 5
-10 5 -1 109.39 5.5
-10 5 -1 111.59 5.1
10 -5 1 113.59 8.3
10 -5 1 103.59 5.6
10 -5 1 113.29 5.5
10 -5 1 99.29 9.5
-11 5 -1 113.49 5.3
-11 5 -1 117.59 8.2
-11 5 -1 111.99 6.1
-11 5 -1 117.19 6.2
11 -5 1 115.09 5.9
11 -5 1 101.59 10.4
11 -5 1 102.99 5.8
11 -5 1 114.19 8.2
-12 5 -1 3.4 3.3
-12 5 -1 -3.3 2.2
-12 5 -1 1.1 1.7
-12 5 -1 1.4 2.5
-12 5 -1 -1.1 1.8
12 -5 1 0.9 2.9
12 -5 1 5.7 4.8
12 -5 1 -1.5 2.2
12 -5 1 -5.3 2.1
-13 5 -1 146.89 6.6
-13 5 -1 149.69 7.7
-13 5 -1 141.49 10.1
13 -5 1 149.19 13.3
13 -5 1 155.38 7.3
13 -5 1 139.19 9.5
-14 5 -1 4.2 2.3
-14 5 -1 4.4 4.2
-14 5 -1 1.4 2.9
14 -5 1 -0.4 2.7
14 -5 1 2.9 4.5
-15 5 -1 8.1 5.1
-15 5 -1 -1 2.1
15 -5 1 -1.9 5.1
15 -5 1 2.1 4.2
-16 5 -1 11.9 5.4
-16 5 -1 24.6 4.4
-16 5 -1 14.6 3.4
16 -5 1 19 8
16 -5 1 15.1 6.3
-17 5 -1 -0.8 4.8
-17 5 -1 5 3.9
-17 5 -1 2.5 2.8
17 -5 1 3.5 4.7
17 -5 1 6 4
15 4 -1 25.6 6.8
15 4 -1 38.6 7.1
-15 -4 1 14.7 5.8
-15 -4 1 21 4.9
14 4 -1 9.9 5.7
-14 -4 1 5.8 3.5
-14 -4 1 14.3 5.7
13 4 -1 19.7 5.9
13 4 -1 16.1 4.9
-13 -4 1 23.6 6.3
-13 -4 1 18.8 4.1
12 4 -1 15.4 5.6
12 4 -1 18.9 5.7
-12 -4 1 7.8 5.3
-12 -4 1 11.5 3.6
11 4 -1 66.99 8.4
11 4 -1 78.69 8.2
-11 -4 1 84.19 8.6
-11 -4 1 74.39 6.2
10 4 -1 60.09 4.2
10 4 -1 52.59 7.7
10 4 -1 62.59 7.3
10 4 -1 34.1 3.4
-10 -4 1 49.3 4.9
-10 -4 1 44.5 6.9
9 4 -1 284.97 12.7
9 4 -1 304.47 8.7
-9 -4 1 305.67 11
-9 -4 1 317.47 11.2
-9 -4 1 309.67 13.8
8 4 -1 8.2 3.6
8 4 -1 4.6 3.5
8 4 -1 5.1 2
8 4 -1 6.1 2
-8 -4 1 6.4 3.6
-8 -4 1 2.5 2
7 4 -1 119.39 7.4
7 4 -1 114.09 5
7 4 -1 103.89 4.9
7 4 -1 108.99 6.7
7 4 -1 120.69 7.4
-7 -4 1 109.19 6
-7 -4 1 106.69 5.6
-7 -4 1 116.29 6.7
-7 -4 1 107.09 7
6 4 -1 424.66 12
6 4 -1 460.65 14.7
6 4 -1 462.05 14.3
6 4 -1 451.55 14.6
6 4 -1 451.45 12.2
6 4 -1 464.15 15.2
-6 -4 1 437.06 14.6
-6 -4 1 450.55 13.1
-6 -4 1 432.16 14.8
-6 -4 1 430.96 12.9
5 4 -1 2092.59 46.8
5 4 -1 2091.89 46.2
5 4 -1 2056.99 46.9
5 4 -1 2025.7 46.9
5 4 -1 2047.9 44.3
5 4 -1 2054.49 44.4
-5 -4 1 2081.59 47.3
-5 -4 1 2000.4 45.9
-5 -4 1 2025.8 46.7
-5 -4 1 2145.79 45.3
-5 -4 1 1981.7 45
4 4 -1 421.66 12.4
4 4 -1 399.16 11.3
4 4 -1 411.96 12.7
4 4 -1 425.96 12.9
4 4 -1 406.06 11.2
4 4 -1 387.96 12.7
-4 -4 1 414.96 13
-4 -4 1 414.86 11.7
-4 -4 1 409.56 12.2
-4 -4 1 391.66 12.5
3 4 -1 123.09 5.2
3 4 -1 120.19 5.1
3 4 -1 133.19 5.6
3 4 -1 126.99 6.1
3 4 -1 124.29 5.7
-3 -4 1 115.19 5.2
-3 -4 1 127.29 5.9
-3 -4 1 131.99 5.4
-3 -4 1 130.89 5.6
2 4 -1 963.1 22.6
2 4 -1 980.9 22.4
2 4 -1 987.5 22.5
2 4 -1 996.6 23.3
2 4 -1 976.2 22.9
-2 -4 1 972.9 23.3
-2 -4 1 983.3 22.6
-2 -4 1 961.7 22.6
-2 -4 1 973.7 22.9
-2 -4 1 982.1 22.6
1 4 -1 0.6 1.1
1 4 -1 0 1
1 4 -1 1 1.1
1 4 -1 -0.8 0.9
1 4 -1 0.6 1.1
-1 -4 1 0.6 1.1
-1 -4 1 -0.1 1
-1 -4 1 0.7 1.4
-1 -4 1 -0.4 1
-1 -4 1 -1.3 1.5
0 4 -1 9.3 1.7
0 4 -1 5.4 1.7
0 4 -1 7.5 1.5
0 4 -1 7.3 1.6
0 4 -1 9.9 1.7
0 4 -1 8 1.2
0 -4 1 6.6 1.6
0 -4 1 8 1.3
0 -4 1 7.9 1.8
0 -4 1 5 1.4
0 -4 1 6.7 1.7
-1 4 -1 592.94 14
-1 4 -1 597.64 12.5
-1 4 -1 577.24 13.2
-1 4 -1 533.65 15.8
-1 4 -1 567.64 14
-1 4 -1 598.74 14.7
1 -4 1 585.14 14.9
1 -4 1 589.74 14.6
1 -4 1 596.14 14
1 -4 1 591.84 13.3
1 -4 1 585.04 13.9
-2 4 -1 171.68 6.3
-2 4 -1 166.48 5.3
-2 4 -1 175.28 5.4
-2 4 -1 171.38 6.7
2 -4 1 179.78 6.3
2 -4 1 166.78 5.2
2 -4 1 143.49 6.3
2 -4 1 174.08 5.4
2 -4 1 171.38 4.3
-3 4 -1 5.7 1.9
-3 4 -1 7.4 1.8
-3 4 -1 5.9 2.1
-3 4 -1 5.5 1.5
-3 4 -1 8.2 1.4
3 -4 1 6.1 0.9
3 -4 1 4 2.3
3 -4 1 6 1.6
3 -4 1 4.9 1.3
3 -4 1 4.6 1.3
-4 4 -1 14.3 2.7
-4 4 -1 15.5 1.8
-4 4 -1 15 3.1
-4 4 -1 17.8 1.7
-4 4 -1 17 1.4
-4 4 -1 15.8 0.8
-4 4 -1 15.8 2.5
4 -4 1 16.6 2.1
4 -4 1 17.1 1.6
4 -4 1 16.5 1.6
4 -4 1 18.3 0.9
4 -4 1 20.4 2.5
4 -4 1 17.2 1.5
4 -4 1 25.5 3.9
-5 4 -1 1547.05 32.6
-5 4 -1 1528.15 32.9
-5 4 -1 1478.45 37.4
-5 4 -1 1545.55 32.7
-5 4 -1 1535.25 32
-5 4 -1 1578.44 34.1
-5 4 -1 1566.84 35.1
-5 4 -1 1563.34 35.7
5 -4 1 1601.64 33.8
5 -4 1 1535.45 31.8
5 -4 1 1524.85 32
5 -4 1 1509.55 37.8
5 -4 1 1549.94 35
-6 4 -1 1.7 2.4
-6 4 -1 -0.2 1.7
-6 4 -1 1 1.2
-6 4 -1 -0.8 1.6
-6 4 -1 -0.4 1.3
-6 4 -1 0.7 1.2
-6 4 -1 1.5 1.7
-6 4 -1 -0.6 2.2
-6 4 -1 1.2 1.2
6 -4 1 -0.1 1.5
6 -4 1 1.7 2.7
6 -4 1 -0.3 1.7
6 -4 1 1.1 1.6
-7 4 -1 920.61 24
-7 4 -1 933.31 26.9
-7 4 -1 951.6 23.4
-7 4 -1 910.91 20.8
-7 4 -1 943.21 21.8
-7 4 -1 930.21 20.7
-7 4 -1 917.11 21.2
-7 4 -1 917.61 21.7
7 -4 1 936.41 21.9
7 -4 1 952.7 24.1
7 -4 1 873.41 26.9
7 -4 1 916.01 21.2
-8 4 -1 49.99 3.5
-8 4 -1 40.9 3.8
-8 4 -1 49.1 3.5
-8 4 -1 47.6 3.3
-8 4 -1 47 2.9
-8 4 -1 45.4 2.8
8 -4 1 50.99 5.9
8 -4 1 47.6 3.4
8 -4 1 49.1 3.5
8 -4 1 50.29 4.9
-9 4 -1 65.69 4.4
-9 4 -1 65.19 3.5
-9 4 -1 65.79 3.6
-9 4 -1 62.99 3.8
-9 4 -1 65.79 4.3
9 -4 1 62.49 4.2
9 -4 1 54.89 8.1
9 -4 1 67.69 5.8
9 -4 1 67.99 4.2
-10 4 -1 46.5 3.2
-10 4 -1 43.2 4.2
-10 4 -1 51.59 3.8
-10 4 -1 49.1 3.4
-10 4 -1 50.29 4.3
10 -4 1 45.8 4.2
10 -4 1 63.79 7.9
10 -4 1 52.19 4.1
10 -4 1 59.29 6.8
-11 4 -1 59.99 3.9
-11 4 -1 55.19 3.8
-11 4 -1 50.99 4.6
-11 4 -1 60.99 4.2
-11 4 -1 55.89 4.7
11 -4 1 45.8 4.2
11 -4 1 52.09 4.8
11 -4 1 64.89 9.3
11 -4 1 62.79 6
-12 4 -1 324.47 10.5
-12 4 -1 319.57 10
-12 4 -1 326.67 12.1
-12 4 -1 297.87 9.9
12 -4 1 303.67 17.3
12 -4 1 326.37 10.8
12 -4 1 277.97 13.2
-13 4 -1 -0.4 2
-13 4 -1 9.5 2.7
-13 4 -1 6.2 3.2
-13 4 -1 1.1 2.1
13 -4 1 3.9 3.6
-14 4 -1 11.5 2.8
14 -4 1 17.9 7.9
14 -4 1 7.8 5.1
-15 4 -1 7.8 2.8
-15 4 -1 3.8 3.3
15 -4 1 3 3.4
15 -4 1 16.5 7.4
-16 4 -1 5.3 3
-16 4 -1 1.1 4.6
-16 4 -1 1.2 3
16 -4 1 12.4 5.3
16 -4 1 1.9 3.6
-17 4 -1 35.7 5.2
-17 4 -1 48.4 6.5
-17 4 -1 23.6 6.8
17 -4 1 40.1 8.2
15 3 -1 21 6.9
15 3 -1 25.5 6.7
-15 -3 1 7.2 3.7
-15 -3 1 6.6 4.1
14 3 -1 32.3 6.9
14 3 -1 33.3 9.2
-14 -3 1 25.6 6.1
-14 -3 1 26.7 4.5
13 3 -1 29.4 7.2
13 3 -1 16.1 4.9
-13 -3 1 20.6 5.3
-13 -3 1 14.5 3.8
12 3 -1 4.2 5.1
12 3 -1 2.2 3.4
-12 -3 1 0.8 2.8
-12 -3 1 -1.8 2.9
11 3 -1 7 4.9
11 3 -1 5.7 5.2
-11 -3 1 1.9 3.1
-11 -3 1 7.1 2.9
-11 -3 1 -0.3 2.4
10 3 -1 -0.8 3.9
10 3 -1 0.5 2.9
-10 -3 1 3.8 2.3
-10 -3 1 1.6 3.1
-10 -3 1 2.1 2.5
9 3 -1 3.1 3.8
9 3 -1 -0.3 1.3
9 3 -1 2 3.2
-9 -3 1 2.2 2.1
-9 -3 1 4 2.9
8 3 -1 45.9 4.8
8 3 -1 35.4 2.8
8 3 -1 47.6 6.4
8 3 -1 44.4 2.9
-8 -3 1 43.8 5.2
-8 -3 1 48.8 3.9
-8 -3 1 38.2 3.5
-8 -3 1 38.7 5.2
-8 -3 1 38.2 3.7
7 3 -1 55.49 4.8
7 3 -1 62.69 3.4
7 3 -1 58.29 3.4
7 3 -1 58.19 5.5
-7 -3 1 58.39 5
-7 -3 1 62.49 5
-7 -3 1 56.99 4
6 3 -1 441.96 13.8
6 3 -1 460.35 11.8
6 3 -1 452.85 14.5
6 3 -1 472.25 15
6 3 -1 455.65 11.8
6 3 -1 472.55 14.5
6 3 -1 459.55 14.5
-6 -3 1 439.76 14.7
-6 -3 1 458.25 12.7
-6 -3 1 455.85 12.7
-6 -3 1 443.76 13.8
-6 -3 1 446.96 14.5
5 3 -1 7.8 2.3
5 3 -1 5.3 2.2
5 3 -1 4.7 2.9
5 3 -1 10.6 3.1
5 3 -1 12.6 2
5 3 -1 11.8 2.3
-5 -3 1 8.9 2.7
-5 -3 1 2 2.8
-5 -3 1 10.3 2.3
-5 -3 1 6.2 2
-5 -3 1 7.3 2.5
4 3 -1 614.74 16.4
4 3 -1 637.64 16.1
4 3 -1 597.24 14.7
4 3 -1 581.24 16.3
4 3 -1 612.34 14.8
4 3 -1 606.74 16.4
-4 -3 1 595.74 15.1
-4 -3 1 605.74 15.2
-4 -3 1 628.74 16.8
-4 -3 1 606.44 15.9
-4 -3 1 611.24 16.4
3 3 -1 1980.6 43.7
3 3 -1 1974.7 42.3
3 3 -1 2033.1 43.3
3 3 -1 2022.3 43.5
-3 -3 1 1965.2 43.1
-3 -3 1 2015.3 43.8
-3 -3 1 2001 42.6
-3 -3 1 2005.2 43.5
2 3 -1 1456.35 31.8
2 3 -1 1440.46 31.8
2 3 -1 1488.45 32.3
2 3 -1 1486.45 32.7
2 3 -1 1490.85 32.4
-2 -3 1 1511.55 32.4
-2 -3 1 1525.25 32.8
-2 -3 1 1457.75 32.2
1 3 -1 113.69 4
1 3 -1 114.99 4.3
1 3 -1 130.09 4.7
1 3 -1 121.29 4.4
-1 -3 1 125.69 4.4
-1 -3 1 120.89 4.1
-1 -3 1 123.39 4.3
-1 -3 1 122.89 4.6
-1 -3 1 118.39 4.6
0 3 -1 842.32 18
0 3 -1 855.11 18.9
0 3 -1 874.81 18.9
0 3 -1 839.12 19.3
0 3 -1 856.01 19.3
0 3 -1 846.52 18.6
0 -3 1 861.21 18
0 -3 1 846.02 18.7
0 -3 1 846.02 18.9
0 -3 1 840.82 18.8
-1 3 -1 2295.67 65.09
1 -3 1 2302.17 65.19
-2 3 -1 5561.14 130.39
-3 3 -1 1032.5 25
-3 3 -1 1030.2 23.6
-3 3 -1 1031.2 20.8
-3 3 -1 1031.1 21.8
-3 3 -1 1047.5 22.3
-3 3 -1 1045.3 23.3
-3 3 -1 1040.3 21.6
-3 3 -1 1041.2 21.9
3 -3 1 1056.69 22.6
3 -3 1 907.51 24.6
3 -3 1 987.6 23.1
3 -3 1 1052.09 21.5
3 -3 1 1019 21.7
-4 3 -1 170.08 6.2
-4 3 -1 173.88 5.5
-4 3 -1 175.18 4.9
-4 3 -1 181.88 4.7
-4 3 -1 178.48 6.7
-4 3 -1 176.58 7.8
-4 3 -1 173.28 5.8
-4 3 -1 169.98 5.1
-4 3 -1 181.28 4.8
4 -3 1 194.28 6.6
4 -3 1 173.48 5.2
4 -3 1 174.88 4.2
4 -3 1 194.18 8
4 -3 1 173.38 4.1
4 -3 1 172.68 5.6
4 -3 1 176.68 4.7
-5 3 -1 4.5 1.5
-5 3 -1 5.3 1.5
-5 3 -1 2 1.3
-5 3 -1 3.6 2
-5 3 -1 4.2 1
-5 3 -1 4.4 2.4
5 -3 1 5 1.5
5 -3 1 5.1 1.5
5 -3 1 2.6 1.7
5 -3 1 2.9 1.2
5 -3 1 2.8 2.2
-6 3 -1 3150.08 66.39
-6 3 -1 3189.58 68.29
-6 3 -1 3186.38 65.99
-6 3 -1 3176.78 67.79
-6 3 -1 3200.58 71.29
6 -3 1 3194.68 68.19
6 -3 1 3140.69 66.19
-7 3 -1 73.09 6.2
-7 3 -1 83.29 3.5
-7 3 -1 78.29 3.9
-7 3 -1 89.19 4.4
-7 3 -1 78.09 5
-7 3 -1 87.59 4.6
-7 3 -1 81.49 3.4
-7 3 -1 84.49 5.3
7 -3 1 81.59 5.2
7 -3 1 84.99 4.2
7 -3 1 77.39 4.1
7 -3 1 85.29 6.8
-8 3 -1 138.69 9.2
-8 3 -1 137.69 4.9
-8 3 -1 148.59 5.8
-8 3 -1 141.49 4.9
-8 3 -1 151.98 6.3
-8 3 -1 133.89 6.3
-8 3 -1 151.48 7.5
8 -3 1 147.79 5.9
8 -3 1 142.69 7.3
8 -3 1 145.09 6.1
8 -3 1 150.68 9.8
-9 3 -1 1.1 1.3
-9 3 -1 2.1 1.4
-9 3 -1 2.3 2
-9 3 -1 2.9 2.2
-9 3 -1 1.7 1.5
9 -3 1 1.7 4.1
9 -3 1 -1.6 1.6
9 -3 1 0.6 2
9 -3 1 0.9 2
-10 3 -1 58.09 4.8
-10 3 -1 61.39 4.9
-10 3 -1 57.39 3.5
-10 3 -1 72.69 3.8
-10 3 -1 63.79 4.1
10 -3 1 54.89 5.4
10 -3 1 52.89 4.8
10 -3 1 64.19 7.1
10 -3 1 58.79 4.3
-11 3 -1 7.6 3.5
-11 3 -1 10.1 2.3
-11 3 -1 6.7 2
-11 3 -1 9.4 2.2
11 -3 1 2.9 5.1
11 -3 1 4.9 2.4
11 -3 1 4.2 3
-12 3 -1 18.9 3.1
-12 3 -1 14.1 2.8
-12 3 -1 14.5 4
-12 3 -1 14.2 2.8
12 -3 1 15.2 4.4
12 -3 1 20.2 6.2
-13 3 -1 25.7 3.6
-13 3 -1 27 3.6
-13 3 -1 24 3.5
-13 3 -1 31.8 5.1
13 -3 1 26.2 8.2
13 -3 1 27.7 6.4
-14 3 -1 18.6 3.5
-14 3 -1 15.3 4.4
14 -3 1 15.1 4.7
14 -3 1 16.7 7.1
-15 3 -1 3.4 2.5
-15 3 -1 1.3 3.4
15 -3 1 4.2 4.8
15 -3 1 7.8 5.3
-16 3 -1 3.8 2.4
-16 3 -1 2.2 3.1
16 -3 1 6.5 4.9
16 -3 1 -2.7 3.1
-17 3 -1 14.9 5
-17 3 -1 21.8 3.8
-17 3 -1 29.9 6.1
17 -3 1 36.7 10.2
17 -3 1 20.1 6.2
16 2 -1 -12.6 3.6
16 2 -1 12.7 5.4
-16 -2 1 -1.9 5
-16 -2 1 -3.5 2.5
15 2 -1 132.29 11.4
15 2 -1 140.99 12.5
-15 -2 1 166.48 11.7
-15 -2 1 162.28 8.9
14 2 -1 9.3 4.9
14 2 -1 14.3 6
-14 -2 1 2.9 4.5
-14 -2 1 6.4 3.2
13 2 -1 14.3 4.8
13 2 -1 11.3 4.8
-13 -2 1 10.5 5.1
-13 -2 1 11.8 3.3
12 2 -1 25.8 5.5
12 2 -1 28.5 7
-12 -2 1 25.3 6.1
-12 -2 1 30.4 4
-12 -2 1 29.3 4.5
11 2 -1 342.67 14.7
11 2 -1 325.57 16.1
-11 -2 1 343.57 11.5
-11 -2 1 357.86 12.1
-11 -2 1 366.26 15.2
10 2 -1 9.1 4.7
10 2 -1 0 3.7
-10 -2 1 12.3 3
-10 -2 1 12.8 3.1
-10 -2 1 16.2 4.7
9 2 -1 25.1 5.5
9 2 -1 22.5 4.2
9 2 -1 21 1.7
-9 -2 1 28.7 3.4
-9 -2 1 23 4.8
-9 -2 1 20.9 3.2
-9 -2 1 27.6 3.6
8 2 -1 180.68 5.4
8 2 -1 169.88 8.5
8 2 -1 190.78 10.1
-8 -2 1 184.48 7.1
-8 -2 1 165.28 8.5
-8 -2 1 180.68 6.8
-8 -2 1 171.58 8.1
7 2 -1 46.9 4.7
7 2 -1 46.1 5.2
7 2 -1 48.7 2.9
7 2 -1 45.9 4.3
7 2 -1 44 2.7
-7 -2 1 44.4 3.5
-7 -2 1 45.3 5.4
-7 -2 1 50.89 3.5
-7 -2 1 46.6 4.1
-7 -2 1 36.1 3.8
-7 -2 1 42.3 3.2
-7 -2 1 52.09 5.2
-7 -2 1 40.7 4.2
6 2 -1 245.18 9.5
6 2 -1 245.98 7
6 2 -1 249.28 10.3
6 2 -1 236.98 7
6 2 -1 233.98 9.2
-6 -2 1 232.18 9
-6 -2 1 242.28 9.1
-6 -2 1 230.58 9.5
-6 -2 1 250.37 9.5
-6 -2 1 249.48 7.9
-6 -2 1 239.48 7.9
5 2 -1 48.6 4.6
5 2 -1 45.3 3.5
5 2 -1 42.2 2.7
5 2 -1 47.1 2.7
5 2 -1 46.2 3.8
5 2 -1 45.4 3.7
5 2 -1 46.7 3.8
-5 -2 1 49.3 4.4
-5 -2 1 46.1 3.1
-5 -2 1 48.3 3.8
-5 -2 1 45.6 3.1
-5 -2 1 45.7 3.5
4 2 -1 276.47 8.9
4 2 -1 282.07 9.1
4 2 -1 275.27 7.6
4 2 -1 285.67 8.9
4 2 -1 285.07 9.4
4 2 -1 266.87 7.5
4 2 -1 270.17 8.9
-4 -2 1 265.07 8.6
-4 -2 1 275.47 9.1
-4 -2 1 289.37 9.1
-4 -2 1 277.67 7.9
-4 -2 1 269.47 7.8
3 2 -1 1367.06 30.1
3 2 -1 1329.97 28.8
3 2 -1 1319.77 29.7
3 2 -1 1340.57 28.8
3 2 -1 1365.96 30
3 2 -1 1323.77 30
-3 -2 1 1358.16 29.1
-3 -2 1 1362.56 29
-3 -2 1 1368.26 30.1
-3 -2 1 1347.27 29.8
-3 -2 1 1337.77 30.1
-2 -2 1 1791.72 38.1
1 2 -1 2233.48 61.89
-1 -2 1 2233.28 61.99
0 2 -1 347.57 8.7
0 2 -1 362.96 7.6
0 2 -1 361.86 8.2
0 2 -1 363.56 8.4
0 2 -1 348.17 8.4
0 -2 1 349.67 7.6
0 -2 1 351.26 8.2
0 -2 1 369.46 8.4
0 -2 1 357.66 8.7
0 -2 1 349.67 8.3
-1 2 -1 173.18 4.5
-1 2 -1 174.68 4.5
-1 2 -1 175.28 3.9
-1 2 -1 187.08 5.8
-1 2 -1 164.78 5
-1 2 -1 176.08 3.9
1 -2 1 177.18 4.4
1 -2 1 170.78 4.4
1 -2 1 192.38 5.8
1 -2 1 173.78 5.1
-2 2 -1 1437.86 30.9
2 -2 1 1429.86 30.8
-3 2 -1 1643.14 35.5
-3 2 -1 1639.24 35.7
3 -2 1 1680.33 35.5
-4 2 -1 416.56 13
-4 2 -1 432.96 10.8
-4 2 -1 423.36 11
-4 2 -1 429.86 10.5
-4 2 -1 433.56 11.6
-4 2 -1 441.26 11.4
-4 2 -1 422.16 9.3
-4 2 -1 426.56 9.3
4 -2 1 398.06 13.1
4 -2 1 423.56 10.5
4 -2 1 422.16 10.8
4 -2 1 423.96 10.3
4 -2 1 440.16 11.7
-5 2 -1 549.15 12
-5 2 -1 566.14 14
-5 2 -1 555.34 16.7
-5 2 -1 530.45 13.3
-5 2 -1 543.25 14.7
-5 2 -1 550.24 12.1
-5 2 -1 544.15 14.7
-5 2 -1 546.85 13.6
5 -2 1 565.44 13.5
5 -2 1 556.24 14.1
5 -2 1 548.05 16.9
5 -2 1 549.85 14.8
5 -2 1 549.85 13.5
-6 2 -1 992.5 24.6
-6 2 -1 992.9 24.7
-6 2 -1 1012.2 23.8
-6 2 -1 984.2 21.4
-6 2 -1 1029.7 23.4
-6 2 -1 1054.69 27.2
-6 2 -1 971.7 21.3
-6 2 -1 999.1 22.7
6 -2 1 965.6 27
6 -2 1 989.3 23.2
6 -2 1 989.5 22.9
6 -2 1 1008.2 24.8
-7 2 -1 89.19 4.9
-7 2 -1 85.79 5.3
-7 2 -1 77.19 5.1
-7 2 -1 84.49 3.3
-7 2 -1 83.69 3.3
-7 2 -1 82.39 4.2
-7 2 -1 88.69 7
-7 2 -1 86.79 4.9
7 -2 1 83.49 4.2
7 -2 1 82.79 5.3
7 -2 1 75.89 6.4
7 -2 1 83.69 4.8
-8 2 -1 -2.2 1.5
-8 2 -1 1.3 1.2
-8 2 -1 0.6 1.9
-8 2 -1 -0.6 1.1
-8 2 -1 3 2.7
-8 2 -1 1.8 1.8
-8 2 -1 1.7 1.6
8 -2 1 -0.4 1.8
8 -2 1 -0.1 1.9
8 -2 1 1.2 1.5
-9 2 -1 8 2
-9 2 -1 13.5 3.1
-9 2 -1 10 2.8
-9 2 -1 9.7 1.9
-9 2 -1 10 1.8
9 -2 1 8.3 3.8
9 -2 1 8.2 2.8
9 -2 1 13 3
9 -2 1 8.4 2.3
-10 2 -1 69.59 3.9
-10 2 -1 68.69 5.6
-10 2 -1 77.49 4.5
-10 2 -1 67.39 3.7
10 -2 1 72.79 5.4
10 -2 1 76.19 8.2
-11 2 -1 52.79 3.6
-11 2 -1 53.09 3.8
-11 2 -1 53.69 5.6
11 -2 1 50.39 6.9
11 -2 1 57.39 7.3
-12 2 -1 130.59 8.2
-12 2 -1 130.39 6.4
-12 2 -1 137.39 6
-12 2 -1 132.29 6
12 -2 1 116.19 8.6
12 -2 1 134.59 11.7
-13 2 -1 2.2 2.3
-13 2 -1 5.7 2.2
-13 2 -1 3 3.4
13 -2 1 6.5 4.7
13 -2 1 3.6 6
-14 2 -1 41.7 4.2
-14 2 -1 42.7 6.4
14 -2 1 46.9 7.1
14 -2 1 43.8 9.4
-15 2 -1 2.6 3.4
-15 2 -1 0.9 2
15 -2 1 -1.4 3.5
15 -2 1 -1.7 2.9
-16 2 -1 24.8 5.5
16 -2 1 25.9 8.3
-17 2 -1 2.1 2.7
-17 2 -1 14.4 4.8
17 -2 1 6.6 6.6
17 -2 1 7.8 4
16 1 -1 34.3 8.1
16 1 -1 17.7 6.7
-16 -1 1 15.9 4.9
-16 -1 1 17.6 4.8
15 1 -1 10 6.7
15 1 -1 3.4 5
-15 -1 1 8.6 3.4
-15 -1 1 12.3 4.2
14 1 -1 2.8 4.9
14 1 -1 4.6 4.8
-14 -1 1 2.7 3.2
13 1 -1 5.2 5.6
13 1 -1 -1.8 4.3
-13 -1 1 4.7 2.3
-13 -1 1 8.3 3
12 1 -1 6.1 5.3
12 1 -1 14.2 6.1
-12 -1 1 12.1 4.9
-12 -1 1 12.2 2.7
-12 -1 1 7.7 3
11 1 -1 70.29 7.3
11 1 -1 74.89 8.5
-11 -1 1 82.39 4.8
-11 -1 1 78.19 7.3
10 1 -1 154.48 9.1
10 1 -1 145.39 9.8
-10 -1 1 144.69 6.3
-10 -1 1 147.29 6.6
-10 -1 1 153.88 8.9
-10 -1 1 152.48 6.8
9 1 -1 62.79 5.4
9 1 -1 57.49 6.7
-9 -1 1 52.09 3.8
-9 -1 1 57.89 3.8
-9 -1 1 54.89 5.6
8 1 -1 214.58 9.2
8 1 -1 221.48 11
8 1 -1 203.28 5.6
8 1 -1 209.48 9.2
-8 -1 1 212.88 9.3
-8 -1 1 213.68 7.4
-8 -1 1 204.98 9.1
-8 -1 1 194.48 9.1
-8 -1 1 219.28 7.3
-8 -1 1 209.68 7.4
7 1 -1 86.89 6.7
7 1 -1 76.09 4.9
7 1 -1 65.49 4.9
7 1 -1 78.79 3.1
-7 -1 1 81.19 5.2
-7 -1 1 68.69 5.1
-7 -1 1 79.89 4
-7 -1 1 81.59 4.2
-7 -1 1 75.59 5.2
-7 -1 1 73.89 3.9
-7 -1 1 74.69 5.4
6 1 -1 616.04 14.3
6 1 -1 623.34 17.2
6 1 -1 647.24 18.7
6 1 -1 628.84 17
-6 -1 1 621.34 15
-6 -1 1 639.94 17.4
-6 -1 1 607.94 17.1
-6 -1 1 619.74 17.1
-6 -1 1 616.24 17.5
-6 -1 1 627.24 15.3
-6 -1 1 640.44 15.3
5 1 -1 315.97 8.2
5 1 -1 342.17 11.5
5 1 -1 335.97 10.3
5 1 -1 340.27 10.5
-5 -1 1 327.57 8.8
-5 -1 1 314.57 10.3
-5 -1 1 327.67 8.8
-5 -1 1 324.47 10.2
-5 -1 1 313.97 10
-5 -1 1 320.37 10.1
-5 -1 1 325.37 8.6
4 1 -1 28.5 2.5
4 1 -1 27.3 2.8
4 1 -1 30.8 2
4 1 -1 33.3 2.6
4 1 -1 34.6 3.4
4 1 -1 29.8 2
-4 -1 1 29 2.5
-4 -1 1 31.5 2.8
-4 -1 1 30.3 2.6
-4 -1 1 31.1 2.1
-4 -1 1 31.1 2.6
-4 -1 1 29.1 2.1
3 1 -1 317.87 8.9
3 1 -1 317.17 7.8
3 1 -1 320.87 8.9
3 1 -1 319.57 8.9
-3 -1 1 314.37 8.8
-3 -1 1 312.67 8.8
-3 -1 1 325.27 9
-3 -1 1 317.87 8.4
-3 -1 1 313.17 8.7
2 1 -1 226.18 6.4
2 1 -1 229.38 6.4
2 1 -1 226.58 5.8
2 1 -1 226.18 5.9
-2 -1 1 246.48 6.5
-2 -1 1 231.08 5.9
-2 -1 1 226.08 5.9
-2 -1 1 240.88 6.5
1 1 -1 532.05 11.7
1 1 -1 534.85 11.8
1 1 -1 550.04 12.1
1 1 -1 536.55 12.1
-1 -1 1 526.15 12
-1 -1 1 539.05 11.8
-1 -1 1 568.54 12.2
-1 -1 1 538.05 12.1
-1 1 -1 61.19 2.7
-1 1 -1 59.09 2.3
-1 1 -1 59.49 3
-1 1 -1 58.09 3
-1 1 -1 61.39 2.7
1 -1 1 55.69 1.9
1 -1 1 57.79 2.1
1 -1 1 59.19 2.3
1 -1 1 60.69 3
1 -1 1 59.89 2.2
1 -1 1 58.39 1.9
-2 1 -1 673.63 15
-2 1 -1 690.03 14.9
-2 1 -1 684.93 15.3
-2 1 -1 705.43 16.5
-2 1 -1 674.73 14.6
-2 1 -1 725.53 15.3
2 -1 1 648.54 14.8
2 -1 1 682.43 14.6
2 -1 1 662.73 15.2
2 -1 1 680.73 15.4
2 -1 1 646.24 15
2 -1 1 687.43 16.5
-3 1 -1 1791.52 38.2
-4 1 -1 56.69 1.7
-4 1 -1 54.09 3
-4 1 -1 52.89 4.1
-4 1 -1 56.39 3.3
-4 1 -1 56.29 1.7
-4 1 -1 58.19 3.6
-4 1 -1 54.49 3.2
-4 1 -1 53.09 2.7
4 -1 1 50.99 2.7
4 -1 1 55.79 3.3
4 -1 1 54.79 3.5
4 -1 1 56.69 3.6
4 -1 1 57.59 4.4
4 -1 1 58.59 2.9
-5 1 -1 5827.12 132.99
5 -1 1 5982.1 133.19
-6 1 -1 792.72 20.4
-6 1 -1 837.62 19.5
-6 1 -1 843.12 20.9
-6 1 -1 816.92 21.5
-6 1 -1 808.12 21.1
-6 1 -1 827.32 17.9
-6 1 -1 806.22 23.1
6 -1 1 843.22 23.4
6 -1 1 836.22 21.4
6 -1 1 849.12 21.5
6 -1 1 809.82 20.3
6 -1 1 843.72 19.6
-7 1 -1 145.49 6.6
-7 1 -1 141.39 5.6
-7 1 -1 139.89 6.3
-7 1 -1 135.89 4.5
-7 1 -1 132.49 4.5
-7 1 -1 143.69 7.1
-7 1 -1 132.99 6.9
7 -1 1 137.99 8.6
7 -1 1 160.38 7.3
7 -1 1 140.29 6.5
7 -1 1 137.59 5.6
-8 1 -1 46.7 4.4
-8 1 -1 47.9 3.4
-8 1 -1 50.49 2.9
-8 1 -1 47.4 4.4
-8 1 -1 52.19 2.9
-8 1 -1 46.4 5.2
8 -1 1 51.29 4.7
8 -1 1 57.89 6.3
8 -1 1 50.59 4.3
-9 1 -1 77.69 3.9
-9 1 -1 80.79 3.9
-9 1 -1 80.49 4.6
-9 1 -1 85.69 6.5
9 -1 1 90.39 5.5
9 -1 1 86.29 7.9
9 -1 1 87.69 6.7
-10 1 -1 20.6 2.6
-10 1 -1 11.8 3.7
-10 1 -1 17.8 2.7
-10 1 -1 17.4 2.5
10 -1 1 23 5.5
10 -1 1 14.6 3.7
-11 1 -1 81.59 5.1
-11 1 -1 69.39 6.6
-11 1 -1 79.39 4.5
11 -1 1 79.39 7.5
-12 1 -1 59.69 4.7
-12 1 -1 59.99 4.3
-12 1 -1 61.09 7.3
-12 1 -1 52.59 4.3
12 -1 1 62.89 10
-13 1 -1 66.99 7
13 -1 1 82.29 9.9
13 -1 1 70.49 7.2
-14 1 -1 13.4 3
14 -1 1 10 5.3
14 -1 1 12.8 6.7
-15 1 -1 42.3 6.9
-15 1 -1 35.9 4.5
15 -1 1 45 8.2
15 -1 1 41.8 8.8
-16 1 -1 7.5 4.3
-16 1 -1 -2.6 2.4
16 -1 1 -0.9 3.5
16 -1 1 4.3 4
17 0 -1 10 5.6
17 0 -1 18.6 6.4
-17 0 1 11.4 5.1
-17 0 1 15.8 4.1
16 0 -1 30.2 8.2
-16 0 1 20.5 6
-16 0 1 18.8 4
15 0 -1 6.9 6
15 0 -1 5.7 3.9
-15 0 1 5.9 4.6
-15 0 1 11.5 3.4
14 0 -1 98.49 8.7
14 0 -1 85.79 9.5
-14 0 1 93.09 7.7
-14 0 1 99.09 5.3
-14 0 1 82.59 5.8
13 0 -1 178.18 11
13 0 -1 210.68 13.7
-13 0 1 202.88 10.9
-13 0 1 205.68 8.9
12 0 -1 15.4 4.5
12 0 -1 16.2 6.7
-12 0 1 9.3 4.1
-12 0 1 21.7 3
-12 0 1 21 3.6
11 0 -1 32.9 7.2
11 0 -1 23.5 4.7
-11 0 1 30 3.8
-11 0 1 32.6 3.2
-11 0 1 19.9 4.8
-11 0 1 30.5 3.8
10 0 -1 38.9 7.1
-10 0 1 31.2 3
-10 0 1 35.1 5.3
-10 0 1 35.8 3.3
-10 0 1 35.2 3.9
9 0 -1 7.1 3.5
9 0 -1 17.6 4.8
-9 0 1 13.2 2.2
-9 0 1 13.1 2.5
-9 0 1 9.8 3.1
-9 0 1 20 2.8
-9 0 1 12.6 3.2
8 0 -1 60.19 4.4
8 0 -1 51.79 5.1
8 0 -1 48.5 2
8 0 -1 50.59 2
8 0 -1 49.5 5.4
-8 0 1 45 4.4
-8 0 1 48.6 3.1
-8 0 1 59.39 5
-8 0 1 51.99 3.4
-8 0 1 52.29 4.8
-8 0 1 51.89 3.3
7 0 -1 -2.8 1.8
7 0 -1 -3.5 3
7 0 -1 -1.4 2.3
7 0 -1 0.5 0.9
-7 0 1 -0.4 1.7
-7 0 1 -0.3 1.7
-7 0 1 -0.9 1.5
-7 0 1 -2.2 2
-7 0 1 -1.8 1.3
-7 0 1 0.2 1.3
-7 0 1 -0.4 1.4
-7 0 1 1.3 1.5
6 0 -1 2953.2 64.09
6 0 -1 2887.81 61.29
6 0 -1 2887.11 61.89
-6 0 1 2794.12 59.29
-6 0 1 2806.02 61.99
-6 0 1 2861.31 58.99
-6 0 1 2833.52 61.59
-6 0 1 2840.82 61.79
5 0 -1 799.12 19.7
5 0 -1 802.42 19.3
5 0 -1 792.72 21.3
5 0 -1 788.92 17.3
-5 0 1 814.32 19.4
-5 0 1 788.92 17.9
-5 0 1 777.12 19.8
-5 0 1 796.42 17.5
-5 0 1 800.42 19.6
-5 0 1 795.12 19.7
-5 0 1 776.62 17.8
4 0 -1 21.2 2.5
4 0 -1 21.1 3.3
4 0 -1 18.7 1.9
4 0 -1 15.7 1.4
4 0 -1 16.7 1.4
-4 0 1 16.2 1.6
-4 0 1 17.2 1.3
-4 0 1 18.9 2.2
-4 0 1 17.7 2.5
-4 0 1 19.2 2.1
-4 0 1 19 2.6
-4 0 1 19.1 2.5
-3 0 1 1675.43 35.6
2 0 -1 1951.2 51.69
-2 0 1 2054.29 52.29
-1 0 -1 22.7 1.3
-1 0 -1 21.7 1.3
-1 0 -1 20.3 1.4
-1 0 -1 21.3 1.1
-1 0 -1 20.1 1.4
1 0 1 23 1.3
1 0 1 21 1.4
1 0 1 19.1 1.3
1 0 1 17.8 1.2
1 0 1 19.3 1.2
-2 0 -1 82.69 3.3
-2 0 -1 87.79 3.4
-2 0 -1 94.49 3.2
-2 0 -1 85.39 3.6
-2 0 -1 87.49 3.3
-2 0 -1 83.99 3.6
2 0 1 89.19 3.9
2 0 1 89.29 3.2
2 0 1 80.49 3.1
2 0 1 87.59 3.6
2 0 1 82.39 3.6
-3 0 -1 2153.08 45.5
-4 0 -1 0.2 1.5
-4 0 -1 3.9 2.2
-4 0 -1 1.7 0.7
-4 0 -1 3 1.7
-4 0 -1 2.4 0.7
-4 0 -1 5 1.8
-4 0 -1 3.4 1.5
-4 0 -1 2.9 1.3
4 0 1 4.4 1.9
4 0 1 4.1 1.3
4 0 1 4.3 1.5
4 0 1 2.4 1.3
4 0 1 3.6 1.4
-5 0 -1 452.85 10.7
-5 0 -1 458.25 13.3
-5 0 -1 478.25 13.7
-5 0 -1 479.75 14.6
-5 0 -1 466.85 13.3
-5 0 -1 459.45 12.1
-5 0 -1 459.05 10.7
-5 0 -1 481.95 13.2
5 0 1 477.45 13.8
5 0 1 493.55 14.8
5 0 1 453.55 12.9
5 0 1 463.75 13.4
-6 0 -1 489.75 16.2
-6 0 -1 511.15 12.2
-6 0 -1 531.15 14.8
-6 0 -1 531.65 15.1
-6 0 -1 549.45 16.8
-6 0 -1 518.55 13.6
-6 0 -1 509.45 12.2
-6 0 -1 543.55 14.9
6 0 1 503.75 15.3
6 0 1 516.05 14.6
6 0 1 526.05 15.2
6 0 1 515.45 16.7
-7 0 -1 252.97 7.3
-7 0 -1 266.47 9.7
-7 0 -1 244.98 11
-7 0 -1 259.47 10.4
-7 0 -1 246.58 9.6
-7 0 -1 256.87 8.4
-7 0 -1 270.37 10.1
-7 0 -1 245.98 7.2
-7 0 -1 260.47 9.8
7 0 1 241.38 11.2
7 0 1 275.57 10.2
7 0 1 244.08 11.5
-8 0 -1 58.59 4.7
-8 0 -1 55.49 4.6
-8 0 -1 56.49 4.9
-8 0 -1 53.59 5.4
-8 0 -1 57.09 3.8
-8 0 -1 60.19 3.3
-8 0 -1 58.09 3.3
8 0 1 58.19 6.3
8 0 1 64.59 5.5
8 0 1 65.59 4.7
-9 0 -1 138.69 5.4
-9 0 -1 132.69 6.2
-9 0 -1 137.29 7.8
-9 0 -1 128.39 5.4
9 0 1 135.59 8.2
9 0 1 129.09 8.8
-10 0 -1 8.7 2.4
-10 0 -1 -0.3 3.4
-10 0 -1 6.8 2.2
-10 0 -1 10.1 2.3
10 0 1 4.6 4.3
10 0 1 3 2.9
-11 0 -1 -2.1 1.9
-11 0 -1 2.8 2
-11 0 -1 1.6 2
-11 0 -1 1 3.7
11 0 1 -1.3 4.6
11 0 1 0 2.9
-12 0 -1 37.9 3.9
-12 0 -1 43.2 6.7
12 0 1 36.9 6.7
12 0 1 42.3 8.6
-13 0 -1 158.78 7.3
-13 0 -1 144.09 9.4
13 0 1 161.28 11.1
13 0 1 141.09 11.9
-14 0 -1 21.1 3.6
-14 0 -1 19.7 5.4
14 0 1 13.3 6.3
14 0 1 21.2 5.8
-15 0 -1 4.4 4
15 0 1 6.9 4.5
15 0 1 1.9 3.1
-16 0 -1 18.8 4
-16 0 -1 22.3 6.1
16 0 1 12.9 5.1
16 0 1 21.5 7.1
17 -1 -1 26.7 6.9
17 -1 -1 26.9 8.5
-17 1 1 8 4
-17 1 1 22.9 5.6
16 -1 -1 8.7 6.4
16 -1 -1 2.2 3.5
-16 1 1 -4 3.6
-16 1 1 -2.2 2.7
15 -1 -1 19.8 7.4
15 -1 -1 15.2 4.6
-15 1 1 14.3 5
14 -1 -1 4.7 4.6
14 -1 -1 3.2 4.7
-14 1 1 7.2 4.2
-14 1 1 9.5 3.1
-14 1 1 8.4 2.5
13 -1 -1 391.16 19.1
13 -1 -1 363.16 16.2
-13 1 1 369.36 12.4
-13 1 1 385.86 15.4
12 -1 -1 -1.9 2.4
12 -1 -1 -1.9 3.5
-12 1 1 2 1.9
-12 1 1 1.1 3.8
-12 1 1 -0.8 2.2
11 -1 -1 212.08 10.7
11 -1 -1 210.68 12.7
-11 1 1 220.18 10.3
-11 1 1 220.08 8.3
-11 1 1 210.88 7.4
-11 1 1 220.38 8.3
10 -1 -1 499.25 17.4
10 -1 -1 521.85 19.9
-10 1 1 506.05 13.4
-10 1 1 533.45 14.3
-10 1 1 536.95 16.6
9 -1 -1 212.28 8.7
9 -1 -1 222.28 9.8
9 -1 -1 216.58 11.5
-9 1 1 208.48 9
-9 1 1 201.08 8.9
-9 1 1 225.58 6.9
-9 1 1 223.68 7.4
-9 1 1 209.68 7.4
8 -1 -1 386.76 15.3
8 -1 -1 369.86 13.1
8 -1 -1 343.57 11.7
8 -1 -1 364.56 8.1
-8 1 1 370.76 9.7
-8 1 1 374.36 12.1
-8 1 1 366.46 12.9
-8 1 1 353.56 12.7
-8 1 1 374.26 12
-8 1 1 376.66 10.4
-8 1 1 379.26 12.7
-8 1 1 374.96 10.4
7 -1 -1 313.27 10.7
7 -1 -1 298.77 12.6
7 -1 -1 297.37 7.1
7 -1 -1 293.27 9.8
-7 1 1 300.77 9.9
-7 1 1 297.57 9.9
-7 1 1 286.97 8.4
-7 1 1 286.17 10.6
-7 1 1 297.77 7.9
-7 1 1 291.17 10.4
-7 1 1 289.97 8.4
6 -1 -1 390.16 11.8
6 -1 -1 394.86 11.2
6 -1 -1 370.06 9.8
6 -1 -1 382.06 13.7
6 -1 -1 372.16 9
-6 1 1 383.46 9.3
-6 1 1 390.06 11.9
-6 1 1 398.86 11.7
-6 1 1 370.06 11
-6 1 1 369.56 9.7
-6 1 1 395.66 13.5
-6 1 1 384.06 9.8
-6 1 1 369.46 11
5 -1 -1 12.5 3.3
5 -1 -1 14.6 1.6
5 -1 -1 13.1 1.4
5 -1 -1 12.6 2.2
5 -1 -1 11.8 2
5 -1 -1 12.8 1.3
-5 1 1 13.1 1.6
-5 1 1 15.2 3.1
-5 1 1 16.3 2.5
-5 1 1 11.2 1.2
-5 1 1 13.2 2.1
-5 1 1 14.2 2.3
-5 1 1 16.4 1.7
4 -1 -1 267.47 6.3
4 -1 -1 264.27 6.6
4 -1 -1 263.87 6.7
4 -1 -1 293.17 9.5
4 -1 -1 268.07 8
4 -1 -1 266.97 7.5
-4 1 1 262.87 9.2
-4 1 1 272.17 7.5
-4 1 1 260.07 6.2
-4 1 1 266.27 7.9
3 -1 -1 1687.03 47.7
-3 1 1 1568.74 47
2 -1 -1 550.14 13.5
2 -1 -1 565.54 12.1
2 -1 -1 550.94 12.1
2 -1 -1 561.24 12.4
2 -1 -1 545.05 12.1
-2 1 1 604.64 13.6
-2 1 1 550.14 12.4
-2 1 1 534.05 12
-2 1 1 554.84 12.1
-2 1 1 529.65 12
1 -1 -1 137.99 3.6
-1 1 1 148.29 3.9
0 -1 -1 732.83 23.3
-1 -1 -1 101.79 2.9
-1 -1 -1 108.99 3.8
-1 -1 -1 106.39 3.7
-1 -1 -1 101.39 2.9
-1 -1 -1 100.09 3.7
-1 -1 -1 103.89 2.9
-1 -1 -1 102.89 3.1
1 1 1 103.89 3.3
1 1 1 101.19 2.8
1 1 1 102.19 2.8
1 1 1 102.69 3.6
1 1 1 105.79 3.8
1 1 1 98.39 3
1 1 1 106.09 2.9
-2 -1 -1 4378.86 102.19
2 1 1 4490.65 104.49
-3 -1 -1 1818.72 38.8
-3 -1 -1 1777.92 37.2
-3 -1 -1 1822.92 39.5
-3 -1 -1 1814.12 39.4
-3 -1 -1 1836.32 39.2
-3 -1 -1 1817.82 39.2
-3 -1 -1 1794.72 38.4
3 1 1 1778.32 39
3 1 1 1774.52 39.4
3 1 1 1829.02 38.9
-4 -1 -1 1846.72 41.3
-4 -1 -1 1873.81 41.7
-4 -1 -1 1901.51 42.1
-4 -1 -1 1895.11 40.8
-4 -1 -1 1910.11 42.1
-4 -1 -1 1915.31 40.7
-4 -1 -1 1894.31 41.9
4 1 1 1937.11 41.6
4 1 1 1909.61 42.2
4 1 1 1873.71 41.5
4 1 1 1870.31 42
-5 -1 -1 2.4 1.3
-5 -1 -1 3.5 2
-5 -1 -1 3 1.7
-5 -1 -1 2.2 1.9
-5 -1 -1 2.3 1.3
-5 -1 -1 -2.8 2.1
-5 -1 -1 1.4 2.5
-5 -1 -1 4.5 2.5
-5 -1 -1 2.8 1.8
5 1 1 3 2.3
5 1 1 1.7 1.9
5 1 1 5.9 2.6
5 1 1 0 1.7
-6 -1 -1 719.03 20.2
-6 -1 -1 687.33 18.3
-6 -1 -1 663.63 20.8
-6 -1 -1 703.93 16.3
-6 -1 -1 687.43 18.9
-6 -1 -1 711.53 19.1
-6 -1 -1 693.13 19.5
-6 -1 -1 682.03 17.5
-6 -1 -1 700.83 16.3
6 1 1 685.63 20.4
6 1 1 704.83 20.3
6 1 1 725.23 19.2
6 1 1 700.43 19.6
-7 -1 -1 304.77 10.6
-7 -1 -1 319.97 11.4
-7 -1 -1 276.17 10.5
-7 -1 -1 292.97 8.5
-7 -1 -1 296.97 11.3
-7 -1 -1 295.07 8.5
-7 -1 -1 304.47 9.7
7 1 1 281.97 10.9
7 1 1 294.17 10.7
7 1 1 293.47 12.2
7 1 1 288.67 11.4
-8 -1 -1 170.28 7
-8 -1 -1 160.08 7.8
-8 -1 -1 164.48 8.2
-8 -1 -1 178.88 6.3
-8 -1 -1 161.78 6.1
8 1 1 155.08 8.1
8 1 1 163.88 9
8 1 1 170.78 9.3
-9 -1 -1 19.4 4.6
-9 -1 -1 21.5 3.2
-9 -1 -1 22.8 2.9
-9 -1 -1 22.5 3
9 1 1 23.5 4.2
9 1 1 27.7 5.9
-10 -1 -1 188.08 8.2
-10 -1 -1 191.98 7.5
-10 -1 -1 189.38 7.5
10 1 1 194.78 10.2
10 1 1 198.48 11.9
-11 -1 -1 43.2 4
-11 -1 -1 52.29 6.6
-11 -1 -1 54.39 4.3
11 1 1 60.99 9.1
11 1 1 47 6.4
-12 -1 -1 14.4 3.7
-12 -1 -1 10.4 4.1
12 1 1 13.4 4.6
12 1 1 18.1 6.2
-13 -1 -1 56.69 4.8
-13 -1 -1 47 7.4
13 1 1 58.09 7.8
13 1 1 55.99 9.1
-14 -1 -1 9.9 5.3
-14 -1 -1 24.3 4
14 1 1 23.8 7.2
14 1 1 8.5 4.4
-15 -1 -1 11.5 5.5
-15 -1 -1 4.6 3
15 1 1 10.3 5.9
15 1 1 -0.5 3.3
-16 -1 -1 2.5 4.5
-16 -1 -1 -3.1 2.5
16 1 1 16.3 5.8
16 1 1 0.2 3.3
17 -2 -1 14.6 7.2
17 -2 -1 9.9 4.6
-17 2 1 15.7 4.9
-17 2 1 15.7 4
16 -2 -1 -4.5 4
16 -2 -1 -5.3 4.4
-16 2 1 1.3 3.4
-16 2 1 4 2.8
15 -2 -1 16.4 5.6
15 -2 -1 17.5 7.4
-15 2 1 6.8 4.3
-15 2 1 17.6 3.5
14 -2 -1 42.1 9.6
14 -2 -1 28 5.9
-14 2 1 39.2 6.3
-14 2 1 37.6 3.4
-14 2 1 37.5 4.5
13 -2 -1 48 9.6
13 -2 -1 55.29 7.6
-13 2 1 48.2 6.5
-13 2 1 60.49 3.9
-13 2 1 58.99 4.8
12 -2 -1 259.37 12.3
12 -2 -1 279.17 15.9
-12 2 1 255.47 8.3
-12 2 1 257.57 9.4
-12 2 1 254.27 11.3
11 -2 -1 121.09 8.4
11 -2 -1 113.59 12
-11 2 1 117.99 5.8
-11 2 1 124.19 5.9
-11 2 1 125.99 5.2
-11 2 1 128.39 7.6
10 -2 -1 16.7 3.3
10 -2 -1 13.8 5.3
10 -2 -1 9.3 3.2
-10 2 1 8.2 2.2
-10 2 1 13.1 2.6
-10 2 1 11.3 2
-10 2 1 10.5 2.9
-10 2 1 13.3 3.2
9 -2 -1 8.5 4.4
9 -2 -1 7.3 2.7
-9 2 1 3.6 1.4
-9 2 1 6.6 2.3
-9 2 1 4.4 1.9
-9 2 1 3.7 1.6
-9 2 1 2.5 2.3
8 -2 -1 361.46 8.4
8 -2 -1 373.96 9.8
8 -2 -1 382.06 15.2
8 -2 -1 386.96 11.7
8 -2 -1 375.76 8.5
-8 2 1 370.66 11.6
-8 2 1 371.06 10.4
-8 2 1 395.56 11.9
-8 2 1 375.96 12.6
-8 2 1 395.36 9.8
-8 2 1 393.26 10.5
-8 2 1 361.06 12.8
-8 2 1 377.06 15.1
7 -2 -1 538.25 12.6
7 -2 -1 517.05 11.9
7 -2 -1 522.65 14.2
7 -2 -1 539.25 15.5
7 -2 -1 500.05 17.6
-7 2 1 548.65 13.2
-7 2 1 518.05 16.9
-7 2 1 537.75 13.2
-7 2 1 520.85 15.5
-7 2 1 536.45 14.3
-7 2 1 544.05 13.3
-7 2 1 536.65 14.3
6 -2 -1 31.2 3.1
6 -2 -1 28.8 2
6 -2 -1 25.3 1.8
6 -2 -1 30.6 4.8
6 -2 -1 29 3.4
-6 2 1 31.2 2.4
-6 2 1 34.1 4.9
-6 2 1 26 1.9
-6 2 1 31.2 3.1
-6 2 1 26.7 2.7
-6 2 1 23.5 2.3
-6 2 1 30.4 3.7
5 -2 -1 392.56 10.9
5 -2 -1 377.76 9.7
5 -2 -1 358.16 12.5
5 -2 -1 366.96 8.9
5 -2 -1 368.46 8.8
5 -2 -1 359.76 8.6
-5 2 1 363.56 9.2
-5 2 1 368.76 10.6
-5 2 1 368.56 9.3
-5 2 1 358.06 9.6
-5 2 1 356.96 8.6
-5 2 1 363.96 12.3
-4 2 1 1761.92 39.9
3 -2 -1 738.13 18
3 -2 -1 720.73 15.7
3 -2 -1 725.63 15.6
3 -2 -1 712.03 16.3
-3 2 1 729.73 16.4
-3 2 1 678.23 17.7
-3 2 1 698.23 16.3
-3 2 1 708.53 15.5
2 -2 -1 460.55 10.5
2 -2 -1 476.15 11.8
2 -2 -1 451.05 10.5
2 -2 -1 459.15 10.6
2 -2 -1 458.95 10.2
-2 2 1 438.76 10.5
-2 2 1 451.35 11.6
-2 2 1 445.26 10.1
-2 2 1 459.65 10.6
-2 2 1 457.85 10.5
1 -2 -1 16.7 1.3
1 -2 -1 17.6 1.5
1 -2 -1 21.1 1.4
1 -2 -1 18.2 1.2
1 -2 -1 18.2 1.4
-1 2 1 18.5 1.5
-1 2 1 19 1.5
-1 2 1 17.4 1.4
-1 2 1 18.7 1.2
-1 2 1 20.1 1.6
0 -2 -1 2383.46 63.39
0 2 1 2261.27 62.69
-1 -2 -1 4837.92 116.09
1 2 1 4864.71 116.09
-2 -2 -1 414.76 10.6
-2 -2 -1 415.86 10.6
-2 -2 -1 435.56 11.4
-2 -2 -1 413.36 11.2
-2 -2 -1 440.76 11.6
-2 -2 -1 438.86 10.3
2 2 1 428.96 10.2
2 2 1 409.66 11.2
2 2 1 378.56 10.2
2 2 1 423.86 9.9
2 2 1 435.66 10.9
2 2 1 426.46 10.3
2 2 1 415.06 11.3
-3 -2 -1 184.78 6.9
-3 -2 -1 198.68 5.7
-3 -2 -1 184.18 5.6
-3 -2 -1 182.38 6.9
-3 -2 -1 192.48 6
-3 -2 -1 184.98 7.1
3 2 1 189.98 7
3 2 1 193.28 6.7
3 2 1 191.88 6.1
3 2 1 196.98 7.2
3 2 1 192.68 5.2
-4 -2 -1 -1.4 1.2
-4 -2 -1 -1.3 1.4
-4 -2 -1 1.2 1.3
-4 -2 -1 -1.2 1.2
-4 -2 -1 0.9 1.5
-4 -2 -1 0.5 1.5
-4 -2 -1 0.4 2.1
4 2 1 2.5 1.7
4 2 1 -1.7 1.2
4 2 1 0.1 0.9
4 2 1 -0.2 1.5
4 2 1 -0.1 1.7
4 2 1 0.4 0.9
-5 -2 -1 245.08 9.1
-5 -2 -1 256.27 8.4
-5 -2 -1 254.47 7.6
-5 -2 -1 254.37 11
-5 -2 -1 262.77 7.6
-5 -2 -1 268.57 8.7
-5 -2 -1 251.17 9.4
5 2 1 253.17 9.5
5 2 1 254.87 9.7
5 2 1 256.77 9.6
5 2 1 269.27 9.6
5 2 1 255.37 6.2
5 2 1 245.08 6.1
-6 -2 -1 194.28 7.7
-6 -2 -1 187.78 8.5
-6 -2 -1 185.08 7.9
-6 -2 -1 185.88 8.5
-6 -2 -1 197.08 6.5
-6 -2 -1 193.48 8.7
-6 -2 -1 188.28 7.4
-6 -2 -1 195.08 6.5
6 2 1 188.78 8.7
6 2 1 198.18 8.3
6 2 1 200.68 8.5
6 2 1 171.08 8.5
-7 -2 -1 2.8 2.2
-7 -2 -1 1.7 1.7
-7 -2 -1 1.5 1.4
-7 -2 -1 -0.8 1.8
-7 -2 -1 2.7 1.7
7 2 1 -0.7 2.6
7 2 1 3.5 3.2
7 2 1 3.3 3
-8 -2 -1 4 1.9
-8 -2 -1 5.8 2.3
-8 -2 -1 7.2 2.7
-8 -2 -1 4.9 2
-8 -2 -1 11.9 3.8
8 2 1 5.1 2.6
8 2 1 11.8 4.2
8 2 1 1.9 2.5
-9 -2 -1 5.7 2.3
-9 -2 -1 6.3 2.3
-9 -2 -1 8 2.6
-9 -2 -1 7.3 3.2
9 2 1 9.2 3.6
9 2 1 6.3 4
9 2 1 6.5 3.9
-10 -2 -1 285.17 9.9
-10 -2 -1 260.57 12.4
-10 -2 -1 283.87 9.9
10 2 1 262.87 12.8
10 2 1 285.17 14.1
-11 -2 -1 4.6 4.2
11 2 1 1.6 4.3
11 2 1 3.2 4.6
-12 -2 -1 91.79 8.7
-12 -2 -1 96.09 6
12 2 1 95.09 9.6
12 2 1 85.69 7.9
-13 -2 -1 25.4 6.1
-13 -2 -1 30.5 4.5
13 2 1 20.9 5.5
13 2 1 27.2 7.2
-14 -2 -1 25.3 4.1
-14 -2 -1 21.8 5.2
14 2 1 27.9 6.1
14 2 1 21.5 6.6
-15 -2 -1 5.5 3.1
-15 -2 -1 9.8 5
15 2 1 9.3 5.6
15 2 1 3.1 3.4
17 -3 -1 88.19 10.9
17 -3 -1 82.89 13
-17 3 1 77.59 6.3
-17 3 1 84.09 7.8
16 -3 -1 6.4 6
16 -3 -1 2.9 4.3
-16 3 1 1.8 2.7
-16 3 1 3.1 4
15 -3 -1 23 8.2
15 -3 -1 23.6 5.8
-15 3 1 31.7 5.8
-15 3 1 22.6 3.8
14 -3 -1 33.1 6.7
14 -3 -1 34.2 9.2
-14 3 1 38.7 3.1
-14 3 1 39.7 4.7
-14 3 1 45.3 6.2
13 -3 -1 3.2 5.2
13 -3 -1 12.2 6.8
-13 3 1 12.7 3
-13 3 1 16.2 2.5
-13 3 1 15.2 4.1
12 -3 -1 152.98 11.6
12 -3 -1 135.39 8.9
-12 3 1 148.59 6.9
-12 3 1 145.09 5.8
-12 3 1 158.58 7
-12 3 1 171.88 8.6
11 -3 -1 330.67 12
11 -3 -1 314.07 18.7
11 -3 -1 322.47 13.4
-11 3 1 367.56 14.1
-11 3 1 373.16 12.4
-11 3 1 353.76 10.8
-11 3 1 328.07 10.6
-11 3 1 334.97 9.7
10 -3 -1 5.5 3.3
10 -3 -1 4.1 1.7
10 -3 -1 0.5 4.1
10 -3 -1 1.6 2.2
-10 3 1 4.8 2.2
-10 3 1 5.3 1.6
-10 3 1 5 1.9
-10 3 1 6.6 2.2
-10 3 1 6.9 2.8
9 -3 -1 9.5 2.4
9 -3 -1 11.9 5.1
9 -3 -1 13.5 2.1
9 -3 -1 17.8 3.4
-9 3 1 14.3 2
-9 3 1 14 2.4
-9 3 1 11.8 2.7
-9 3 1 17.8 2.6
-9 3 1 12.4 2.6
8 -3 -1 14.1 2.5
8 -3 -1 17.2 3.3
8 -3 -1 17.3 2.1
8 -3 -1 14.4 1.4
8 -3 -1 17.2 4.6
-8 3 1 18.1 2
-8 3 1 16 2.8
-8 3 1 15.4 3.3
-8 3 1 15.7 2.4
-8 3 1 13.4 2.8
-8 3 1 14.9 4.1
-8 3 1 21.4 2.7
-8 3 1 17.5 2.9
7 -3 -1 688.03 17.3
7 -3 -1 761.82 22.5
7 -3 -1 706.83 19
7 -3 -1 696.13 15.8
7 -3 -1 691.63 16.2
-7 3 1 725.43 16.8
-7 3 1 731.23 17.4
-7 3 1 658.73 21.3
-7 3 1 680.63 16.8
-7 3 1 706.43 17.1
-6 3 1 3109.09 65.19
-6 3 1 2981.5 67.89
5 -3 -1 101.39 3.7
5 -3 -1 92.49 3.5
5 -3 -1 108.09 6.5
5 -3 -1 93.39 4.1
5 -3 -1 91.49 4.4
-5 3 1 92.19 3.9
-5 3 1 95.49 3.7
-5 3 1 91.89 3.7
-5 3 1 93.19 3.3
-5 3 1 94.09 4.5
-5 3 1 94.29 5.7
4 -3 -1 41.7 2.5
4 -3 -1 47.1 3.1
4 -3 -1 37 2.2
4 -3 -1 39.3 2.1
4 -3 -1 42.7 4
-4 3 1 38.3 2.3
-4 3 1 39.5 1.5
-4 3 1 38.6 2.4
-4 3 1 38.7 2.8
-4 3 1 42.4 2.1
-4 3 1 44.8 3.7
3 -3 -1 1118.69 23.7
3 -3 -1 1129.99 24.3
3 -3 -1 1135.19 26.5
3 -3 -1 1087.99 24.7
3 -3 -1 1150.68 24.5
-3 3 1 1135.89 24.4
-3 3 1 1151.08 24.8
-3 3 1 1128.19 24.5
-3 3 1 1086.19 26.2
-3 3 1 1145.89 25.4
-3 3 1 1112.59 23.7
2 -3 -1 6441.16 151.48
-2 3 1 6286.67 151.28
1 -3 -1 2317.87 67.49
-1 3 1 2189.38 66.49
0 -3 -1 6999.4 167.98
0 3 1 7320.17 169.28
-1 -3 -1 20.5 2
-1 -3 -1 17.7 1.9
-1 -3 -1 18.4 1.7
-1 -3 -1 21.3 2.2
-1 -3 -1 18.7 1.6
-1 -3 -1 20.6 2.4
1 3 1 21.1 2.2
1 3 1 17.9 2.3
1 3 1 18.8 1.7
1 3 1 20.8 1.9
-2 -3 -1 18.5 2.5
-2 -3 -1 18.1 2.1
-2 -3 -1 22.4 2.7
-2 -3 -1 23.9 3.1
-2 -3 -1 18.3 2.1
2 3 1 19.4 1.9
2 3 1 15.9 1.6
2 3 1 15.3 1.8
2 3 1 17.9 2
2 3 1 17.5 2.8
2 3 1 20.9 2.9
-3 -3 -1 -0.4 1.2
-3 -3 -1 2.4 2.3
-3 -3 -1 1.5 1.4
-3 -3 -1 1.2 1.3
-3 -3 -1 -1.6 1.1
-3 -3 -1 0.6 1.5
3 3 1 0.1 1.5
3 3 1 -0.2 1.3
3 3 1 0.4 1.5
3 3 1 -0.1 1.1
3 3 1 0.4 1.3
3 3 1 -0.4 1.2
3 3 1 0.3 1.5
-4 -3 -1 14.4 2.4
-4 -3 -1 20.6 3.4
-4 -3 -1 16.1 3.5
-4 -3 -1 17.4 3.4
-4 -3 -1 15.6 2.5
4 3 1 18.6 2.1
4 3 1 15.2 2
4 3 1 22.7 3.6
4 3 1 15.5 2.6
4 3 1 12.3 3
4 3 1 14.9 3.4
4 3 1 17.7 3
-5 -3 -1 -2.1 1.8
-5 -3 -1 1.2 1.7
-5 -3 -1 2.4 1.9
-5 -3 -1 -0.9 1.8
-5 -3 -1 -1.3 1.6
-5 -3 -1 -1.3 1.6
5 3 1 -0.2 2.3
5 3 1 -0.5 2.7
5 3 1 -1.5 2.4
5 3 1 -1.8 1.1
5 3 1 0.8 1.8
-6 -3 -1 134.29 5.7
-6 -3 -1 133.49 7.1
-6 -3 -1 142.19 6.5
-6 -3 -1 144.89 5.8
-6 -3 -1 146.49 7.9
6 3 1 143.19 7.6
6 3 1 130.69 7.2
6 3 1 145.69 8.4
6 3 1 134.79 4.2
6 3 1 115.59 4.4
-7 -3 -1 233.58 8.2
-7 -3 -1 238.08 9.1
-7 -3 -1 242.38 8.4
-7 -3 -1 242.58 10.5
7 3 1 220.58 5.2
7 3 1 235.88 10.5
7 3 1 238.78 10.3
7 3 1 230.18 10.5
-8 -3 -1 182.48 7.4
-8 -3 -1 186.68 8.6
-8 -3 -1 193.48 8.3
-8 -3 -1 190.28 9.7
-8 -3 -1 195.88 7.6
8 3 1 181.68 9.3
8 3 1 205.88 10.4
8 3 1 190.88 11.7
-9 -3 -1 52.39 4.3
-9 -3 -1 51.79 7
-9 -3 -1 57.69 4.7
9 3 1 63.99 7.5
9 3 1 51.59 7.1
-10 -3 -1 6.2 2.5
-10 -3 -1 1.3 3.1
10 3 1 6.6 4.3
10 3 1 3.4 3.3
-11 -3 -1 26.7 6.4
-11 -3 -1 20.3 4
11 3 1 32.7 6.7
11 3 1 17.8 5.5
-12 -3 -1 112.79 9.9
-12 -3 -1 127.49 7.2
12 3 1 126.19 10.2
12 3 1 121.39 9.9
-13 -3 -1 -7 3.9
-13 -3 -1 2.6 2.7
13 3 1 11 4.4
13 3 1 3.6 4.8
-14 -3 -1 7.4 5.2
-14 -3 -1 3.3 3.1
14 3 1 -0.9 5.4
14 3 1 5.8 4
-15 -3 -1 36.2 6.9
15 3 1 51.59 8.3
15 3 1 70.89 8.5
18 -4 -1 15.8 7.4
-18 4 1 -1.9 3.8
17 -4 -1 20.4 8.1
17 -4 -1 13.2 5.4
-17 4 1 2.3 3
-17 4 1 8 4.3
16 -4 -1 -0.7 4.3
16 -4 -1 5.1 6.1
-16 4 1 10.2 3.4
-16 4 1 7.2 3.3
15 -4 -1 56.79 10.3
15 -4 -1 47.5 7.4
-15 4 1 62.79 5.2
-15 4 1 54.39 6.8
14 -4 -1 -9.1 3.3
14 -4 -1 -3.3 3.7
-14 4 1 -0.2 2.4
-14 4 1 -1.4 2.6
13 -4 -1 39.6 9.4
-13 4 1 42.5 5.5
-13 4 1 45.3 4.1
12 -4 -1 47.6 9.6
12 -4 -1 45.8 3.5
12 -4 -1 37.1 5.8
-12 4 1 51.79 4.1
-12 4 1 45.7 5.5
-12 4 1 43.9 4.4
11 -4 -1 -2.5 1.8
11 -4 -1 -0.6 1.7
11 -4 -1 -0.4 3.4
11 -4 -1 1.4 2.7
-11 4 1 -2.6 1.8
-11 4 1 -0.2 1.7
-11 4 1 1.9 2.7
10 -4 -1 19 2.9
10 -4 -1 18.5 5.2
10 -4 -1 13.1 2.3
10 -4 -1 15.4 3.9
-10 4 1 18.8 3
-10 4 1 22.2 3
-10 4 1 17.9 3.1
9 -4 -1 54.09 3.3
9 -4 -1 53.69 7.9
9 -4 -1 57.49 4.9
9 -4 -1 54.59 4
9 -4 -1 45 3
-9 4 1 52.89 3.5
-9 4 1 51.79 3.6
-9 4 1 51.99 3.7
-9 4 1 48.2 4.6
-9 4 1 51.19 3.7
8 -4 -1 313.07 12.5
8 -4 -1 278.37 8.9
8 -4 -1 283.07 15.1
8 -4 -1 278.67 8.1
8 -4 -1 276.87 7.5
-8 4 1 293.57 8.6
-8 4 1 293.37 8.8
-8 4 1 283.37 10.6
-8 4 1 295.67 8.8
-8 4 1 256.37 12.6
-8 4 1 286.17 8.9
7 -4 -1 36.6 2.7
7 -4 -1 27 2.4
7 -4 -1 35.2 3.5
7 -4 -1 31.1 2.4
7 -4 -1 41.5 6
7 -4 -1 32.8 2.6
-7 4 1 32.7 3.4
-7 4 1 33.4 2.8
-7 4 1 43 6.3
-7 4 1 32.8 2.5
-7 4 1 30.5 2.7
-7 4 1 36 2.8
6 -4 -1 68.79 3.3
6 -4 -1 60.29 3.4
6 -4 -1 68.09 3.3
6 -4 -1 63.29 3.2
6 -4 -1 63.89 4.2
6 -4 -1 55.29 5.3
-6 4 1 71.49 2.8
-6 4 1 70.59 3.8
-6 4 1 67.69 3.7
-6 4 1 65.19 3.3
-6 4 1 66.29 6
-6 4 1 67.99 4.2
5 -4 -1 1033.6 23.1
5 -4 -1 1025 24.3
5 -4 -1 1016.9 22.3
5 -4 -1 1108.99 27.3
5 -4 -1 1037.9 22.8
-5 4 1 1038.6 23.2
-5 4 1 1031.3 26.8
-5 4 1 1008.8 23.3
-5 4 1 1018.2 24.3
-5 4 1 994.9 21.1
4 -4 -1 133.29 6.7
4 -4 -1 137.79 4.1
4 -4 -1 134.29 4.9
4 -4 -1 139.09 4.8
-4 4 1 132.99 4.9
-4 4 1 147.79 6.9
-4 4 1 132.19 4.9
-4 4 1 136.19 5.9
-4 4 1 132.59 5.2
-4 4 1 135.09 4.1
3 -4 -1 19.1 1.5
3 -4 -1 17.6 0.9
3 -4 -1 17 2.2
3 -4 -1 17.2 2
3 -4 -1 15.9 2.6
-3 4 1 20.9 2.1
-3 4 1 19.9 2.3
-3 4 1 19.4 2.6
-3 4 1 19.1 1.9
-3 4 1 20.5 2.9
2 -4 -1 145.09 5.6
2 -4 -1 145.09 5.3
2 -4 -1 146.99 5.1
2 -4 -1 147.09 5.3
2 -4 -1 148.89 4.3
-2 4 1 143.59 5.3
-2 4 1 137.29 5.2
-2 4 1 142.19 6.2
-2 4 1 142.99 5
1 -4 -1 1258.37 27.9
1 -4 -1 1282.67 27.5
1 -4 -1 1256.17 27.8
1 -4 -1 1285.87 28.1
-1 4 1 1299.57 28.1
-1 4 1 1272.77 27.9
-1 4 1 1249.28 28
-1 4 1 1270.27 27.5
-1 4 1 1281.87 27.5
0 -4 -1 505.25 12.5
0 -4 -1 521.65 13.2
0 -4 -1 517.75 12.9
0 -4 -1 511.55 12.7
0 -4 -1 520.75 13.1
0 -4 -1 493.65 12.7
0 4 1 498.45 12.8
0 4 1 501.15 11.3
0 4 1 519.15 12.9
0 4 1 514.85 12.5
0 4 1 502.15 12.8
-1 -4 -1 5.4 1.5
-1 -4 -1 10.4 2.1
-1 -4 -1 8.2 1.7
-1 -4 -1 9.1 2
-1 -4 -1 6.7 1.6
-1 -4 -1 8 2.2
1 4 1 5.2 1.6
1 4 1 5.3 1.4
1 4 1 7.1 2
1 4 1 5.3 1.4
1 4 1 6.2 0.8
-2 -4 -1 1385.36 31.1
-2 -4 -1 1384.66 31.9
-2 -4 -1 1417.86 32.5
-2 -4 -1 1383.86 31.1
-2 -4 -1 1405.86 30.7
-2 -4 -1 1403.96 32.4
2 4 1 1421.46 32.2
2 4 1 1401.26 30.8
2 4 1 1398.66 30.7
2 4 1 1388.26 29.4
2 4 1 1389.86 32.2
2 4 1 1436.06 30.9
-3 -4 -1 372.06 10.6
-3 -4 -1 377.66 12.2
-3 -4 -1 368.36 11.7
-3 -4 -1 375.66 12.2
-3 -4 -1 359.46 10.5
-3 -4 -1 368.76 10.4
3 4 1 375.16 10.2
3 4 1 366.06 11.7
3 4 1 384.56 11.5
3 4 1 361.06 10.4
3 4 1 369.86 9.9
3 4 1 354.16 11.8
3 4 1 377.86 10.2
-4 -4 -1 388.16 11.1
-4 -4 -1 384.06 11.3
-4 -4 -1 386.66 12.9
-4 -4 -1 379.36 11.1
-4 -4 -1 358.46 12.6
-4 -4 -1 372.06 12.6
4 4 1 415.76 13
4 4 1 373.76 11.2
4 4 1 375.46 10.3
4 4 1 351.06 12.4
4 4 1 399.46 12.2
4 4 1 389.96 10.4
4 4 1 387.56 11.2
-5 -4 -1 3.7 2.2
-5 -4 -1 2.2 1.8
-5 -4 -1 6.8 2.7
-5 -4 -1 3.7 1.9
-5 -4 -1 1.1 2.6
5 4 1 3.5 2.3
5 4 1 3.4 2.7
5 4 1 8 3.3
5 4 1 3.3 1.6
5 4 1 5.5 1.6
5 4 1 4.4 2.2
-6 -4 -1 90.79 5.1
-6 -4 -1 100.69 7.2
-6 -4 -1 96.09 5.5
6 4 1 93.99 6.4
6 4 1 97.49 6
6 4 1 94.29 4
6 4 1 93.69 4
6 4 1 92.09 6
-7 -4 -1 25.8 4.6
-7 -4 -1 19.5 3.5
-7 -4 -1 15.4 3.3
-7 -4 -1 21.3 3.2
7 4 1 22.8 4.9
7 4 1 18.2 1.9
7 4 1 24.6 4.5
7 4 1 22.1 4.1
-8 -4 -1 4.1 3.1
-8 -4 -1 10.3 3.1
-8 -4 -1 8.3 3.3
8 4 1 6.9 3.6
8 4 1 4.9 3.1
8 4 1 8.4 4.4
-9 -4 -1 260.17 13.1
-9 -4 -1 253.27 10
9 4 1 254.47 12.4
9 4 1 249.97 12.9
9 4 1 257.97 12.3
-10 -4 -1 359.26 12.6
-10 -4 -1 398.86 19.3
10 4 1 370.66 15.5
10 4 1 342.97 15.3
-11 -4 -1 6.5 2.7
-11 -4 -1 6.4 4
11 4 1 0 4
11 4 1 3.2 3.4
-12 -4 -1 20.7 4.2
-12 -4 -1 17.7 5
12 4 1 17.9 5.7
12 4 1 24.9 6.5
-13 -4 -1 13.2 3.6
-13 -4 -1 5.7 4.6
13 4 1 23.4 6.5
13 4 1 6.6 4
-14 -4 -1 35 8.7
14 4 1 29.6 6.5
18 -5 -1 45 10.7
18 -5 -1 35.2 8
-18 5 1 37.6 6.1
-18 5 1 33.5 8.3
17 -5 -1 -1.1 4.5
17 -5 -1 19.1 7.2
-17 5 1 10.8 3.4
-17 5 1 7.6 4.2
16 -5 -1 3.1 3.6
16 -5 -1 3.3 4.7
-16 5 1 0.7 2.6
-16 5 1 -0.8 2.6
15 -5 -1 -3.2 4
15 -5 -1 2.2 6.3
-15 5 1 -3.5 2.1
14 -5 -1 -6.4 5.5
14 -5 -1 0.1 4.2
-14 5 1 -0.7 2.1
-14 5 1 -1.5 2.9
13 -5 -1 1 4.4
13 -5 -1 0.9 1.9
-13 5 1 4.2 2.6
-13 5 1 5.2 2.4
-13 5 1 3.6 3
12 -5 -1 83.09 4.6
12 -5 -1 80.99 9.1
12 -5 -1 73.09 7.3
12 -5 -1 84.99 5.5
-12 5 1 89.89 5.7
11 -5 -1 29.9 5
11 -5 -1 22.5 6.8
11 -5 -1 37.4 4.2
11 -5 -1 31.8 3.3
-11 5 1 31.1 3.7
-11 5 1 32 3.3
-11 5 1 29 3.6
-11 5 1 31.2 4.1
10 -5 -1 2.3 2.4
10 -5 -1 -0.3 0.8
10 -5 -1 0.5 1.8
10 -5 -1 1.8 1.6
10 -5 -1 -2.8 2.7
-10 5 1 2 2.1
-10 5 1 0.9 1.9
-10 5 1 0.7 1.9
-10 5 1 1.2 1.7
9 -5 -1 12.2 2.2
9 -5 -1 13 3.1
9 -5 -1 8.1 1.6
9 -5 -1 10.8 4.2
9 -5 -1 9.9 2.3
-9 5 1 12.8 3.1
-9 5 1 14.4 3
-9 5 1 10.3 2.3
-9 5 1 10.9 2.2
-9 5 1 10.1 2
8 -5 -1 2.8 1.4
8 -5 -1 3.4 1.6
8 -5 -1 -0.9 3.5
8 -5 -1 1.4 1.5
8 -5 -1 3.1 1.6
8 -5 -1 -0.8 2.1
-8 5 1 1.7 1.5
-8 5 1 0.8 1.6
-8 5 1 -0.2 1.5
-8 5 1 2.6 1.5
-8 5 1 -1.4 2.1
-8 5 1 -0.9 3.5
7 -5 -1 1.8 3.6
7 -5 -1 2.7 1.5
7 -5 -1 1.4 1.7
7 -5 -1 4.4 2.1
7 -5 -1 1.3 1.6
7 -5 -1 3.9 1.7
-7 5 1 3.9 1
-7 5 1 3.9 3.8
-7 5 1 4.4 2.5
-7 5 1 5.4 1.9
-7 5 1 5.8 1.6
-7 5 1 1.8 1.9
6 -5 -1 182.78 6.3
6 -5 -1 177.98 6.3
6 -5 -1 178.98 7.5
6 -5 -1 186.58 9.4
6 -5 -1 181.78 6.1
-6 5 1 198.08 8.2
-6 5 1 192.28 7.5
-6 5 1 186.88 5.6
-6 5 1 179.88 9.4
-6 5 1 182.58 6.6
-6 5 1 179.88 4.1
-6 5 1 172.78 6.5
5 -5 -1 638.04 14.4
5 -5 -1 630.64 15.3
5 -5 -1 659.73 15.8
5 -5 -1 593.04 18.8
-5 5 1 630.64 17.3
-5 5 1 645.44 16.6
-5 5 1 630.54 15.7
-5 5 1 647.74 16
-5 5 1 623.64 18.8
4 -5 -1 28.4 1.9
4 -5 -1 25.3 2.5
4 -5 -1 25.5 4.1
4 -5 -1 27.5 2.8
-4 5 1 36.3 4.6
-4 5 1 24.1 2.4
-4 5 1 30.7 2.8
-4 5 1 30.8 3
-4 5 1 26.5 2.7
3 -5 -1 4.1 1.5
3 -5 -1 4.1 1.6
3 -5 -1 1.2 1.4
3 -5 -1 4.3 2.2
3 -5 -1 4.6 1
-3 5 1 3.5 1.8
-3 5 1 4.3 1.8
-3 5 1 3.2 1.4
-3 5 1 5.5 2.2
2 -5 -1 4 1.7
2 -5 -1 1.1 1.2
2 -5 -1 2.4 1.3
2 -5 -1 1.9 1.6
2 -5 -1 1.5 1.7
-2 5 1 2.1 1.6
-2 5 1 5.1 1.8
-2 5 1 3.6 1.3
-2 5 1 2 1.6
-2 5 1 2.2 1.7
1 -5 -1 233.08 7.4
1 -5 -1 219.28 7
1 -5 -1 226.38 7.2
1 -5 -1 221.08 7.5
1 -5 -1 233.08 7.4
1 -5 -1 216.38 6.7
-1 5 1 207.88 6.6
-1 5 1 229.88 6.9
-1 5 1 214.68 7.2
-1 5 1 221.68 7.4
-1 5 1 235.38 7.4
0 -5 -1 270.47 8.4
0 -5 -1 282.47 8.4
0 -5 -1 282.57 9
0 -5 -1 274.77 8.7
0 -5 -1 294.67 8.8
0 -5 -1 303.17 9.3
0 5 1 279.57 8.6
0 5 1 278.17 8.6
0 5 1 289.87 7.2
0 5 1 287.47 8.9
0 5 1 287.37 8.5
-1 -5 -1 1509.75 33.9
-1 -5 -1 1487.35 33.2
-1 -5 -1 1497.35 34.6
-1 -5 -1 1528.85 33.9
-1 -5 -1 1547.95 34.7
-1 -5 -1 1508.65 33.8
1 5 1 1490.65 33.5
1 5 1 1514.85 33.3
1 5 1 1540.35 31
1 5 1 1512.35 34.1
1 5 1 1489.65 33.6
-2 -5 -1 2153.78 47.7
-2 -5 -1 2195.08 46.5
-2 -5 -1 2159.18 46.3
-2 -5 -1 2094.09 46.9
-2 -5 -1 2118.29 45.8
-2 -5 -1 2104.79 47.6
2 5 1 2081.09 43.7
2 5 1 2156.28 45.9
2 5 1 2132.59 45.9
2 5 1 2128.39 47.2
2 5 1 2078.99 47.3
-3 -5 -1 4.2 2.5
-3 -5 -1 8.9 2.5
-3 -5 -1 2.9 2.3
-3 -5 -1 4.1 2.9
-3 -5 -1 4.1 1.8
-3 -5 -1 7.7 2.3
3 5 1 6.7 2.2
3 5 1 7.1 2.5
3 5 1 8.1 2.3
3 5 1 7.2 1.7
3 5 1 4.7 2.2
3 5 1 7.5 3
-4 -5 -1 831.22 23
-4 -5 -1 913.91 22.2
-4 -5 -1 906.21 23.8
-4 -5 -1 895.31 24.2
-4 -5 -1 863.41 21.7
-4 -5 -1 924.81 24.4
4 5 1 887.71 21.9
4 5 1 853.21 23.7
4 5 1 885.11 21.1
4 5 1 892.91 23.2
4 5 1 863.71 21
4 5 1 893.41 23.7
4 5 1 901.91 21.3
-5 -5 -1 600.14 16.6
-5 -5 -1 616.94 16.8
-5 -5 -1 605.74 18.8
-5 -5 -1 588.14 16.5
5 5 1 616.94 15.4
5 5 1 601.94 16.4
5 5 1 610.94 15.5
5 5 1 613.64 16.9
5 5 1 610.74 18
5 5 1 609.34 18.6
-6 -5 -1 53.09 4.3
-6 -5 -1 61.19 7
-6 -5 -1 51.69 4.3
-6 -5 -1 50.49 5
6 5 1 44.6 5.9
6 5 1 57.29 3.6
6 5 1 59.89 4.7
6 5 1 55.49 4.6
6 5 1 53.39 3.6
6 5 1 51.19 6.1
-7 -5 -1 3.9 2.9
-7 -5 -1 2 2.2
-7 -5 -1 4 2.6
7 5 1 3.2 1.7
7 5 1 2.2 2.7
7 5 1 2.4 3.4
7 5 1 0.5 1.7
-8 -5 -1 242.28 9.6
-8 -5 -1 216.68 11.5
8 5 1 242.18 10.9
8 5 1 235.88 11.6
8 5 1 218.78 11.4
8 5 1 225.68 6.4
-9 -5 -1 56.79 8
-9 -5 -1 64.29 5.4
9 5 1 71.19 7.1
9 5 1 71.49 6.8
9 5 1 69.99 6.7
-10 -5 -1 46.9 7.6
-10 -5 -1 37.5 5.3
10 5 1 44.3 6.6
10 5 1 32.4 6.3
-11 -5 -1 31.1 5.2
-11 -5 -1 26.6 5.8
11 5 1 34.7 7.1
11 5 1 42.5 6.9
-12 -5 -1 15.7 4.8
-12 -5 -1 26.7 4.8
12 5 1 32.2 6.5
-13 -5 -1 0.6 4.7
13 5 1 1.8 3.6
13 5 1 12.4 4.6
-14 -5 -1 34.3 7.5
-14 -5 -1 33.9 5.5
14 5 1 47.9 8
14 5 1 34 6.4
18 -6 -1 10.2 5.7
18 -6 -1 5.4 4.1
-18 6 1 5.5 4.4
-18 6 1 -0.8 3.4
-18 6 1 -0.4 5
17 -6 -1 14.2 7.9
17 -6 -1 6.5 4.8
-17 6 1 9.2 4.1
-17 6 1 4.1 3.3
-17 6 1 6.3 5.8
16 -6 -1 17.8 6
16 -6 -1 18.8 7.5
-16 6 1 8.1 3.8
-16 6 1 14.7 3.6
-16 6 1 19.4 6.1
15 -6 -1 12.7 6.3
15 -6 -1 14.3 5.6
-15 6 1 12.2 4.6
-15 6 1 17.2 3.9
-15 6 1 15.6 4.1
14 -6 -1 156.38 13
14 -6 -1 159.38 10.8
-14 6 1 130.49 7
-14 6 1 143.99 7.6
-14 6 1 152.98 7.6
13 -6 -1 14.4 3.3
13 -6 -1 10.8 2.6
-13 6 1 11.9 3.3
-13 6 1 14.5 3.2
12 -6 -1 8.9 5.3
12 -6 -1 11.6 2.5
12 -6 -1 11.5 4.2
-12 6 1 8.6 2.7
-12 6 1 9.5 2.5
-12 6 1 8.4 2.6
11 -6 -1 31.2 7.6
11 -6 -1 30.8 3.6
11 -6 -1 33.7 5.8
11 -6 -1 29 3.4
-11 6 1 30.9 3.9
-11 6 1 22.5 3
-11 6 1 31.2 3.8
10 -6 -1 -0.2 1.4
10 -6 -1 -2.3 4.1
10 -6 -1 0.9 1.4
10 -6 -1 0.5 1.3
10 -6 -1 1.4 1.6
10 -6 -1 3.5 2.4
-10 6 1 1.4 1.5
-10 6 1 4.9 2.8
-10 6 1 -0.4 1.9
-10 6 1 2.1 1.7
-10 6 1 -0.8 1.8
9 -6 -1 -1.5 2.9
9 -6 -1 0.4 2.7
9 -6 -1 2.7 1.8
9 -6 -1 1.8 1.6
9 -6 -1 4.4 1.6
9 -6 -1 3.2 1.7
-9 6 1 2.2 1.6
-9 6 1 0.8 1.7
-9 6 1 -0.1 2.9
-9 6 1 2.9 2
8 -6 -1 10.2 2.3
8 -6 -1 7.2 1.9
8 -6 -1 11.2 4.1
8 -6 -1 10.4 1.9
8 -6 -1 6.7 2
8 -6 -1 6.6 2.5
-8 6 1 7.1 2.8
-8 6 1 8.6 1.1
-8 6 1 6.2 2.2
-8 6 1 9.9 1.8
-8 6 1 7.3 2.6
7 -6 -1 1400.96 35.9
7 -6 -1 1274.97 28.1
7 -6 -1 1286.37 29
7 -6 -1 1321.77 31.5
7 -6 -1 1321.57 29.4
7 -6 -1 1311.77 29.6
-7 6 1 1241.98 29.9
-7 6 1 1335.47 33.2
-7 6 1 1298.87 31.6
-7 6 1 1302.27 28.1
-7 6 1 1257.57 34.6
-7 6 1 1301.77 30
6 -6 -1 68.69 4.4
6 -6 -1 70.29 3.9
6 -6 -1 67.89 5.9
-6 6 1 71.49 4.3
-6 6 1 79.09 5.3
-6 6 1 68.69 6.7
-6 6 1 71.29 4.4
-6 6 1 75.69 5.2
5 -6 -1 3.8 2.1
5 -6 -1 2.3 1.8
5 -6 -1 -2 2.8
-5 6 1 -0.1 3
-5 6 1 -0.3 1.9
-5 6 1 1.6 1.9
-5 6 1 2.3 2.5
-5 6 1 -0.3 1.5
4 -6 -1 145.09 7.5
4 -6 -1 140.89 3.8
4 -6 -1 138.79 4.8
4 -6 -1 147.89 5.8
4 -6 -1 153.98 6.3
-4 6 1 139.89 6
-4 6 1 152.68 7
-4 6 1 135.69 5.8
-4 6 1 149.09 6.2
-4 6 1 145.69 7.4
3 -6 -1 309.87 10.7
3 -6 -1 313.17 10
3 -6 -1 328.97 8.3
3 -6 -1 319.17 9.5
3 -6 -1 313.37 9.7
-3 6 1 322.37 9.8
-3 6 1 325.37 10.4
-3 6 1 296.07 10.4
-3 6 1 320.17 9.8
2 -6 -1 100.79 5.1
2 -6 -1 100.39 5.3
2 -6 -1 99.79 4.4
2 -6 -1 100.19 5
2 -6 -1 100.89 4.6
2 -6 -1 96.39 5.1
-2 6 1 102.99 5.2
-2 6 1 100.09 5.2
-2 6 1 107.49 4.5
-2 6 1 100.09 5.1
-2 6 1 99.89 4.9
1 -6 -1 115.49 5.3
1 -6 -1 116.79 5.2
1 -6 -1 116.89 5.7
1 -6 -1 109.89 5.4
1 -6 -1 122.19 5.5
1 -6 -1 124.39 5.3
-1 6 1 109.19 5.5
-1 6 1 116.19 5.4
-1 6 1 116.49 5.1
-1 6 1 117.49 4.8
-1 6 1 117.49 5.4
0 -6 -1 56.29 3.7
0 -6 -1 56.19 3.6
0 -6 -1 57.89 4.4
0 -6 -1 52.39 4.2
0 -6 -1 65.89 4.5
0 -6 -1 55.49 3.7
0 6 1 56.09 3.9
0 6 1 52.99 2.8
0 6 1 56.29 3.8
0 6 1 61.19 4.2
0 6 1 66.99 4.5
-1 -6 -1 627.74 17.5
-1 -6 -1 634.74 16.9
-1 -6 -1 638.54 17.5
-1 -6 -1 634.44 16.3
-1 -6 -1 633.54 16.7
1 6 1 622.84 16.5
1 6 1 631.74 16.3
1 6 1 645.34 16.8
1 6 1 635.64 17
1 6 1 630.74 13.7
-2 -6 -1 118.49 6.1
-2 -6 -1 111.29 5.4
-2 -6 -1 105.49 6.1
-2 -6 -1 112.29 5.9
-2 -6 -1 110.59 5.2
-2 -6 -1 109.59 6.2
2 6 1 110.09 3.4
2 6 1 113.69 5.5
2 6 1 111.99 5.8
2 6 1 114.09 3.4
2 6 1 117.39 5.6
-3 -6 -1 4.9 3.2
-3 -6 -1 8.5 3.4
-3 -6 -1 8.2 2.5
-3 -6 -1 3.9 2
-3 -6 -1 11.6 3.1
-3 -6 -1 3.7 2
3 6 1 5.1 2.4
3 6 1 6 1.6
3 6 1 7.8 2.4
3 6 1 3.8 2.2
3 6 1 9.9 3.2
3 6 1 5.8 2.3
-4 -6 -1 98.09 5.4
-4 -6 -1 117.29 6
-4 -6 -1 106.89 7.2
-4 -6 -1 100.89 5.8
-4 -6 -1 89.69 6.4
4 6 1 110.09 6.7
4 6 1 105.39 6.5
4 6 1 108.49 5.3
4 6 1 98.29 5.5
4 6 1 107.09 5.4
-5 -6 -1 10.6 3.8
-5 -6 -1 6.1 2.7
-5 -6 -1 6.4 2.5
5 6 1 6.7 2.5
5 6 1 9.1 2.7
5 6 1 8.4 2.4
5 6 1 7 3
5 6 1 10.6 3
5 6 1 10.2 2.3
-6 -6 -1 21 3.4
-6 -6 -1 15.9 4.1
-6 -6 -1 18.4 3.7
6 6 1 17.2 3.7
6 6 1 21.8 3.6
6 6 1 14.5 4.3
6 6 1 23.3 5
6 6 1 15.4 2.8
6 6 1 17.2 2.8
-7 -6 -1 47.5 6.4
-7 -6 -1 37.2 4.9
-7 -6 -1 44.7 5.2
7 6 1 42.3 4.5
7 6 1 41.6 6.3
7 6 1 38.6 3.6
7 6 1 42.6 3.5
7 6 1 42.3 6.5
-8 -6 -1 56.59 5.4
-8 -6 -1 54.49 7.9
8 6 1 56.89 3.5
8 6 1 53.89 3.5
8 6 1 63.39 7.6
8 6 1 59.39 7.3
8 6 1 64.99 6
-9 -6 -1 3.9 4.6
9 6 1 14.6 4.4
9 6 1 14.4 4.7
-10 -6 -1 12.2 4.6
-10 -6 -1 19.5 4.3
10 6 1 24.8 6.4
10 6 1 23.4 5.4
-11 -6 -1 38.1 5.7
-11 -6 -1 29.2 6.3
11 6 1 38.7 7.3
11 6 1 35.6 6.3
-12 -6 -1 28.3 6.3
-12 -6 -1 28 5.4
12 6 1 23.9 5.7
12 6 1 40.4 6.5
-13 -6 -1 72.59 6.7
-13 -6 -1 68.99 10
13 6 1 79.89 8
13 6 1 61.29 9.1
18 -7 -1 53.09 8.9
18 -7 -1 62.49 12.5
-18 7 1 65.09 6.3
-18 7 1 58.69 6
-18 7 1 50.09 9.2
17 -7 -1 26.6 9
-17 7 1 29.2 5.4
-17 7 1 19.7 6.1
-17 7 1 20.4 4.4
16 -7 -1 14.4 6.4
16 -7 -1 13.8 5.3
-16 7 1 15.5 3.8
-16 7 1 12.8 3.4
-16 7 1 3.2 5.2
15 -7 -1 -1.7 1.8
15 -7 -1 5.4 4.9
15 -7 -1 -0.5 5.5
-15 7 1 -0.5 4.7
-15 7 1 2.4 2.7
-15 7 1 6.1 2.8
14 -7 -1 51.19 4.8
14 -7 -1 64.79 8.5
14 -7 -1 65.79 4.6
14 -7 -1 72.59 9.4
-14 7 1 69.69 6
-14 7 1 66.99 4.6
-14 7 1 56.29 7.8
-14 7 1 58.99 5.4
13 -7 -1 31.4 8.8
13 -7 -1 17.5 3.2
13 -7 -1 22.2 5
-13 7 1 19.5 3.7
-13 7 1 10.4 4.3
-13 7 1 25.4 3.9
-13 7 1 19.7 2.9
12 -7 -1 33.7 3.5
12 -7 -1 38.4 7.8
12 -7 -1 45.7 6.9
12 -7 -1 37.5 3.7
-12 7 1 34.1 4.3
-12 7 1 36 3.9
-12 7 1 34.5 6.1
-12 7 1 31.6 3.1
11 -7 -1 11.8 3.6
11 -7 -1 8.2 2.3
11 -7 -1 8.7 1.8
11 -7 -1 8.2 4.9
11 -7 -1 9.8 2.6
-11 7 1 10.9 4.8
-11 7 1 8.5 2.3
-11 7 1 12.9 3
-11 7 1 9.7 1.9
10 -7 -1 135.19 5.1
10 -7 -1 126.19 5.4
10 -7 -1 142.79 7.9
10 -7 -1 132.49 5.9
10 -7 -1 136.29 5.4
-10 7 1 127.59 4.2
-10 7 1 135.29 5.3
9 -7 -1 4.5 1.9
9 -7 -1 2.3 2.8
9 -7 -1 1.2 1.7
9 -7 -1 2.1 1.4
9 -7 -1 -2.6 3.9
9 -7 -1 -0.1 1.5
-9 7 1 -1.7 3.2
-9 7 1 3.4 1.6
-9 7 1 7.9 2.4
-9 7 1 5.3 2.3
8 -7 -1 166.28 6.2
8 -7 -1 176.38 6.8
8 -7 -1 167.28 10.7
8 -7 -1 167.48 6.9
8 -7 -1 164.78 5.4
-8 7 1 168.28 7.1
-8 7 1 149.79 6.8
-8 7 1 166.68 9.1
7 -7 -1 21.3 3.2
7 -7 -1 17.9 2.8
7 -7 -1 21.5 2.2
7 -7 -1 22.3 5.7
-7 7 1 17.8 3.2
-7 7 1 19.7 3.2
-7 7 1 20.5 3.2
-7 7 1 20.2 3.9
-7 7 1 16.8 4.9
6 -7 -1 1.4 1.7
6 -7 -1 2.7 2.1
6 -7 -1 0.5 1.3
6 -7 -1 2.4 2.6
-6 7 1 -2.4 2.9
-6 7 1 1.1 2
-6 7 1 1.3 2
-6 7 1 2.4 2.2
-6 7 1 -0.2 2.2
5 -7 -1 8.8 2.4
5 -7 -1 6.9 3.7
5 -7 -1 11.6 2.8
5 -7 -1 9 1.7
-5 7 1 7.9 3.5
-5 7 1 6.1 2
-5 7 1 10.5 2.8
-5 7 1 5.5 2.8
-5 7 1 16.3 3.4
4 -7 -1 387.66 11.8
4 -7 -1 374.96 11.2
4 -7 -1 381.66 12.4
4 -7 -1 397.86 13.5
4 -7 -1 385.56 9.3
-4 7 1 374.56 11.6
-4 7 1 389.76 12.6
-4 7 1 392.26 13.2
-4 7 1 373.86 11.6
3 -7 -1 8.8 2.1
3 -7 -1 4.6 2.3
3 -7 -1 7.4 2.8
3 -7 -1 5.9 1.8
3 -7 -1 5.7 2.7
-3 7 1 7.4 2.7
-3 7 1 6.4 2.1
-3 7 1 7.7 1.9
-3 7 1 3.7 2.5
-3 7 1 7.2 2.7
2 -7 -1 593.74 16.1
2 -7 -1 585.04 15.4
2 -7 -1 605.24 16
2 -7 -1 592.54 15
2 -7 -1 585.34 15.9
2 -7 -1 597.54 15.8
-2 7 1 523.35 15.4
-2 7 1 581.64 14.8
-2 7 1 579.84 15.9
-2 7 1 577.94 16.1
-2 7 1 584.94 16.2
1 -7 -1 437.86 12.9
1 -7 -1 435.56 13.1
1 -7 -1 440.36 12.7
1 -7 -1 443.36 12.8
1 -7 -1 409.96 12.6
-1 7 1 438.26 13.1
-1 7 1 425.16 12.9
-1 7 1 459.55 13.1
-1 7 1 432.86 12.2
0 -7 -1 199.48 7.9
0 -7 -1 199.98 7.4
0 -7 -1 192.38 7.5
0 -7 -1 192.18 7.8
0 -7 -1 199.58 8.1
0 -7 -1 202.98 8.4
0 7 1 218.28 7.9
0 7 1 188.98 5.9
0 7 1 200.28 8.1
0 7 1 191.38 7.8
0 7 1 211.88 7.9
-1 -7 -1 372.06 12.2
-1 -7 -1 348.47 11.3
-1 -7 -1 354.06 11.6
-1 -7 -1 353.36 11.3
-1 -7 -1 352.86 11
-1 -7 -1 371.56 12.5
1 7 1 352.56 8.3
1 7 1 352.06 11.1
1 7 1 343.77 11.2
1 7 1 354.56 11.6
1 7 1 364.46 11.7
-2 -7 -1 1678.63 38.3
-2 -7 -1 1675.63 39
-2 -7 -1 1644.64 39.1
-2 -7 -1 1689.03 40.3
-2 -7 -1 1723.93 40.4
2 7 1 1699.53 38.5
2 7 1 1733.43 34.5
2 7 1 1701.23 39.6
2 7 1 1729.63 38.5
2 7 1 1620.44 34.4
-3 -7 -1 247.38 9.1
-3 -7 -1 268.37 10.3
-3 -7 -1 259.07 11.2
-3 -7 -1 249.78 9.6
3 7 1 254.27 9.1
3 7 1 255.17 9.3
3 7 1 233.38 6.4
3 7 1 264.67 9.4
-4 -7 -1 145.89 6.9
-4 -7 -1 150.18 8.9
-4 -7 -1 146.29 7.5
4 7 1 155.18 8.3
4 7 1 151.78 6.9
4 7 1 146.99 5.2
4 7 1 155.58 7.4
4 7 1 151.58 8.4
4 7 1 154.58 6.8
-5 -7 -1 0.9 2.4
-5 -7 -1 -3.2 2.1
-5 -7 -1 -1.5 1.7
5 7 1 1 1.6
5 7 1 1 2.3
5 7 1 0.5 2.2
5 7 1 2.6 3.2
5 7 1 -0.9 1.8
5 7 1 0.9 2.5
-6 -7 -1 43.3 4.9
-6 -7 -1 42.1 5.2
-6 -7 -1 36.9 5.9
6 7 1 39 3.8
6 7 1 38.2 4.3
6 7 1 42.6 6
6 7 1 33.5 4.6
6 7 1 35.4 4.5
6 7 1 37.8 6
-7 -7 -1 -1.5 2.6
-7 -7 -1 4.6 4.3
7 7 1 -4 3.5
7 7 1 3 3.8
7 7 1 -4.3 2
7 7 1 1.1 2.1
7 7 1 1 2.5
7 7 1 2.4 2.8
-8 -7 -1 35.5 6.8
-8 -7 -1 47.9 5.8
8 7 1 46.8 7.3
8 7 1 42 3.7
8 7 1 45 7.6
8 7 1 40.4 4.7
-9 -7 -1 10.6 3.6
-9 -7 -1 5.8 3.8
9 7 1 5.1 1.7
9 7 1 5.4 4.5
9 7 1 6.2 2.7
9 7 1 9.1 3.5
9 7 1 4.1 4.7
-10 -7 -1 8.6 3.9
-10 -7 -1 8.3 4.2
10 7 1 23.6 4.5
10 7 1 8.9 4
-11 -7 -1 3.2 3.5
-11 -7 -1 0.8 3.2
11 7 1 -1.4 4.4
11 7 1 15.2 4.1
-12 -7 -1 -6.9 4.2
-12 -7 -1 1.6 2.8
12 7 1 8.5 5.2
12 7 1 12.2 3.6
18 -8 -1 12 5.9
18 -8 -1 1 4.6
-18 8 1 6.3 3.6
-18 8 1 11 6.2
17 -8 -1 4.1 3.8
17 -8 -1 9.5 6.5
-17 8 1 2.5 4.5
-17 8 1 -2.9 2.5
16 -8 -1 15.4 5
16 -8 -1 6.9 2.5
16 -8 -1 9.5 5.7
-16 8 1 10.3 3.3
-16 8 1 10 2.9
-16 8 1 9.4 4.5
15 -8 -1 20.5 6.8
15 -8 -1 18.5 3.2
15 -8 -1 19.2 5.8
-15 8 1 18.8 3.9
-15 8 1 17.5 4.1
-15 8 1 23.1 6.6
14 -8 -1 1 4.2
14 -8 -1 1.2 2.4
14 -8 -1 -1.6 4.2
-14 8 1 -0.6 2.9
-14 8 1 1.2 2.2
-14 8 1 -2 1.5
-14 8 1 10.7 5.5
13 -8 -1 69.79 4.9
13 -8 -1 61.09 11
13 -8 -1 65.79 7.7
13 -8 -1 66.99 4.5
-13 8 1 73.89 5.9
-13 8 1 70.09 7.6
-13 8 1 61.89 3.5
-13 8 1 72.39 4.5
12 -8 -1 129.19 6.4
12 -8 -1 100.89 10.3
12 -8 -1 111.99 5.4
12 -8 -1 124.89 8.3
12 -8 -1 102.99 4.2
-12 8 1 122.19 7.1
-12 8 1 118.19 5.3
-12 8 1 128.19 9.2
11 -8 -1 375.16 10.5
11 -8 -1 383.26 18.6
11 -8 -1 380.86 12.1
11 -8 -1 384.16 10.4
11 -8 -1 357.76 10.6
11 -8 -1 372.66 14.9
-11 8 1 422.26 16.8
-11 8 1 381.26 12.8
-11 8 1 386.56 10.6
10 -8 -1 -0.9 3
10 -8 -1 0.9 1.8
10 -8 -1 0.8 1.5
10 -8 -1 0.1 1.9
10 -8 -1 1.9 2.1
-10 8 1 3.2 2.6
-10 8 1 4.5 1.6
-10 8 1 3.5 3
9 -8 -1 21.4 5.5
9 -8 -1 19.1 3.1
9 -8 -1 19.3 2.9
9 -8 -1 19.7 3.1
9 -8 -1 19.9 2.2
-9 8 1 19.8 3.7
-9 8 1 21 4.3
8 -8 -1 16.8 3
8 -8 -1 17.9 2.3
8 -8 -1 17.2 5.6
8 -8 -1 14.9 3.2
8 -8 -1 15.6 2.6
-8 8 1 17.6 3.3
-8 8 1 18.7 4.1
7 -8 -1 131.29 4.6
7 -8 -1 124.19 8.6
7 -8 -1 133.89 6.4
-7 8 1 130.49 8.6
-7 8 1 156.88 7.8
-7 8 1 131.29 7.7
6 -8 -1 1.2 1.2
6 -8 -1 3.3 1.9
6 -8 -1 3.2 2.3
6 -8 -1 6.7 3.8
-6 8 1 1.8 2.2
-6 8 1 -0.9 2.2
-6 8 1 -0.8 2.2
-6 8 1 0.5 1.5
5 -8 -1 5.5 3.4
5 -8 -1 2 0.9
5 -8 -1 2.5 2.5
5 -8 -1 1.6 1.5
5 -8 -1 3.7 2.2
-5 8 1 3.2 2.7
-5 8 1 0.1 2.6
-5 8 1 1.3 2.2
-5 8 1 4.1 2.4
-5 8 1 2 2.7
4 -8 -1 334.87 11.4
4 -8 -1 344.97 11
4 -8 -1 349.96 9.2
4 -8 -1 336.17 11.8
4 -8 -1 333.17 12.5
4 -8 -1 344.17 10
-4 8 1 335.87 9.9
-4 8 1 347.57 12.2
-4 8 1 338.97 11.4
-4 8 1 337.07 12.6
-4 8 1 353.26 12.6
3 -8 -1 2 2.2
3 -8 -1 -2.9 1.2
3 -8 -1 2.8 2.8
3 -8 -1 0.1 1.8
3 -8 -1 1 1.6
3 -8 -1 -0.5 1.7
-3 8 1 0.6 1.6
-3 8 1 -3.3 1.9
-3 8 1 -0.4 2.5
-3 8 1 -0.6 1.5
2 -8 -1 1290.37 30
2 -8 -1 1244.98 30
2 -8 -1 1246.08 30.2
2 -8 -1 1246.88 30.5
2 -8 -1 1322.47 29.6
-2 8 1 1341.07 30.2
-2 8 1 1252.37 30.5
-2 8 1 1213.68 29
-2 8 1 1293.47 30.9
1 -8 -1 7.5 2.8
1 -8 -1 8 2.6
1 -8 -1 11.6 3.1
1 -8 -1 10.5 2.5
1 -8 -1 8.1 3
-1 8 1 5.5 2.3
-1 8 1 8.4 2.3
-1 8 1 6.2 2.6
-1 8 1 5.4 2.3
-1 8 1 11.8 2.4
0 -8 -1 34.7 3.5
0 -8 -1 37 3.6
0 -8 -1 36.6 4.3
0 -8 -1 40.3 3.9
0 -8 -1 36.3 5.2
0 8 1 34.2 4.4
0 8 1 31.4 3.9
0 8 1 34 2.5
0 8 1 39.1 4.3
0 8 1 35.5 3.7
-1 -8 -1 34.1 3.7
-1 -8 -1 42.5 5.1
-1 -8 -1 37.6 5.1
-1 -8 -1 40 4.9
1 8 1 40.5 4.5
1 8 1 41.3 4.8
1 8 1 31.8 1.7
1 8 1 34.7 4.1
1 8 1 38.8 4.7
-2 -8 -1 209.58 9.9
-2 -8 -1 217.28 8.5
-2 -8 -1 201.18 9
-2 -8 -1 202.48 8.7
2 8 1 208.08 8.6
2 8 1 218.88 8.6
2 8 1 200.28 9.1
-3 -8 -1 20.5 3.9
-3 -8 -1 19.7 3.3
-3 -8 -1 18.9 4
3 8 1 19.5 4.3
3 8 1 17.6 3.7
3 8 1 15.2 3.5
3 8 1 19.5 3.6
-4 -8 -1 149.09 8
-4 -8 -1 124.59 6.7
-4 -8 -1 124.49 8.8
4 8 1 127.49 8.1
4 8 1 150.98 7.4
4 8 1 145.19 7.2
4 8 1 140.39 7.9
4 8 1 141.19 6.9
4 8 1 130.69 4.1
-5 -8 -1 54.09 5.4
-5 -8 -1 46.6 4.4
-5 -8 -1 53.09 7.3
5 8 1 49.3 4.9
5 8 1 57.39 6.8
5 8 1 40.6 4
5 8 1 50.99 4.8
-6 -8 -1 -0.6 4
-6 -8 -1 -1.5 2.9
6 8 1 1.5 2.7
6 8 1 -2.2 2.5
6 8 1 1.3 2.2
6 8 1 2.5 3.1
6 8 1 -0.7 3.8
6 8 1 2.1 1.9
-7 -8 -1 3.6 3.4
-7 -8 -1 5.4 3.7
7 8 1 -1.5 3.8
7 8 1 3.9 3.3
7 8 1 7.5 4
7 8 1 8.6 2.6
7 8 1 6.4 2.5
-8 -8 -1 112.49 9.1
-8 -8 -1 109.19 7.6
8 8 1 102.49 5.5
8 8 1 85.69 5
8 8 1 97.79 6
8 8 1 107.99 8.6
8 8 1 97.09 8.1
-9 -8 -1 76.99 7.9
-9 -8 -1 84.79 8.5
9 8 1 70.49 9.2
9 8 1 83.49 5.9
9 8 1 73.99 7.5
-10 -8 -1 1 4.1
-10 -8 -1 3.1 3.3
10 8 1 4.2 4.4
-11 -8 -1 25.9 5.4
-11 -8 -1 24.9 8.3
11 8 1 19.6 6.4
-12 -8 -1 -4.4 4.5
-12 -8 -1 7 3.3
12 8 1 5 5.1
17 -9 -1 14.4 5
17 -9 -1 21.3 7.3
-17 9 1 21.5 6.9
-17 9 1 18.3 4.4
16 -9 -1 9.5 7.7
16 -9 -1 13.1 4.7
-16 9 1 9.3 5.7
-16 9 1 17.9 4.1
-16 9 1 11.3 2.8
15 -9 -1 69.09 9.1
15 -9 -1 69.79 11.5
-15 9 1 67.69 6.3
-15 9 1 69.09 4.5
-15 9 1 75.19 9.5
14 -9 -1 3.6 6.4
14 -9 -1 -4.2 1.9
14 -9 -1 3.3 3.5
-14 9 1 8.3 5.2
-14 9 1 1.1 1.8
-14 9 1 1.4 2.7
13 -9 -1 94.69 11.7
13 -9 -1 100.49 4.9
-13 9 1 115.89 10
-13 9 1 107.19 5
-13 9 1 107.39 6.9
12 -9 -1 36 3.2
12 -9 -1 36.2 3
12 -9 -1 44.4 3.1
12 -9 -1 41.4 8.7
-12 9 1 46 5.5
11 -9 -1 1.4 1.6
11 -9 -1 2.3 1.9
11 -9 -1 -2.2 3.6
11 -9 -1 4.2 2.4
-11 9 1 -0.4 2.5
-11 9 1 -0.1 4
10 -9 -1 1.5 1.6
10 -9 -1 3 2
10 -9 -1 2.6 2.5
10 -9 -1 3.9 5.6
10 -9 -1 3.9 2.4
-10 9 1 5.2 2.9
-10 9 1 0.3 2.6
9 -9 -1 20.2 3.7
9 -9 -1 24.1 4.2
9 -9 -1 18 6.3
9 -9 -1 20.8 3.1
-9 9 1 27.2 4
-9 9 1 17.3 4.2
8 -9 -1 -3.3 1.4
8 -9 -1 -0.1 2.9
8 -9 -1 -0.7 1.2
8 -9 -1 -4.8 3.9
-8 9 1 -2.7 2.9
-8 9 1 2.3 2.5
7 -9 -1 139.29 6.4
7 -9 -1 158.18 7.3
7 -9 -1 142.29 4.9
7 -9 -1 131.99 8.9
-7 9 1 131.19 6.8
-7 9 1 137.39 8.4
6 -9 -1 163.18 5.7
6 -9 -1 181.08 10.1
6 -9 -1 162.18 7.1
6 -9 -1 179.28 7.9
-6 9 1 172.48 8
-6 9 1 171.48 9
-6 9 1 153.78 9.3
5 -9 -1 15.2 3.5
5 -9 -1 12 3.3
5 -9 -1 11.8 2.1
5 -9 -1 14.6 2.5
5 -9 -1 10.1 1.5
5 -9 -1 12.2 4
-5 9 1 11.2 3
-5 9 1 11.3 3.3
-5 9 1 7.2 3.9
4 -9 -1 40.8 5.5
4 -9 -1 39.4 4.7
4 -9 -1 34.5 4.3
4 -9 -1 43.3 3.6
4 -9 -1 35.4 2.9
-4 9 1 37.7 4.4
-4 9 1 36.2 5
-4 9 1 35.4 3.2
-4 9 1 32 4.3
3 -9 -1 194.88 7.2
3 -9 -1 187.88 7.5
3 -9 -1 193.58 8.6
3 -9 -1 179.68 8.3
3 -9 -1 188.48 8.5
-3 9 1 185.88 7.1
-3 9 1 179.88 8.3
-3 9 1 196.38 8.8
-3 9 1 177.68 8.1
2 -9 -1 648.04 18.8
2 -9 -1 639.84 17.5
2 -9 -1 659.73 17.8
2 -9 -1 665.43 18.1
2 -9 -1 639.94 18.4
-2 9 1 681.33 17.3
-2 9 1 602.64 17.4
-2 9 1 661.43 18.8
-2 9 1 657.73 18.7
1 -9 -1 188.58 8.8
1 -9 -1 195.28 8.6
1 -9 -1 183.38 8.1
-1 9 1 188.78 7
-1 9 1 195.18 7.8
-1 9 1 187.88 8.7
-1 9 1 208.88 8.7
0 -9 -1 1.4 1.9
0 -9 -1 3 2.8
0 -9 -1 6 2.6
0 -9 -1 3.6 2.4
0 -9 -1 7.3 2.9
0 9 1 1.8 2.2
0 9 1 2.9 2.3
0 9 1 4.3 3.1
0 9 1 5.3 1.6
-1 -9 -1 26.4 3.7
-1 -9 -1 26.9 4.6
-1 -9 -1 29.1 3.9
-1 -9 -1 38.6 5.1
1 9 1 29.2 4.5
1 9 1 30.1 4.4
1 9 1 23.8 3.8
1 9 1 24 1.3
-2 -9 -1 4.7 3.7
-2 -9 -1 3 2.1
-2 -9 -1 7.8 3.3
2 9 1 7.7 2.9
2 9 1 6.4 3.1
-3 -9 -1 4.9 3.2
-3 -9 -1 6.6 2.5
3 9 1 2 2.7
3 9 1 1.7 3.2
3 9 1 10 3.3
-4 -9 -1 11.8 3.2
-4 -9 -1 9.4 3.3
-4 -9 -1 10.8 4.1
4 9 1 5 3.8
4 9 1 2.3 2.9
4 9 1 4.1 3
-5 -9 -1 18.5 4.8
-5 -9 -1 25.7 5.1
5 9 1 22.7 4.5
5 9 1 24.5 5.7
5 9 1 26.9 4.3
5 9 1 21.4 4.5
-6 -9 -1 65.39 8.3
-6 -9 -1 55.39 5.6
6 9 1 67.99 8.4
6 9 1 57.69 2.8
6 9 1 63.29 6.2
6 9 1 59.39 5.4
6 9 1 67.59 8.1
-7 -9 -1 157.48 11.4
-7 -9 -1 169.48 9.7
7 9 1 156.08 8.8
7 9 1 148.99 10
7 9 1 149.99 7.5
7 9 1 152.58 10.4
-8 -9 -1 3.1 3.5
-8 -9 -1 1.7 4.5
8 9 1 7.4 2.2
8 9 1 4.8 4.4
8 9 1 -3.3 2.8
8 9 1 4.5 4.7
8 9 1 3.9 2.8
-9 -9 -1 19.3 6
-9 -9 -1 6.7 3.8
9 9 1 14.7 2.6
9 9 1 13.5 5.4
9 9 1 23.7 6.1
-10 -9 -1 -3.9 3.1
10 9 1 5.2 4.4
-11 -9 -1 3.4 4.9
-11 -9 -1 5.1 3.5
11 9 1 13.5 4.7
17 -10 -1 26.4 9.1
-17 10 1 1 5.3
-17 10 1 8.7 4.2
16 -10 -1 7.1 3.2
16 -10 -1 14.4 7.2
-16 10 1 13.9 6.5
-16 10 1 15 4.1
15 -10 -1 19.6 7
15 -10 -1 19.4 3.5
-15 10 1 26.3 6.8
-15 10 1 16.1 4.1
14 -10 -1 20.1 8.3
14 -10 -1 25 4
14 -10 -1 12 2.3
-14 10 1 16.6 5.2
-14 10 1 17.3 4
13 -10 -1 17.5 7.8
13 -10 -1 11.2 1.9
13 -10 -1 6.1 1.7
13 -10 -1 8.3 3.2
13 -10 -1 5 1.9
-13 10 1 10.5 4.3
-13 10 1 11.3 3.6
12 -10 -1 26.3 3.1
12 -10 -1 28.8 8.4
12 -10 -1 38.1 4.7
12 -10 -1 25.1 3.2
-12 10 1 31.4 7
-12 10 1 29.5 5
11 -10 -1 58.79 10.3
11 -10 -1 50.29 4.7
11 -10 -1 58.79 4.7
-11 10 1 55.49 8
-11 10 1 48 5.7
10 -10 -1 180.88 7.5
10 -10 -1 191.68 8.6
10 -10 -1 186.18 9.6
10 -10 -1 180.18 12.4
-10 10 1 181.28 10.7
-10 10 1 179.98 9.8
9 -10 -1 -2.3 2.5
9 -10 -1 -1.2 2.2
9 -10 -1 0.5 2
-9 10 1 -3.4 3.1
-9 10 1 1.9 2.9
8 -10 -1 27.7 4.3
8 -10 -1 30.3 6
8 -10 -1 28.2 2.2
-8 10 1 27.7 4.5
7 -10 -1 1 3.5
7 -10 -1 1.2 1.5
7 -10 -1 0 1.2
7 -10 -1 -3.9 2.2
-7 10 1 1.1 3
-7 10 1 -0.9 2.6
6 -10 -1 41.6 1.9
6 -10 -1 39.3 2.9
6 -10 -1 42.4 3.3
6 -10 -1 41 4.1
-6 10 1 37.9 4.8
-6 10 1 46.3 6
-6 10 1 42.9 6.4
5 -10 -1 26.8 5.4
5 -10 -1 13 2.6
5 -10 -1 17.7 2.2
5 -10 -1 12.1 3.1
-5 10 1 20.7 4
-5 10 1 13.1 3.8
-5 10 1 17.6 4.1
-5 10 1 12.8 2.5
4 -10 -1 16.1 3.4
4 -10 -1 14.9 4
4 -10 -1 10.2 2.4
4 -10 -1 11.4 2.7
-4 10 1 16.2 3.4
-4 10 1 15.3 4
-4 10 1 13.5 2.6
-4 10 1 13 3.8
3 -10 -1 53.59 4.9
3 -10 -1 61.79 5.6
3 -10 -1 51.69 4.7
3 -10 -1 64.89 4.7
3 -10 -1 58.69 4.3
-3 10 1 59.49 4.2
-3 10 1 56.59 4.9
-3 10 1 61.19 5.4
-3 10 1 57.19 4.9
2 -10 -1 126.59 6.8
2 -10 -1 130.89 7.3
2 -10 -1 135.09 7.3
2 -10 -1 149.39 7.3
-2 10 1 129.69 8.7
-2 10 1 147.19 6.6
-2 10 1 132.09 7.7
-2 10 1 147.99 6.9
1 -10 -1 132.19 7.4
1 -10 -1 127.79 6.9
1 -10 -1 130.39 7.7
1 -10 -1 129.29 7
-1 10 1 117.99 5.6
-1 10 1 129.99 7.3
-1 10 1 126.19 6.5
-1 10 1 118.09 7.4
0 -10 -1 10.3 2.6
0 -10 -1 7.1 2.4
0 -10 -1 2.9 3.3
0 10 1 6 1.8
0 10 1 8.8 3.5
0 10 1 6 2.8
0 10 1 3.9 3
-1 -10 -1 108.09 7.7
-1 -10 -1 97.89 6.2
-1 -10 -1 117.59 7.6
-1 -10 -1 109.49 6.5
1 10 1 111.59 6.8
1 10 1 110.49 7.2
1 10 1 116.09 7.4
-2 -10 -1 7 3.7
-2 -10 -1 9 2.8
-2 -10 -1 3.9 3.9
2 10 1 8.7 3.5
2 10 1 9.9 3.1
-3 -10 -1 50.19 6.4
-3 -10 -1 51.39 7.1
-3 -10 -1 50.99 6.1
3 10 1 54.79 6
3 10 1 56.69 7
3 10 1 48 6.5
-4 -10 -1 141.59 8.9
-4 -10 -1 145.99 10.2
4 10 1 137.19 8.1
4 10 1 131.69 8.5
-5 -10 -1 83.09 7.8
-5 -10 -1 85.89 7.4
5 10 1 92.69 8.2
5 10 1 106.89 7.1
5 10 1 82.59 7.2
-6 -10 -1 23.2 5.7
-6 -10 -1 8.7 4.8
6 10 1 14.8 4.4
6 10 1 18.6 5.8
6 10 1 13.3 3.8
-7 -10 -1 23 5.7
-7 -10 -1 30.5 5.8
7 10 1 19.4 5.7
7 10 1 37.5 5.8
7 10 1 20.8 3.9
7 10 1 24.4 6.1
-8 -10 -1 15.8 4.6
-8 -10 -1 5.7 4.3
8 10 1 10.7 5.4
8 10 1 9.3 3
8 10 1 11.5 4.4
-9 -10 -1 8 4.8
-9 -10 -1 0.5 3.8
9 10 1 -0.2 4.5
-10 -10 -1 -2.8 3.7
-10 -10 -1 6.5 4
17 -11 -1 71.89 12.7
-17 11 1 62.69 7.3
-17 11 1 63.99 9.4
16 -11 -1 -2.1 2.7
-16 11 1 -0.1 3.4
15 -11 -1 1.9 2.8
15 -11 -1 -3.4 3.7
-15 11 1 3.5 3.6
-15 11 1 4.1 3.4
14 -11 -1 41.1 5.1
14 -11 -1 38.3 9.8
-14 11 1 65.79 9.3
-14 11 1 45.1 6.8
13 -11 -1 -2.3 1.8
13 -11 -1 -0.8 2.6
13 -11 -1 -0.3 5.9
13 -11 -1 2.2 1.9
-13 11 1 6 4.1
-13 11 1 -6.8 2.7
12 -11 -1 12.7 6.9
12 -11 -1 10.5 3.1
12 -11 -1 6.6 3.7
-12 11 1 7.6 3.5
-12 11 1 5.8 4.8
11 -11 -1 277.67 16.2
11 -11 -1 259.07 10.7
11 -11 -1 256.07 9.4
-11 11 1 284.47 14.6
-11 11 1 260.27 11.5
10 -11 -1 88.39 6.3
10 -11 -1 90.39 10
10 -11 -1 85.69 2.9
10 -11 -1 85.69 2.9
10 -11 -1 91.29 6.3
-10 11 1 92.59 7
-10 11 1 100.59 8.8
9 -11 -1 3.8 4.1
9 -11 -1 15.6 3.4
9 -11 -1 9.2 3.4
-9 11 1 5.8 4.2
-9 11 1 10.2 4
8 -11 -1 180.68 6
8 -11 -1 180.68 5.9
8 -11 -1 183.68 11.4
8 -11 -1 193.48 8.9
-8 11 1 187.58 9.4
-8 11 1 173.68 10.1
7 -11 -1 170.88 6.3
7 -11 -1 175.98 8.7
7 -11 -1 179.78 11.1
7 -11 -1 164.68 6
-7 11 1 164.08 8.4
6 -11 -1 103.09 6.8
6 -11 -1 86.09 4.6
6 -11 -1 92.89 7.8
6 -11 -1 91.79 5
-6 11 1 94.19 6.9
-6 11 1 92.09 6.7
-6 11 1 83.59 4.9
5 -11 -1 35.8 3.7
5 -11 -1 36.3 5.6
5 -11 -1 36.1 3
5 -11 -1 40.9 5.1
-5 11 1 34.6 3.9
-5 11 1 30.7 5.2
-5 11 1 38.1 5.9
-5 11 1 34.4 5.3
4 -11 -1 568.34 15.6
4 -11 -1 582.04 16.5
4 -11 -1 573.64 18.6
-4 11 1 580.14 18.8
-4 11 1 574.34 15.8
-4 11 1 576.74 18.2
-4 11 1 598.14 18.6
3 -11 -1 326.77 11
3 -11 -1 321.77 12.7
3 -11 -1 311.87 11.5
-3 11 1 311.07 11.8
-3 11 1 308.67 12.6
-3 11 1 351.66 11.1
-3 11 1 331.47 13
2 -11 -1 4.4 2.8
2 -11 -1 10 2.9
2 -11 -1 6.3 3.2
-2 11 1 9.4 3.4
-2 11 1 4.4 2.7
-2 11 1 6.9 2.9
-2 11 1 10.3 3.3
1 -11 -1 410.26 14.7
1 -11 -1 455.45 15.6
-1 11 1 408.06 13.6
-1 11 1 411.26 14.7
-1 11 1 398.16 14.3
-1 11 1 398.06 11.8
0 -11 -1 9 4.1
0 -11 -1 7.6 3.8
0 -11 -1 7.7 2.7
0 11 1 7.7 1.7
0 11 1 10.1 3.3
0 11 1 7.3 3.7
0 11 1 5.7 4
-1 -11 -1 40.7 6
-1 -11 -1 53.29 6.7
1 11 1 38.2 5.2
1 11 1 42.6 5.5
-2 -11 -1 -2 3.6
-2 -11 -1 3.8 3.8
2 11 1 0.6 2.9
2 11 1 -0.8 2.5
2 11 1 -4.5 3
-3 -11 -1 16.3 5.6
-3 -11 -1 18.2 5
3 11 1 21.4 4.8
3 11 1 18.7 4.5
3 11 1 20.5 4.6
-4 -11 -1 -2.8 3.4
-4 -11 -1 4 4.7
4 11 1 2.5 3.8
4 11 1 6.2 3.6
4 11 1 3.2 3.3
-5 -11 -1 7.2 5.3
-5 -11 -1 11.2 3.6
5 11 1 8.8 3.9
5 11 1 4.8 3.2
5 11 1 10.9 4
5 11 1 12.4 4.8
-6 -11 -1 3.4 5
-6 -11 -1 3.3 4.1
6 11 1 4.6 4.5
6 11 1 1.9 3.3
6 11 1 4.3 3
6 11 1 1.9 4
-7 -11 -1 -0.1 4.3
-7 -11 -1 3.3 3.8
7 11 1 3.8 3
7 11 1 0.5 4.3
7 11 1 9.6 5
7 11 1 -4.4 3
-8 -11 -1 4.3 3.8
-8 -11 -1 5.2 5.2
8 11 1 3.6 4.9
8 11 1 7.1 4.8
-9 -11 -1 20.5 5.3
-9 -11 -1 12.8 5.9
9 11 1 15.6 6.1
17 -12 -1 18.1 7.4
-17 12 1 -9.3 4.4
-17 12 1 2.8 3.7
16 -12 -1 6.9 5.7
-16 12 1 -2.5 3.1
-16 12 1 -8.2 4.4
15 -12 -1 32.7 4.9
15 -12 -1 32.7 8.6
-15 12 1 37.7 8.1
-15 12 1 31 5.6
14 -12 -1 2 4.8
14 -12 -1 0.8 1.6
14 -12 -1 1.7 2.8
-14 12 1 1.7 3.7
-14 12 1 -2.6 3.1
13 -12 -1 2.8 2.6
13 -12 -1 5.9 5.2
13 -12 -1 19.1 4.1
-13 12 1 5.4 5.2
-13 12 1 7.7 4.1
12 -12 -1 8.7 3.2
12 -12 -1 13.3 6.2
12 -12 -1 18.7 4.4
-12 12 1 17.1 5.3
-12 12 1 15.6 5.6
11 -12 -1 46.3 5.7
11 -12 -1 50.29 5.2
-11 12 1 53.49 7.5
-11 12 1 40.9 6
10 -12 -1 33.2 7.3
10 -12 -1 33.1 4.6
10 -12 -1 26.8 4.8
-10 12 1 32.1 5.4
9 -12 -1 168.98 12.4
-9 12 1 187.68 11.6
-9 12 1 181.28 9.8
8 -12 -1 428.16 18.3
8 -12 -1 399.26 14.3
-8 12 1 396.06 16.4
-8 12 1 398.36 15.1
7 -12 -1 36 5.3
7 -12 -1 24.6 3.2
7 -12 -1 27.6 3.1
7 -12 -1 30.4 6.5
-7 12 1 29.2 3.8
-7 12 1 25.9 4.9
-7 12 1 28.9 5.3
6 -12 -1 202.48 7.5
6 -12 -1 195.78 7.7
6 -12 -1 196.88 6.3
6 -12 -1 189.28 9.7
6 -12 -1 205.48 11.3
-6 12 1 196.58 10.4
-6 12 1 196.28 7.7
-6 12 1 201.58 10.3
5 -12 -1 18.3 2.7
5 -12 -1 18 4.6
5 -12 -1 16.6 4.4
5 -12 -1 20.1 3.6
-5 12 1 19.8 4.9
-5 12 1 18.1 3.1
-5 12 1 20.5 4.9
-5 12 1 20 5.1
4 -12 -1 191.28 10
4 -12 -1 165.88 7.6
4 -12 -1 196.18 10
4 -12 -1 208.28 8.7
-4 12 1 180.98 9.9
-4 12 1 204.18 10.5
-4 12 1 188.58 7.8
3 -12 -1 18.7 4.8
3 -12 -1 30.8 4.4
3 -12 -1 18.9 3.8
-3 12 1 23.1 4.4
-3 12 1 27.5 5
-3 12 1 25.1 4
-3 12 1 16.5 4
2 -12 -1 365.26 14.5
2 -12 -1 381.86 13.8
-2 12 1 356.06 14.4
-2 12 1 381.06 14.4
-2 12 1 366.46 12.6
1 -12 -1 21.7 4.8
1 -12 -1 22.4 5.1
-1 12 1 23.8 4.6
-1 12 1 16.5 3
-1 12 1 18.6 4.4
0 -12 -1 4.1 4.2
0 -12 -1 7 3.9
0 12 1 2 2.8
0 12 1 0.8 2.9
-1 -12 -1 23.5 5.7
1 12 1 21 4.9
1 12 1 22.1 4.6
-2 -12 -1 16.4 4.8
-2 -12 -1 10.1 5.1
2 12 1 8.8 4.2
2 12 1 12.1 4.3
2 12 1 13.8 4.8
-3 -12 -1 82.79 7.9
-3 -12 -1 103.09 9.1
3 12 1 81.79 6.7
3 12 1 98.39 7.5
3 12 1 90.89 8
-4 -12 -1 -7.9 3.9
-4 -12 -1 -0.2 3.8
4 12 1 2.6 3.5
4 12 1 3.9 3.6
4 12 1 0.8 3
4 12 1 1.8 3.7
-5 -12 -1 -3.4 3.5
-5 -12 -1 1.5 4.6
5 12 1 5.4 4
5 12 1 -2.4 2.9
5 12 1 -5.5 2.4
-6 -12 -1 28.7 6.9
-6 -12 -1 13.8 4.2
6 12 1 13 5.2
6 12 1 21.4 5.6
6 12 1 17.5 4.7
6 12 1 24.4 4.6
-7 -12 -1 -0.5 3.7
-7 -12 -1 -2.1 2.8
7 12 1 4.8 5
7 12 1 1.4 3.8
7 12 1 4.5 3.9
7 12 1 1.6 3.3
-8 -12 -1 -0.3 3.1
-8 -12 -1 -6.4 2.9
8 12 1 -0.9 3.1
16 -13 -1 -3.8 2.9
16 -13 -1 8.2 5
-16 13 1 6.1 3.8
-16 13 1 -1.6 3.2
15 -13 -1 -1.1 3
15 -13 -1 0 3.6
-15 13 1 -5.7 2.7
-15 13 1 8 5.8
14 -13 -1 13.8 2.8
14 -13 -1 21.5 4.6
14 -13 -1 27.7 7.7
-14 13 1 21.5 6.7
-14 13 1 27.1 5.6
13 -13 -1 5.4 2.6
13 -13 -1 5.2 3
13 -13 -1 5.2 5.7
-13 13 1 3.3 3.7
-13 13 1 14 5.6
12 -13 -1 4.2 5.9
12 -13 -1 4.2 3.1
12 -13 -1 2.2 2.7
-12 13 1 3.7 3.5
-12 13 1 4.8 3.7
11 -13 -1 25.3 6.7
11 -13 -1 20 4.2
11 -13 -1 12.8 4.1
-11 13 1 13.2 3.9
-11 13 1 16.3 4.9
10 -13 -1 3 2.5
10 -13 -1 -3 4.9
10 -13 -1 2.8 2.9
-10 13 1 -3.1 2.2
-10 13 1 3.8 3.9
9 -13 -1 131.49 8.1
9 -13 -1 128.59 11.1
9 -13 -1 106.69 5.4
9 -13 -1 99.39 5.1
-9 13 1 109.29 11.3
8 -13 -1 122.19 5.4
8 -13 -1 112.29 7.8
8 -13 -1 111.19 9.5
8 -13 -1 124.59 5.2
-8 13 1 130.99 9.2
-8 13 1 125.99 6.5
7 -13 -1 6.7 4.6
7 -13 -1 2.7 0.9
7 -13 -1 3.6 2.4
7 -13 -1 1.5 3.5
7 -13 -1 6.9 2.1
-7 13 1 -0.5 2.5
-7 13 1 4.3 2.5
-7 13 1 2.8 4.2
6 -13 -1 257.97 11.8
6 -13 -1 253.97 8
6 -13 -1 257.37 9.6
6 -13 -1 260.77 13.4
6 -13 -1 268.57 10.1
-6 13 1 236.58 11.5
-6 13 1 256.97 9.3
-6 13 1 259.27 12.6
5 -13 -1 53.39 4.9
5 -13 -1 48.1 4
5 -13 -1 52.29 6.7
-5 13 1 51.99 4.5
-5 13 1 52.19 6.5
-5 13 1 44.4 6.6
-5 13 1 49.6 7.1
4 -13 -1 147.69 9.4
4 -13 -1 166.58 8.4
4 -13 -1 157.08 7.4
-4 13 1 170.28 10
-4 13 1 161.48 9.7
-4 13 1 138.59 8.7
-4 13 1 150.58 7.3
3 -13 -1 57.59 5.6
3 -13 -1 57.09 7.2
3 -13 -1 60.49 6
-3 13 1 57.59 5.1
-3 13 1 57.09 5.6
-3 13 1 66.99 8.9
2 -13 -1 34.9 5.5
2 -13 -1 36.5 7.7
-2 13 1 26.9 4.2
-2 13 1 32.9 5.5
1 -13 -1 3.5 3.2
1 -13 -1 3.9 3.6
-1 13 1 5.3 2.9
-1 13 1 2.3 3.3
0 -13 -1 14.2 5
0 -13 -1 28.1 5.9
0 13 1 22.2 4.5
0 13 1 27.7 5
0 13 1 18.3 5.3
-1 -13 -1 4.6 4.2
-1 -13 -1 1.5 3.8
1 13 1 3 3.3
1 13 1 7.1 4
-2 -13 -1 32.3 6.3
-2 -13 -1 39.2 7
2 13 1 39.9 6
2 13 1 38.5 6.2
2 13 1 32.4 5.4
-3 -13 -1 2.5 3.9
-3 -13 -1 9.6 4.8
3 13 1 -2.3 3.9
3 13 1 11.4 4.9
3 13 1 1.6 3.5
-4 -13 -1 40 6.5
-4 -13 -1 36.5 6.5
4 13 1 33.4 6.2
4 13 1 23.2 5.4
4 13 1 28.8 5.4
4 13 1 31.4 5.2
-5 -13 -1 6.3 4.1
-5 -13 -1 7.8 4.4
5 13 1 3.4 3.6
5 13 1 4.9 3.6
5 13 1 3.5 5
5 13 1 5.5 4.4
-6 -13 -1 -0.7 3.8
-6 -13 -1 0.1 3.8
6 13 1 3.7 4.6
6 13 1 11.2 4.6
6 13 1 0.4 3.8
6 13 1 10.1 4.1
-7 -13 -1 5.9 3.7
-7 -13 -1 3 3.3
7 13 1 -0.1 3.9
7 13 1 2.9 4.5
15 -14 -1 8.1 3.6
15 -14 -1 7.5 5.8
-15 14 1 15.8 5.3
-15 14 1 10.3 4.6
14 -14 -1 29.4 3.9
14 -14 -1 23.4 7.9
14 -14 -1 21.7 4.8
-14 14 1 28.3 5.7
-14 14 1 33.6 8.8
13 -14 -1 5 3.4
13 -14 -1 -0.6 5.3
-13 14 1 3.4 3.8
-13 14 1 6.9 3.9
12 -14 -1 64.09 10.6
12 -14 -1 49.7 6.3
12 -14 -1 39.4 5
-12 14 1 42 7.9
-12 14 1 43.9 6.3
11 -14 -1 7.5 3.9
11 -14 -1 3.5 3.6
11 -14 -1 10.6 6.3
-11 14 1 4.4 4
-11 14 1 6.6 4.6
10 -14 -1 35.1 5.6
10 -14 -1 40.6 9.9
10 -14 -1 31.7 5.4
-10 14 1 36.1 6.1
-10 14 1 24.6 5.9
9 -14 -1 106.99 7.7
9 -14 -1 104.79 10.2
-9 14 1 137.59 10.5
-9 14 1 99.99 8.4
8 -14 -1 -1.7 1.7
8 -14 -1 4 2
8 -14 -1 4.5 3.7
8 -14 -1 2.7 4.4
-8 14 1 3.3 4.1
-8 14 1 2.4 2.8
-8 14 1 -0.8 2.3
7 -14 -1 28.2 6.7
7 -14 -1 31.6 3.6
7 -14 -1 27.1 3.7
7 -14 -1 17.3 2.6
-7 14 1 30.3 5.8
-7 14 1 29.7 3.9
-7 14 1 26.7 5.2
6 -14 -1 26.9 3.6
6 -14 -1 20.1 5.3
6 -14 -1 27.5 5.9
6 -14 -1 19.7 2.8
6 -14 -1 17.4 3.5
-6 14 1 10.7 4.7
-6 14 1 16.4 4.6
-6 14 1 16.8 3.2
5 -14 -1 29.2 5.8
5 -14 -1 32.1 4.4
5 -14 -1 34.5 4.1
-5 14 1 33.6 6.1
-5 14 1 33.2 4.2
-5 14 1 28.7 6
4 -14 -1 -1 3.6
4 -14 -1 -1.8 2.5
4 -14 -1 2.7 2.5
-4 14 1 2.7 3
-4 14 1 -6.6 3
-4 14 1 -0.8 4.2
-4 14 1 -1.9 2.2
3 -14 -1 18.6 4.7
3 -14 -1 11.8 3.8
-3 14 1 14 4.5
-3 14 1 15.8 4
-3 14 1 21.6 5.4
-3 14 1 6.7 3.5
2 -14 -1 112.39 8.2
2 -14 -1 104.29 8.7
-2 14 1 108.29 8.2
-2 14 1 111.19 8.2
-2 14 1 110.39 7
1 -14 -1 20.6 4.9
1 -14 -1 18.2 5
-1 14 1 19.5 5.3
-1 14 1 22 4.6
-1 14 1 14.6 4
0 -14 -1 31 6.3
0 -14 -1 25.9 5.2
0 14 1 35.6 5.4
0 14 1 23.6 5.1
-1 -14 -1 3.6 4.3
-1 -14 -1 -2.5 3.9
1 14 1 0.7 3.9
1 14 1 1.9 3.2
1 14 1 -1.3 3.5
-2 -14 -1 20.5 5.4
-2 -14 -1 14.7 5.6
2 14 1 18.5 4.7
2 14 1 20.9 5.1
2 14 1 16.2 4.8
-3 -14 -1 6.8 4.3
-3 -14 -1 -2.3 4
3 14 1 -3.5 3.5
3 14 1 -3.1 3.3
-4 -14 -1 5.7 4.2
-4 -14 -1 1.7 3.3
4 14 1 3.8 4.2
4 14 1 2.3 4.6
4 14 1 6.1 4.1
4 14 1 8.5 4.3
5 14 1 3.2 4.1
5 14 1 -1.1 3.1
5 14 1 -0.8 4.2
5 14 1 8.8 4.3
-6 -14 -1 7.6 5.7
-6 -14 -1 -0.8 4.1
6 14 1 4 3.9
6 14 1 -9.6 4.5
6 14 1 -6.3 3.9
6 14 1 0.1 3.5
15 -15 -1 51.49 11.2
15 -15 -1 26.3 5.4
-15 15 1 39.1 6.9
-15 15 1 41 8.7
14 -15 -1 12.2 7.2
14 -15 -1 9.8 4
-14 15 1 4.4 4.2
-14 15 1 5.9 4.1
13 -15 -1 5.4 4.8
13 -15 -1 6.3 3.1
13 -15 -1 6.7 3.5
-13 15 1 2.7 3.9
-13 15 1 1 4.4
12 -15 -1 3.1 6
12 -15 -1 7.5 3.8
12 -15 -1 7.3 3.4
-12 15 1 12.7 4.1
-12 15 1 4.6 4.9
11 -15 -1 11.4 4.5
11 -15 -1 12 6.3
11 -15 -1 16 4.6
-11 15 1 7.2 3.7
-11 15 1 11.6 5.5
10 -15 -1 4.4 3.6
10 -15 -1 0.1 2.3
10 -15 -1 -0.9 4.6
-10 15 1 8.4 4.6
-10 15 1 6.2 4.7
9 -15 -1 31.6 5.6
9 -15 -1 32.7 2.7
9 -15 -1 37.9 7.9
9 -15 -1 19.2 2.7
-9 15 1 34.7 7.1
-9 15 1 19.6 5
-9 15 1 29 3.9
8 -15 -1 8.2 4.1
8 -15 -1 2.4 2.1
8 -15 -1 7.9 2.3
8 -15 -1 -1 4.3
-8 15 1 5.5 2.6
-8 15 1 4.1 4.1
-8 15 1 2.8 3.5
7 -15 -1 2.2 2.5
7 -15 -1 1 3.7
7 -15 -1 2 1.7
7 -15 -1 -6.1 2
-7 15 1 4 2.6
-7 15 1 -4.8 3.6
-7 15 1 3.6 4.2
6 -15 -1 1.3 2
6 -15 -1 -8.8 2.9
6 -15 -1 1.4 2.7
6 -15 -1 1 3.2
-6 15 1 0.6 2.2
-6 15 1 0.1 4.1
-6 15 1 2.3 4.3
5 -15 -1 -1.5 3.8
5 -15 -1 5.7 2.4
5 -15 -1 -4.6 2.6
-5 15 1 -1.8 2
-5 15 1 8 4.7
-5 15 1 -1.8 3.5
4 -15 -1 22.4 4.2
4 -15 -1 22.8 5.9
-4 15 1 24.7 5.1
-4 15 1 10.2 4.5
-4 15 1 28.7 6.4
-4 15 1 16.6 5.1
3 -15 -1 0.9 3.4
3 -15 -1 0.9 2.9
-3 15 1 4 2.8
-3 15 1 3.4 3.2
-3 15 1 -0.1 3.7
2 -15 -1 15.7 5.1
2 -15 -1 -3.1 3.5
-2 15 1 7 3
-2 15 1 11 4.8
-2 15 1 4.3 3.9
1 -15 -1 101.09 9.7
1 -15 -1 88.49 7.9
-1 15 1 102.29 9.2
-1 15 1 112.49 7.4
-1 15 1 97.29 8.1
0 -15 -1 -4.5 3.3
0 -15 -1 5.7 4.3
0 15 1 -0.6 3.3
0 15 1 2.4 3.2
-1 -15 -1 0.5 3.8
-1 -15 -1 3.5 4.4
1 15 1 0.4 3.1
1 15 1 -0.9 3.5
1 15 1 0.9 3.1
-2 -15 -1 -0.8 4.1
-2 -15 -1 1.2 4.1
2 15 1 -2.1 3
2 15 1 -2.7 3.6
2 15 1 -0.7 3.5
-3 -15 -1 1.4 3.8
-3 -15 -1 7.1 5
3 15 1 8.7 4.5
3 15 1 -3 3
3 15 1 2.4 3.4
-4 -15 -1 1.6 3.3
-4 -15 -1 3.7 4.4
4 15 1 -0.3 3.4
4 15 1 -5.3 3.2
4 15 1 4.4 4.3
4 15 1 -1.4 3.3
14 -16 -1 17.7 7.2
14 -16 -1 19.3 5
14 -16 -1 16.5 5.5
-14 16 1 15.1 4.6
-14 16 1 19 6.5
13 -16 -1 26 7.9
13 -16 -1 17.8 6.6
13 -16 -1 18.6 5.1
-13 16 1 28.4 6.3
-13 16 1 11.4 6.1
12 -16 -1 2.9 3.6
12 -16 -1 18.4 6.9
12 -16 -1 -0.8 3.2
-12 16 1 3.3 4.4
-12 16 1 -1.4 4
-12 16 1 -1.7 2.3
11 -16 -1 4.2 3.8
11 -16 -1 1.1 4.9
11 -16 -1 0 3.2
-11 16 1 3.4 4.4
-11 16 1 1.4 2.6
-11 16 1 2.2 4.3
10 -16 -1 14.9 6
10 -16 -1 13.8 4.3
-10 16 1 14.6 3
-10 16 1 12.5 4.2
-10 16 1 10.2 4.9
9 -16 -1 37.8 5.9
9 -16 -1 47.1 8.7
9 -16 -1 39 3.4
-9 16 1 38.1 6.6
-9 16 1 34.6 4.1
-9 16 1 31.6 6.5
8 -16 -1 45.8 4.2
8 -16 -1 37.9 6.3
8 -16 -1 45.5 7.7
-8 16 1 32.8 6.4
-8 16 1 50.69 4.3
-8 16 1 40.4 7.3
7 -16 -1 12.9 5.2
7 -16 -1 16.6 4.8
-7 16 1 12.9 5.1
-7 16 1 14.8 5.3
-7 16 1 14.5 3.1
6 -16 -1 7.8 3.1
6 -16 -1 -1.8 3.8
-6 16 1 2 4
-6 16 1 2.8 2.4
-6 16 1 -3.3 2.6
5 -16 -1 2.7 4
5 -16 -1 3.8 2.8
-5 16 1 5.2 3
-5 16 1 1.5 4.4
-5 16 1 0.5 3.8
4 -16 -1 20.2 5.7
4 -16 -1 12.5 4.1
-4 16 1 13.5 5.3
-4 16 1 22 5.4
-4 16 1 13.7 3.7
3 -16 -1 16.9 4.4
3 -16 -1 8.9 4.2
-3 16 1 8.1 4.2
-3 16 1 -2.8 3.9
-3 16 1 14 3.4
2 -16 -1 -1.5 3.6
-2 16 1 -2.3 4
-2 16 1 2.7 3
1 -16 -1 92.39 8.5
1 -16 -1 102.99 8.6
0 -16 -1 14.6 6
0 -16 -1 19.5 5.1
0 16 1 5.9 3.3
-1 -16 -1 26.5 6.1
-1 -16 -1 40.9 7.2
1 16 1 20.5 5.5
1 16 1 35.9 5.6
-2 -16 -1 7.5 4.7
-2 -16 -1 12.9 4.8
2 16 1 6.4 4.9
2 16 1 17.2 5
2 16 1 13.3 4
12 -17 -1 14.6 5.1
12 -17 -1 1.1 3.9
12 -17 -1 11.4 3.9
-12 17 1 0.6 3.7
-12 17 1 -0.9 4.1
11 -17 -1 1.7 3.9
11 -17 -1 -2.8 3
11 -17 -1 -7 2.4
-11 17 1 -3.8 3.6
-11 17 1 -1.5 3.9
10 -17 -1 11.3 4.6
10 -17 -1 0.2 3.3
-10 17 1 -1.5 3.8
9 -17 -1 14.1 6.2
9 -17 -1 21.4 5.4
-9 17 1 15 5.5
-9 17 1 11.7 5.5
8 -17 -1 44 8.1
8 -17 -1 34.4 4.8
8 -17 -1 45.2 6.7
-8 17 1 43.1 7.8
-8 17 1 55.99 8.7
7 -17 -1 10.2 3.3
7 -17 -1 15.8 5.2
-7 17 1 6 4.4
-7 17 1 13.1 4.5
-7 17 1 9.2 3.9
6 -17 -1 6.5 4.4
6 -17 -1 -1.9 2.7
-6 17 1 2.5 2.2
-6 17 1 6.3 4.6
-6 17 1 3.3 4.4
5 -17 -1 9.3 4.8
5 -17 -1 4.3 3.3
-5 17 1 1.2 3.6
-5 17 1 2.5 3.3
4 -17 -1 4.1 3.7
4 -17 -1 5.4 4.3
-4 17 1 1.4 3.4
-4 17 1 -0.6 4
-4 17 1 8.4 2.8
-3 17 1 1.4 4.6
-3 17 1 8.2 4.7
-3 17 1 10.8 3.2
2 -17 -1 35.5 5.8
2 -17 -1 33.8 6.9
-2 17 1 32.9 6
-2 17 1 23 4.6
1 -17 -1 0.1 2.7
1 -17 -1 3.9 4.3
-1 17 1 4.1 3
-1 17 1 1.6 3.9
0 -17 -1 4.3 3.9
0 -17 -1 1.3 3.8
0 17 1 -0.1 3.9
0 17 1 6.3 4.3
0 17 1 4.5 3.2
10 -18 -1 -4.5 3.6
10 -18 -1 8.9 3.7
-10 18 1 4.7 5.1
9 -18 -1 51.79 7.4
9 -18 -1 46.5 8
-9 18 1 44.8 7.8
-9 18 1 34.3 7.1
8 -18 -1 8.9 4.5
-8 18 1 -1.8 3.3
-8 18 1 5.1 4.9
-7 18 1 64.99 8.7
-7 18 1 75.39 9.6
6 -18 -1 6.9 4
6 -18 -1 8.8 4.2
-6 18 1 1.4 3.5
-6 18 1 3.7 4.2
5 -18 -1 6.4 4.6
5 -18 -1 0.5 3.5
-5 18 1 -2.2 3.8
-5 18 1 1.9 4.4
4 -18 -1 -1.1 4
4 -18 -1 5.1 4.3
-4 18 1 5.9 5
-4 18 1 6 4.5
3 -18 -1 25.7 4.9
3 -18 -1 29.1 5.6
-3 18 1 27.2 5.8
-3 18 1 26.4 5.9
2 -18 -1 6.9 4.5
-5 19 -2 5.8 5.4
-6 19 -2 9.3 5.8
6 -19 2 0.2 3.3
0 18 -2 4.2 4.8
0 -18 2 2.5 4.3
0 -18 2 4.4 3.9
-1 18 -2 -1.2 4
-1 18 -2 1.9 4.1
1 -18 2 4.6 4.3
1 -18 2 4.1 4.4
-2 18 -2 -3.4 3.5
2 -18 2 2.5 3.6
2 -18 2 -1.3 2.7
-3 18 -2 2.6 4
-3 18 -2 1.1 4.7
3 -18 2 1.7 3.8
3 -18 2 -5.3 4.1
-4 18 -2 46.6 7.3
-4 18 -2 43.8 7.9
4 -18 2 40.2 6.9
-5 18 -2 4.4 4.9
-5 18 -2 17.6 6
5 -18 2 3.5 4.4
5 -18 2 11.6 3.5
-6 18 -2 27 6.7
-6 18 -2 30.7 6.1
6 -18 2 28.6 5.6
-7 18 -2 35.1 7.4
-7 18 -2 28.2 6.6
7 -18 2 28.1 5.5
-8 18 -2 10.4 6.4
-8 18 -2 5.1 4.5
8 -18 2 8.7 3.8
-9 18 -2 13.8 5
-9 18 -2 1.7 4.3
9 -18 2 1.5 3.6
-10 18 -2 1.3 4.6
-10 18 -2 -2.6 3.9
10 -18 2 -7.5 2.8
10 -18 2 5.2 4.4
2 17 -2 -0.7 4.1
2 17 -2 3.6 4.2
-2 -17 2 10.3 5.1
-2 -17 2 1.3 4
1 17 -2 12.3 4.1
1 17 -2 8 5
-1 -17 2 12.8 4.6
-1 -17 2 11.6 5
0 17 -2 70.99 9.1
0 -17 2 75.39 7.7
0 -17 2 81.19 8.3
-1 17 -2 2.2 4.1
1 -17 2 0.5 4
1 -17 2 -3 3.9
-2 17 -2 3.6 4.7
2 -17 2 13.2 4
2 -17 2 -2.5 3.5
-3 17 -2 10 5.2
-3 17 -2 6.1 4.8
3 -17 2 7.1 3.8
3 -17 2 3.9 3.3
-4 17 -2 3.9 4
-4 17 -2 -1.8 4
4 -17 2 4.5 3.1
4 -17 2 -0.1 2.4
-5 17 -2 -3.9 2.1
-5 17 -2 0.6 4
5 -17 2 -1.7 2.8
5 -17 2 -1.7 2.6
-6 17 -2 12 5.3
-6 17 -2 7.1 4.1
6 -17 2 3 3.5
6 -17 2 6.4 2.5
-7 17 -2 43.6 7.5
-7 17 -2 30.3 6.4
7 -17 2 36.6 5.9
-8 17 -2 14.6 5.3
-8 17 -2 8.2 5.1
8 -17 2 0 4
8 -17 2 16.8 4.1
-9 17 -2 8.3 4.6
-9 17 -2 4.9 4.9
9 -17 2 0.7 4.7
9 -17 2 7.9 4.1
9 -17 2 6.5 4.8
-10 17 -2 1.7 3.6
-10 17 -2 -1.1 4
10 -17 2 7.8 6
10 -17 2 6.5 4
10 -17 2 2.5 3.2
-11 17 -2 24.1 6
-11 17 -2 19.3 5.8
11 -17 2 16.4 4.6
11 -17 2 15 6.2
11 -17 2 22.9 7.5
-12 17 -2 6.5 4.5
12 -17 2 4 3.2
12 -17 2 3.5 3.2
12 -17 2 9.4 6
4 16 -2 -3.9 3.7
4 16 -2 6.2 4.2
-4 -16 2 7.4 5.5
-4 -16 2 1.2 3.5
3 16 -2 6.2 4.4
3 16 -2 6.2 5
-3 -16 2 6.8 4.8
-3 -16 2 -2.2 3.7
2 16 -2 21.8 5.6
2 16 -2 17.7 5.5
-2 -16 2 27.6 6
1 16 -2 36.9 6.6
1 16 -2 45 7.2
-1 -16 2 30.3 6.3
-1 -16 2 45.1 7
0 16 -2 5 4.1
0 16 -2 -2.4 3.9
0 -16 2 4 4.2
0 -16 2 8.4 4.1
-1 16 -2 19 5.4
1 -16 2 34.1 6.2
1 -16 2 23.9 5.1
-2 16 -2 22.9 6.1
-2 16 -2 8.4 5.1
2 -16 2 15.4 5
2 -16 2 8 3.8
-3 16 -2 7.7 4.6
-3 16 -2 19.7 5
3 -16 2 12.4 3.8
3 -16 2 12.5 5
-4 16 -2 18.6 5.5
-4 16 -2 7.6 4.7
4 -16 2 11.9 3.1
4 -16 2 10.2 4.6
-5 16 -2 11.7 4.4
-5 16 -2 1.3 4.5
5 -16 2 7.3 2.7
5 -16 2 7.9 4.2
5 -16 2 0.9 5.2
-6 16 -2 3.9 4.4
-6 16 -2 10.7 5.1
6 -16 2 7 2.2
6 -16 2 16.5 4.8
-7 16 -2 0.1 4.2
-7 16 -2 1 3.8
7 -16 2 -1.7 1.6
7 -16 2 5.2 4.1
-8 16 -2 2.1 3.7
-8 16 -2 9.4 4.6
8 -16 2 7.2 3.7
8 -16 2 3.3 3.9
8 -16 2 0.5 4.6
-9 16 -2 3.6 5
-9 16 -2 0.7 2.9
9 -16 2 2.2 3.8
9 -16 2 5.1 5.3
-10 16 -2 4.8 4.2
-10 16 -2 6.2 5.1
10 -16 2 2.6 4.3
10 -16 2 15.2 6.5
10 -16 2 4.4 3.2
-11 16 -2 24.8 6.8
-11 16 -2 18.1 5.6
11 -16 2 31.1 8.6
11 -16 2 20.7 4
11 -16 2 22.9 5.4
-12 16 -2 3.9 3.8
-12 16 -2 9.6 5.3
12 -16 2 11 5.8
12 -16 2 7 4.2
12 -16 2 7.4 5.9
-13 16 -2 57.49 8.9
-13 16 -2 53.39 7.4
13 -16 2 55.19 7.5
6 15 -2 33.3 7.5
-6 -15 2 25.5 6.7
-6 -15 2 28 6.2
5 15 -2 47.6 6.7
5 15 -2 55.09 7.8
-5 -15 2 55.49 8.2
-5 -15 2 33.9 6.7
4 15 -2 0.8 4.1
4 15 -2 -5.5 3.2
-4 -15 2 -2.3 4.4
3 15 -2 -0.7 3.7
3 15 -2 -5.9 3.2
-3 -15 2 7.7 4.5
-3 -15 2 3.8 3.5
2 15 -2 12.9 4.9
2 15 -2 2 3.8
-2 -15 2 10.9 4.6
-2 -15 2 7.4 4.3
1 15 -2 6.3 4.4
1 15 -2 7.1 4.6
-1 -15 2 5.9 3.4
-1 -15 2 7.5 4.5
0 15 -2 52.69 4.6
0 15 -2 45.1 5.5
0 -15 2 41.8 6.9
0 -15 2 50.99 6.7
-1 15 -2 10.4 2.8
-1 15 -2 23 4.1
1 -15 2 13.7 4.4
1 -15 2 21.9 4.6
-2 15 -2 8.5 2.4
-2 15 -2 15.1 5.3
-2 15 -2 24 4.4
2 -15 2 13.5 5
2 -15 2 3.8 2.9
-3 15 -2 13.6 6
-3 15 -2 16.3 2.3
-3 15 -2 9.5 4.7
3 -15 2 27.6 5.8
3 -15 2 16.4 4
-4 15 -2 48 7.3
-4 15 -2 36.6 6.8
4 -15 2 39.7 6.3
-5 15 -2 4.9 3.5
-5 15 -2 -2.7 3.5
5 -15 2 -3.3 2.6
5 -15 2 0.8 2.3
5 -15 2 1.3 3.6
-6 15 -2 -2.1 2.5
-6 15 -2 2.5 3.2
6 -15 2 -1.2 1.7
6 -15 2 -6.1 2.1
6 -15 2 1.2 3.9
-7 15 -2 16.4 5
-7 15 -2 14.2 5.4
7 -15 2 5.4 1.7
7 -15 2 8.6 2
7 -15 2 7.4 2.1
7 -15 2 9.7 5.6
7 -15 2 12.9 4.1
-8 15 -2 1.6 0.8
-8 15 -2 -2.8 3.7
-8 15 -2 2 1.2
-8 15 -2 0.3 4.1
8 -15 2 4 5.4
8 -15 2 2.7 2.9
8 -15 2 0.1 2.9
-9 15 -2 7.9 4.5
-9 15 -2 2.2 3.5
9 -15 2 7.6 3.7
9 -15 2 4.9 5.4
9 -15 2 -1.3 2.5
-10 15 -2 6.4 1.8
-10 15 -2 8.7 3.7
-10 15 -2 1.4 3.1
10 -15 2 6.8 4.6
10 -15 2 6.5 3.3
10 -15 2 10.9 3.5
-11 15 -2 31 5.8
-11 15 -2 34.5 7.1
11 -15 2 28.7 7.8
11 -15 2 27.5 4.1
11 -15 2 36.5 6.1
-12 15 -2 0.5 3.4
-12 15 -2 -3.7 2.8
12 -15 2 4.8 4.2
12 -15 2 -0.3 5.4
12 -15 2 9.2 4.5
-13 15 -2 5.6 3.5
-13 15 -2 6.8 4.2
13 -15 2 5.3 5
13 -15 2 4.6 3.8
-14 15 -2 23.5 6.5
-14 15 -2 34.8 6.1
14 -15 2 33.6 5.8
14 -15 2 18.1 7.2
7 14 -2 -4.3 3.4
7 14 -2 -6.9 4.4
7 14 -2 -8.4 3.3
-7 -14 2 2.8 5
-7 -14 2 7.1 4.6
6 14 -2 6.4 4.1
6 14 -2 7.4 5.5
6 14 -2 9.8 4.4
-6 -14 2 2.7 3.7
5 14 -2 2.1 3.8
5 14 -2 11 4.3
-5 -14 2 -2.5 3.9
-5 -14 2 4 4.3
4 14 -2 24.4 5.7
-4 -14 2 22.4 6.1
-4 -14 2 12.8 5.1
3 14 -2 7 3.1
3 14 -2 4.4 3.6
3 14 -2 0.7 4
-3 -14 2 5.2 4.2
-3 -14 2 3.9 4.5
2 14 -2 15.1 4.9
2 14 -2 8 3.6
2 14 -2 13.9 3.7
-2 -14 2 13 4.7
-2 -14 2 18.7 4.8
1 14 -2 8.7 2.8
1 14 -2 2.2 2.5
1 14 -2 1.8 3.9
1 14 -2 2.3 4.5
-1 -14 2 5.8 4
-1 -14 2 -3.2 3.8
0 14 -2 -2 3.4
0 14 -2 3.6 2.6
0 14 -2 5.7 2.9
0 -14 2 5.1 3.6
0 -14 2 2.7 3
-1 14 -2 61.89 7.9
-1 14 -2 66.39 8.1
-1 14 -2 65.49 6.5
-1 14 -2 54.39 4.4
1 -14 2 52.79 6.3
1 -14 2 57.19 7.5
-2 14 -2 19 4.7
-2 14 -2 22.2 4.5
-2 14 -2 15.1 2.6
-2 14 -2 16.3 5.2
2 -14 2 9.5 3.4
2 -14 2 15.9 4.8
-3 14 -2 -2.1 2.4
-3 14 -2 2.4 1.7
-3 14 -2 2.5 4
3 -14 2 -1.6 2.5
-4 14 -2 219.98 11.3
-4 14 -2 220.18 12.5
4 -14 2 221.78 9
4 -14 2 223.18 10.8
-5 14 -2 69.79 7.3
-5 14 -2 54.39 3.5
-5 14 -2 76.09 8.2
5 -14 2 62.49 6.5
5 -14 2 66.19 4.7
-6 14 -2 10.4 4.6
-6 14 -2 7.6 1.1
6 -14 2 7.7 1.9
6 -14 2 8.4 3.9
6 -14 2 7.8 6.1
6 -14 2 4.2 1.9
-7 14 -2 87.29 8.9
-7 14 -2 79.59 7.6
7 -14 2 82.59 7.2
7 -14 2 77.59 4.1
7 -14 2 85.29 9.3
7 -14 2 80.09 3.8
-8 14 -2 2.3 1.9
-8 14 -2 5.3 3.7
-8 14 -2 6.6 3.9
8 -14 2 5.9 3.5
8 -14 2 6 4.3
-9 14 -2 1.3 3.5
-9 14 -2 5.6 1.8
-9 14 -2 6.4 1.7
-9 14 -2 3.9 4.7
9 -14 2 7.5 4.7
-10 14 -2 24.2 6.7
-10 14 -2 31 3.1
-10 14 -2 27.8 5.6
10 -14 2 28.9 5.6
10 -14 2 46.7 9.6
10 -14 2 24.7 4
-11 14 -2 23.5 5
-11 14 -2 19.3 6
11 -14 2 29.3 3.9
11 -14 2 23.7 8.1
11 -14 2 23.3 4.9
-12 14 -2 8.6 5.3
-12 14 -2 4.9 3.6
12 -14 2 5.8 3.7
12 -14 2 10.1 2.4
12 -14 2 8.9 5
-13 14 -2 -1.9 4.1
-13 14 -2 1.1 3.8
13 -14 2 6.9 6.3
13 -14 2 -0.7 2.9
-14 14 -2 8 3.9
-14 14 -2 5.9 4.4
14 -14 2 6.7 4.2
-15 14 -2 11.5 4.2
-15 14 -2 7.8 4.9
15 -14 2 8.7 3.9
15 -14 2 27.3 8.9
8 13 -2 -0.5 3.8
8 13 -2 -0.5 3.6
8 13 -2 6.1 3.5
-8 -13 2 6.6 4.6
-8 -13 2 12.4 6.2
7 13 -2 17.9 5.9
7 13 -2 14.8 5.2
7 13 -2 21.3 5.1
-7 -13 2 16.2 5.1
-7 -13 2 26.9 6
6 13 -2 8.3 4.5
6 13 -2 2.4 3.9
6 13 -2 5.8 3.6
-6 -13 2 0.7 4.5
-6 -13 2 3.9 3.3
5 13 -2 3.6 3.6
5 13 -2 10.6 4.5
-5 -13 2 2.6 3.1
-5 -13 2 7 4.5
4 13 -2 105.69 8.5
4 13 -2 97.79 8.1
4 13 -2 108.89 5.2
-4 -13 2 97.19 8
-4 -13 2 110.29 9.4
3 13 -2 19.5 5.2
3 13 -2 32.9 3.4
3 13 -2 24.9 5.5
3 13 -2 20 4.4
-3 -13 2 27.4 5.8
2 13 -2 2.2 3.6
2 13 -2 5.2 2.3
2 13 -2 -2.7 2.4
2 13 -2 -3.7 3.5
-2 -13 2 5.7 4.2
-2 -13 2 0.7 3.7
1 13 -2 72.09 6.7
1 13 -2 83.19 5.5
1 13 -2 72.39 6.2
1 13 -2 84.99 7.8
-1 -13 2 64.09 6.2
-1 -13 2 79.89 5.4
-1 -13 2 89.69 7.2
0 13 -2 3.9 3.8
0 13 -2 -1.5 2.5
0 13 -2 12.1 3.1
0 -13 2 -0.4 3.2
-1 13 -2 50.69 6.9
-1 13 -2 48.2 4.1
-1 13 -2 61.59 7.4
1 -13 2 55.69 5.8
1 -13 2 52.49 6
-2 13 -2 56.09 7.3
-2 13 -2 46.5 3.6
-2 13 -2 66.09 5.8
-2 13 -2 50.29 6.3
2 -13 2 45.1 5.4
2 -13 2 48.2 6.5
-3 13 -2 89.09 4.1
-3 13 -2 85.39 7.9
-3 13 -2 86.19 6.9
-3 13 -2 83.99 6.8
3 -13 2 86.29 7.2
3 -13 2 86.19 5.6
-4 13 -2 10.5 4.5
-4 13 -2 13.2 4.5
4 -13 2 13.8 4.3
4 -13 2 17.7 3.3
-5 13 -2 37 6
-5 13 -2 40.7 6.2
5 -13 2 38.3 7
5 -13 2 44.8 5.9
5 -13 2 41.2 3.5
-6 13 -2 15.9 4.5
-6 13 -2 12.8 4.5
6 -13 2 12.2 5.5
6 -13 2 15 4
6 -13 2 17.2 2.1
6 -13 2 11.5 1.8
-7 13 -2 30.4 2.6
-7 13 -2 22.9 5.2
-7 13 -2 34.9 5.3
7 -13 2 34.1 7.8
7 -13 2 34.8 5.2
7 -13 2 31.9 2.4
-8 13 -2 12.7 4.2
-8 13 -2 14.3 6.2
-8 13 -2 8.7 2.1
-8 13 -2 12 2.1
8 -13 2 2.6 5.2
8 -13 2 6.7 3.2
8 -13 2 9 3.3
-9 13 -2 2.4 1.8
-9 13 -2 -0.9 3
-9 13 -2 3.2 3.6
9 -13 2 -0.6 3.7
9 -13 2 -0.8 2.6
9 -13 2 -0.6 3.2
-10 13 -2 0.2 4.4
-10 13 -2 9.6 2.3
-10 13 -2 8.2 3.8
10 -13 2 7.9 2.8
10 -13 2 5.1 2.5
10 -13 2 4 4.4
10 -13 2 7.5 4
-11 13 -2 1.1 3.3
-11 13 -2 1.9 4.4
-11 13 -2 0.4 2.2
11 -13 2 4.5 3.4
11 -13 2 -5.4 2
11 -13 2 -0.7 2.3
11 -13 2 3.3 5.8
-12 13 -2 10.2 4.3
-12 13 -2 6.6 4
12 -13 2 8.8 5.4
12 -13 2 7.8 1.7
12 -13 2 12.9 3.8
-13 13 -2 39.4 6.1
-13 13 -2 35 6.9
13 -13 2 44 10.2
13 -13 2 40.3 5.9
-14 13 -2 -1.8 4.6
-14 13 -2 1.5 3.3
14 -13 2 9.4 7.3
-15 13 -2 20.7 4.5
-15 13 -2 17.2 6.1
15 -13 2 27.6 9.4
15 -13 2 14.1 4.3
-16 13 -2 -1.9 3.4
-16 13 -2 -3.1 2.9
16 -13 2 -3.7 3
16 -13 2 6.1 6.4
9 12 -2 4.3 4.9
9 12 -2 4.2 3.6
-9 -12 2 -3.2 2.9
8 12 -2 7.5 4.5
8 12 -2 4.1 3.4
8 12 -2 -0.2 3.5
-8 -12 2 6.8 3.6
-8 -12 2 10.4 5.6
7 12 -2 2.9 1.9
7 12 -2 -6 3.7
7 12 -2 -1.3 3.6
7 12 -2 -5.2 2.8
-7 -12 2 -0.2 3.8
-7 -12 2 2 4.8
6 12 -2 0.1 3.2
6 12 -2 -0.6 4.1
6 12 -2 5.4 2.8
6 12 -2 0.5 2
6 12 -2 -6 3.1
-6 -12 2 7.6 4.3
-6 -12 2 3.7 3.7
5 12 -2 39.8 4.2
5 12 -2 61.09 4.2
5 12 -2 48.2 7
-5 -12 2 57.89 8.2
-5 -12 2 60.89 7.7
4 12 -2 63.99 4.5
4 12 -2 66.49 6.6
4 12 -2 64.69 7.5
4 12 -2 54.69 5.9
-4 -12 2 60.79 7.5
3 12 -2 1.6 3.7
3 12 -2 10.5 2.6
3 12 -2 8.5 3.4
3 12 -2 9.9 4
-3 -12 2 10 4.6
-3 -12 2 10.7 3.8
2 12 -2 3 4.5
2 12 -2 7.6 2.7
2 12 -2 2.6 2.7
2 12 -2 -1.7 3.5
-2 -12 2 -0.6 2.5
-2 -12 2 0.5 2.9
-2 -12 2 1.1 3.6
1 12 -2 42.2 4.3
1 12 -2 43 4.4
1 12 -2 46.7 7.3
-1 -12 2 41 6.1
-1 -12 2 29.8 5.4
-1 -12 2 35.9 4.2
0 12 -2 4.4 3.9
0 12 -2 7.9 2.6
0 12 -2 4.5 3.5
0 12 -2 7.1 2.9
0 -12 2 4.7 3.8
0 -12 2 2.2 3
-1 12 -2 62.99 4.3
-1 12 -2 60.79 5.5
-1 12 -2 59.39 6.9
-1 12 -2 59.59 6.3
1 -12 2 63.89 7.1
1 -12 2 56.09 5.6
-2 12 -2 129.49 8.3
-2 12 -2 132.29 7.9
-2 12 -2 140.59 5.5
-2 12 -2 127.19 7.9
2 -12 2 139.29 7.9
2 -12 2 130.99 7
-3 12 -2 337.27 14.2
-3 12 -2 365.46 14.1
-3 12 -2 359.66 9.6
3 -12 2 367.86 11.8
3 -12 2 358.06 13.2
-4 12 -2 13.1 4.6
-4 12 -2 5.7 3.8
4 -12 2 17.3 2.9
4 -12 2 20.1 4.6
-5 12 -2 93.89 7.1
-5 12 -2 84.49 7.8
5 -12 2 92.59 8.3
5 -12 2 90.49 4.4
5 -12 2 87.69 6.5
-6 12 -2 51.39 6.3
-6 12 -2 50.69 6.7
6 -12 2 40.9 3
6 -12 2 43.4 5.3
6 -12 2 45.1 7.9
6 -12 2 40 2.5
6 -12 2 44.2 3.4
-7 12 -2 19.9 2.4
-7 12 -2 28.5 5.1
-7 12 -2 21.6 5.5
-7 12 -2 17.2 2.2
7 -12 2 21.6 3.9
7 -12 2 16.6 2.6
7 -12 2 26.4 5
-8 12 -2 19.9 5.4
-8 12 -2 14.4 4.2
-8 12 -2 10.5 2.2
8 -12 2 12.6 5.9
8 -12 2 7.5 2.9
8 -12 2 14 3.6
-9 12 -2 -3.2 1.6
-9 12 -2 -1.3 3.4
-9 12 -2 7.3 3.5
9 -12 2 1.7 2.1
9 -12 2 4.4 5.6
9 -12 2 -0.3 2.2
9 -12 2 -1.2 2.9
-10 12 -2 -4.9 2.4
-10 12 -2 0.6 1.7
-10 12 -2 -2 2.9
10 -12 2 2.6 2.5
10 -12 2 -1.4 2.3
10 -12 2 3 2.4
10 -12 2 4.1 6.9
-11 12 -2 7.9 2.6
-11 12 -2 0.6 3.1
-11 12 -2 4.4 3.3
11 -12 2 8.3 3.7
11 -12 2 4 2
11 -12 2 5.7 4.8
11 -12 2 5.1 1.8
-12 12 -2 4.4 4.2
-12 12 -2 11.1 3.8
12 -12 2 5.8 6.7
12 -12 2 12.3 3.9
-13 12 -2 76.09 9.7
-13 12 -2 65.59 6.1
13 -12 2 70.19 6.5
13 -12 2 86.59 13.6
-14 12 -2 16.9 6.1
-14 12 -2 9.8 4
14 -12 2 5.4 3.3
14 -12 2 6.8 6.9
15 -12 2 -3 2.7
-16 12 -2 84.09 7.3
-16 12 -2 84.79 11.1
16 -12 2 106.89 13.6
16 -12 2 84.49 7.2
10 11 -2 -5 4.4
10 11 -2 4.4 2.9
-10 -11 2 11.8 4.6
-10 -11 2 7.3 5.5
9 11 -2 -2.1 4.1
9 11 -2 6.3 3.5
9 11 -2 4.6 3.7
-9 -11 2 5.4 3.2
-9 -11 2 -3.6 4.3
8 11 -2 7 4
8 11 -2 11.5 3.2
8 11 -2 9.8 4.5
8 11 -2 4.5 3.7
-8 -11 2 9.8 4.3
-8 -11 2 12.5 4.8
7 11 -2 19 5.2
7 11 -2 11.9 3.9
7 11 -2 13.4 4.9
7 11 -2 16 3.5
-7 -11 2 18.3 5.2
-7 -11 2 18.7 5.3
6 11 -2 168.28 8.1
6 11 -2 193.48 11.3
6 11 -2 189.58 10
6 11 -2 204.18 11.2
-6 -11 2 184.18 11.9
-6 -11 2 192.78 10.9
5 11 -2 48.2 4.3
5 11 -2 24.8 5.3
5 11 -2 39.5 5.7
-5 -11 2 33.5 5.8
-5 -11 2 28 7.1
4 11 -2 17.5 3.1
4 11 -2 10 3.8
4 11 -2 11.8 4.3
4 11 -2 11.1 4.7
-4 -11 2 11.7 4.3
-4 -11 2 11.9 4.2
3 11 -2 86.59 7
3 11 -2 76.19 6.4
3 11 -2 81.19 5.3
3 11 -2 75.49 7
-3 -11 2 77.09 7.1
-3 -11 2 68.39 7.2
2 11 -2 62.59 4.9
2 11 -2 57.69 5.3
2 11 -2 58.79 6.2
2 11 -2 63.59 6.4
-2 -11 2 67.99 6
-2 -11 2 52.89 4.8
-2 -11 2 59.09 6.8
1 11 -2 77.49 5.6
1 11 -2 76.69 5.3
1 11 -2 71.09 6.5
-1 -11 2 88.99 6.9
-1 -11 2 75.59 4.9
-1 -11 2 87.79 6.7
0 11 -2 16.8 3.7
0 11 -2 8.2 2.6
0 11 -2 7.1 2.9
0 11 -2 17 4.5
0 -11 2 8.1 3.8
0 -11 2 10.8 2.4
0 -11 2 12.5 3.7
-1 11 -2 108.69 7.3
-1 11 -2 107.09 7.4
-1 11 -2 113.89 5.2
-1 11 -2 109.19 7
1 -11 2 105.99 6.4
-2 11 -2 175.78 6.1
-2 11 -2 158.48 10.2
-2 11 -2 195.68 10
2 -11 2 176.28 7.7
2 -11 2 182.38 9
-3 11 -2 24.9 4.6
-3 11 -2 16 2.2
-3 11 -2 19.2 4
-3 11 -2 24.5 4.8
3 -11 2 21.2 4.2
3 -11 2 24.4 3.2
-4 11 -2 1.1 2.3
-4 11 -2 -0.7 2
-4 11 -2 5.3 3
4 -11 2 1.7 2.8
4 -11 2 1.5 1.7
-5 11 -2 164.18 9.6
-5 11 -2 147.49 8.1
5 -11 2 156.88 7.7
5 -11 2 142.29 5.1
5 -11 2 149.69 9.9
-6 11 -2 146.19 7.9
-6 11 -2 136.09 4.7
-6 11 -2 167.78 10
6 -11 2 145.89 9.8
6 -11 2 132.89 7
6 -11 2 138.99 3.4
6 -11 2 146.49 5.1
-7 11 -2 175.38 8.6
-7 11 -2 194.58 10.9
7 -11 2 161.38 8.8
7 -11 2 180.98 11.8
7 -11 2 176.28 7.8
7 -11 2 162.98 7.2
-8 11 -2 52.99 3.7
-8 11 -2 57.59 5.4
-8 11 -2 57.99 7.2
8 -11 2 56.29 5.2
8 -11 2 61.59 8.9
8 -11 2 49.99 4.1
8 -11 2 53.79 2
8 -11 2 54.19 5.5
-9 11 -2 7.5 4.4
-9 11 -2 2.5 2.2
-9 11 -2 0.7 2.8
9 -11 2 4.5 4.5
9 -11 2 5.7 2.2
9 -11 2 9.1 2.6
9 -11 2 2.4 3.2
-10 11 -2 55.99 5.5
-10 11 -2 67.39 4.8
10 -11 2 74.69 11.4
10 -11 2 66.59 4.1
-11 11 -2 0.7 2.3
-11 11 -2 -1.8 3.9
11 -11 2 3.5 4.5
11 -11 2 -0.3 2.9
-12 11 -2 85.99 6.6
-12 11 -2 74.99 8
12 -11 2 71.09 6.4
12 -11 2 88.39 13.1
-13 11 -2 36.9 7
-13 11 -2 51.09 5.9
13 -11 2 55.19 11.1
13 -11 2 49.4 6.1
-14 11 -2 -2.6 2.6
-14 11 -2 -2.4 3.1
14 -11 2 -3.2 2.5
14 -11 2 10.5 6.9
-15 11 -2 9.6 3.5
-15 11 -2 3.7 5
15 -11 2 10.6 4
15 -11 2 9.6 7.4
16 -11 2 -0.8 3.4
16 -11 2 13.2 6.6
11 10 -2 24.8 7.2
-11 -10 2 17.9 5.4
-11 -10 2 23.1 5.6
10 10 -2 22.6 5.9
-10 -10 2 16.5 4.9
-10 -10 2 5.8 3.9
9 10 -2 7.7 3.4
9 10 -2 7.1 4.4
9 10 -2 10.3 3.4
9 10 -2 6.5 4.1
-9 -10 2 11.6 4.6
-9 -10 2 16.9 6.1
8 10 -2 1.7 3.2
8 10 -2 -1.9 2.8
8 10 -2 -1.9 3.3
8 10 -2 -0.3 2.9
-8 -10 2 -0.3 3.6
-8 -10 2 -1.1 4.6
7 10 -2 -0.6 3
7 10 -2 -3.9 3.2
7 10 -2 0.8 3.2
7 10 -2 0.2 3.4
-7 -10 2 0 4.5
-7 -10 2 0.1 3.6
6 10 -2 -1.1 3.3
6 10 -2 3.3 3.7
6 10 -2 -0.7 2.8
6 10 -2 4.2 3.5
-6 -10 2 -1.5 3.1
-6 -10 2 4.3 2.9
5 10 -2 71.29 6.5
5 10 -2 74.59 6.8
5 10 -2 59.29 6
-5 -10 2 67.89 6
-5 -10 2 52.19 7.4
4 10 -2 24.2 4.9
4 10 -2 33 5.1
4 10 -2 41.1 5.6
-4 -10 2 36.3 5.2
-4 -10 2 27.2 5.7
3 10 -2 91.69 7.5
3 10 -2 91.29 7.1
3 10 -2 89.89 5.7
3 10 -2 88.09 7.3
-3 -10 2 92.79 6.6
-3 -10 2 90.99 6.8
-3 -10 2 85.69 5.7
2 10 -2 207.18 8.7
2 10 -2 200.58 9.5
2 10 -2 229.78 10.5
2 10 -2 215.58 8.8
-2 -10 2 216.48 8.6
-2 -10 2 203.88 9.7
-2 -10 2 214.68 10.2
1 10 -2 5.3 2.4
1 10 -2 4.1 2.5
1 10 -2 1.1 2.1
-1 -10 2 2.1 2.7
-1 -10 2 4.3 3.1
-1 -10 2 -3.4 1.5
0 10 -2 17.5 3.5
0 10 -2 23.5 3
0 10 -2 19.3 4.1
0 10 -2 21.5 3.8
0 10 -2 15.9 4
0 -10 2 17.3 2.6
0 -10 2 18.5 3.5
0 -10 2 24 3.6
-1 10 -2 18.7 4
-1 10 -2 16.5 3.5
-1 10 -2 17.5 2.5
-1 10 -2 23.2 4.2
1 -10 2 21.9 3.6
1 -10 2 19 4
-2 10 -2 14.6 2
-2 10 -2 14.2 3.7
-2 10 -2 7.6 3.3
-2 10 -2 10.8 3.7
2 -10 2 14.1 2.7
2 -10 2 8.1 3.1
-3 10 -2 2.5 2.3
-3 10 -2 7.2 3.5
-3 10 -2 3.5 2.4
3 -10 2 5.4 2.1
3 -10 2 5.8 2.9
3 -10 2 4.9 3.2
-4 10 -2 -3.3 2.5
-4 10 -2 0.6 1
-4 10 -2 2.4 3
-4 10 -2 2.5 2.7
4 -10 2 1.1 3.1
4 -10 2 4.3 2.6
4 -10 2 0 1.4
-5 10 -2 3.5 2.7
-5 10 -2 0.4 2.3
5 -10 2 1.2 1
5 -10 2 0.7 2.1
5 -10 2 0.8 2.1
5 -10 2 0 3.5
-6 10 -2 413.66 13.7
-6 10 -2 439.46 16.1
6 -10 2 410.46 17.3
6 -10 2 445.16 14.5
6 -10 2 413.26 12.6
6 -10 2 414.26 10.6
6 -10 2 422.16 14
-7 10 -2 1.9 2
-7 10 -2 6.8 1.9
7 -10 2 2.5 2
7 -10 2 2.3 3.3
7 -10 2 4.4 2.4
-8 10 -2 15.3 3.6
-8 10 -2 18.9 4.4
-8 10 -2 16.6 2.7
8 -10 2 15 2.7
8 -10 2 23.5 4.1
8 -10 2 16.6 1.6
8 -10 2 12.9 2.9
-9 10 -2 6.8 2.4
-9 10 -2 9.9 3.1
-9 10 -2 7.7 3.6
9 -10 2 8.4 2.2
9 -10 2 10.4 3.6
9 -10 2 5.6 2
9 -10 2 12.1 5.2
-10 10 -2 0.5 2.1
-10 10 -2 2.7 4.3
-10 10 -2 -1 2.8
10 -10 2 5.5 4.7
10 -10 2 0.6 1.3
10 -10 2 -1.9 1.4
10 -10 2 2 2.9
-11 10 -2 0.4 3.5
-11 10 -2 1.4 2.5
11 -10 2 6.5 3.3
-12 10 -2 22 5.3
-12 10 -2 24.1 4.1
12 -10 2 17.1 3.8
12 -10 2 20.4 7.7
-13 10 -2 -2.5 4
-13 10 -2 6.3 3.2
13 -10 2 4 6.5
13 -10 2 6 3.8
-14 10 -2 11.9 3.3
-14 10 -2 -0.5 4.6
14 -10 2 14.1 3.8
14 -10 2 13.5 7
-15 10 -2 21.2 4.1
-15 10 -2 28.8 7
15 -10 2 38.2 9.1
15 -10 2 22.2 4.3
-16 10 -2 4.3 3.1
-16 10 -2 -1.6 6
16 -10 2 1.5 4.5
16 -10 2 1.8 3
-17 10 -2 9.1 4.1
-17 10 -2 5.3 5.4
17 -10 2 7.1 3.9
17 -10 2 10.4 6.6
12 9 -2 32.9 8.9
12 9 -2 15.2 6.1
-12 -9 2 24.5 6.9
-12 -9 2 26.4 5.5
11 9 -2 46.8 7.7
11 9 -2 57.69 6.7
-11 -9 2 43.7 9.5
-11 -9 2 40.3 6.3
10 9 -2 2 2.7
10 9 -2 7.6 4.1
-10 -9 2 8.5 4.4
-10 -9 2 8.2 4.3
9 9 -2 27.1 5.5
9 9 -2 39.3 5.6
9 9 -2 43.6 7.5
9 9 -2 39.3 6.2
-9 -9 2 37.5 6.9
-9 -9 2 35.5 6.3
8 9 -2 13.5 5.3
8 9 -2 19.8 4.7
8 9 -2 8.9 4.3
8 9 -2 13.8 4.3
-8 -9 2 10.1 4.4
7 9 -2 133.09 10.4
7 9 -2 126.69 8
7 9 -2 140.89 7.9
-7 -9 2 125.19 10
-7 -9 2 132.49 8.7
6 9 -2 57.39 5.4
6 9 -2 52.49 6.9
6 9 -2 52.79 6.6
6 9 -2 62.69 5.7
-6 -9 2 60.49 7.8
-6 -9 2 63.39 5.7
5 9 -2 167.38 9.2
5 9 -2 182.58 9.3
5 9 -2 186.48 9
-5 -9 2 188.28 9.5
-5 -9 2 178.08 10
4 9 -2 1.6 2.1
4 9 -2 6.7 3.4
4 9 -2 3.6 2.9
-4 -9 2 -1.4 3
3 9 -2 71.09 5.2
3 9 -2 57.49 4.9
3 9 -2 59.89 5.2
-3 -9 2 64.99 5.7
-3 -9 2 66.09 6.1
-3 -9 2 55.39 4.6
2 9 -2 19.7 3.5
2 9 -2 24.3 4.4
2 9 -2 21.4 3.8
2 9 -2 25.1 3.9
-2 -9 2 19.1 3.1
-2 -9 2 25.7 4.4
-2 -9 2 17.3 3.5
-2 -9 2 19.1 4.1
1 9 -2 119.29 6.3
1 9 -2 124.59 6.7
1 9 -2 121.69 5.6
-1 -9 2 115.39 6.6
-1 -9 2 110.79 6.4
-1 -9 2 118.99 6.5
-1 -9 2 115.79 5.4
0 9 -2 176.28 6.6
0 9 -2 177.98 8.5
0 9 -2 197.18 10.4
0 9 -2 190.98 8.3
0 -9 2 188.88 6.5
0 -9 2 191.78 8.6
0 -9 2 183.28 8
0 -9 2 183.18 8.4
-1 9 -2 13 2.1
-1 9 -2 10.9 3
-1 9 -2 10.4 3.2
-1 9 -2 11.2 3.9
1 -9 2 11.5 2.8
1 -9 2 13 2.8
1 -9 2 8.8 2.7
-2 9 -2 599.64 17.4
-2 9 -2 600.14 18.4
2 -9 2 590.74 16.9
2 -9 2 604.94 15.7
2 -9 2 613.24 16.9
2 -9 2 584.84 17.8
-3 9 -2 935.31 24.1
-3 9 -2 920.01 20.1
-3 9 -2 938.11 25.5
-3 9 -2 973.9 26.4
3 -9 2 896.51 25.1
3 -9 2 920.91 23.3
3 -9 2 935.31 26.3
3 -9 2 943.41 21.6
-4 9 -2 48.2 5.9
-4 9 -2 58.09 4.8
-4 9 -2 64.09 5.6
-4 9 -2 47.3 2.3
4 -9 2 50.99 5.8
4 -9 2 53.99 4.1
4 -9 2 47.2 4.2
4 -9 2 51.09 3.1
-5 9 -2 1.5 2.5
-5 9 -2 0 1.9
5 -9 2 -1.9 1.8
5 -9 2 -0.9 3.6
5 -9 2 1 0.6
5 -9 2 -0.3 1.2
5 -9 2 1.8 0.7
-6 9 -2 388.56 10.6
-6 9 -2 430.16 15.4
6 -9 2 398.76 10.1
6 -9 2 403.36 11.6
6 -9 2 366.96 15.9
6 -9 2 414.36 13.4
6 -9 2 407.06 12
-7 9 -2 5.3 1.9
-7 9 -2 6.8 3
7 -9 2 8.1 2.1
7 -9 2 7.7 4.9
7 -9 2 5 2.1
7 -9 2 -0.2 2.2
-8 9 -2 141.69 10.1
-8 9 -2 136.79 6.2
8 -9 2 134.09 5.4
8 -9 2 139.89 10.7
8 -9 2 135.09 5.3
8 -9 2 138.99 7.2
-9 9 -2 9.5 3.6
-9 9 -2 12.1 3
-9 9 -2 11.2 3.5
9 -9 2 6.3 5.3
9 -9 2 13.4 3.4
-10 9 -2 38.5 6.1
-10 9 -2 45 4.9
-10 9 -2 35.5 4.6
10 -9 2 40.1 7.8
10 -9 2 38.2 5
-11 9 -2 -3.5 2
-11 9 -2 0.2 3.1
11 -9 2 -1.4 2.4
11 -9 2 -3 3.4
-12 9 -2 177.68 8.2
-12 9 -2 175.78 11.9
12 -9 2 181.38 8.7
12 -9 2 159.78 13.8
-13 9 -2 10.3 5.1
-13 9 -2 10.9 2.2
-13 9 -2 10.6 3.3
13 -9 2 7.3 5.3
13 -9 2 12.6 3.4
-14 9 -2 22.1 3.9
-14 9 -2 17.6 2.1
-14 9 -2 15.3 5
14 -9 2 14.3 4.1
14 -9 2 19.2 5.2
14 -9 2 21.4 7.1
-15 9 -2 1.4 2.2
-15 9 -2 -1.5 3.1
15 -9 2 4 3.8
15 -9 2 5.6 4.9
-16 9 -2 18.5 4.2
-16 9 -2 33.2 7
16 -9 2 30 4.7
16 -9 2 51.49 13.7
16 -9 2 29.8 6.9
-17 9 -2 5.3 5.6
-17 9 -2 0.9 3.2
17 -9 2 3.3 4.9
17 -9 2 18.4 7.2
17 -9 2 -0.8 3.1
13 8 -2 94.19 8.6
13 8 -2 64.39 9.8
-13 -8 2 87.69 8.2
-13 -8 2 68.69 10.3
12 8 -2 0 3.5
-12 -8 2 6.9 4
11 8 -2 3.3 4
11 8 -2 7.6 4.1
-11 -8 2 5 4.9
-11 -8 2 0.2 3.6
10 8 -2 3.2 4.6
10 8 -2 3.8 2.8
10 8 -2 6.8 4
-10 -8 2 5.1 3.8
-10 -8 2 3.6 4.7
9 8 -2 27.1 5.5
9 8 -2 31 4.4
9 8 -2 37.7 7.1
-9 -8 2 35.6 5.8
-9 -8 2 37 6.7
8 8 -2 40.3 5.1
8 8 -2 43.1 6.3
8 8 -2 43.6 6.1
-8 -8 2 46.8 6.2
-8 -8 2 30.9 5.8
7 8 -2 19.2 3.9
7 8 -2 15.8 5.2
7 8 -2 28.7 5.4
7 8 -2 29.1 5.1
-7 -8 2 22.3 5.1
-7 -8 2 14.3 4.4
6 8 -2 1 3
6 8 -2 1.9 2.8
6 8 -2 0.5 2.9
6 8 -2 2.3 3.1
-6 -8 2 0.4 2.5
-6 -8 2 -4 3.6
5 8 -2 8.9 3.4
5 8 -2 9.4 3.7
5 8 -2 7.2 3.1
-5 -8 2 11.1 3.6
-5 -8 2 6.5 3.6
4 8 -2 4 3
4 8 -2 6 2.7
4 8 -2 5.1 3
-4 -8 2 7.6 3
-4 -8 2 5.5 3
-4 -8 2 4.5 2.7
-4 -8 2 1.5 2.2
3 8 -2 218.58 8.9
3 8 -2 226.58 9.4
3 8 -2 219.98 9.5
-3 -8 2 233.08 10.3
-3 -8 2 215.18 9.4
-3 -8 2 240.68 9.8
2 8 -2 316.47 10.5
2 8 -2 328.67 10.9
2 8 -2 320.47 11.5
2 8 -2 331.97 11.8
2 8 -2 298.87 11.2
-2 -8 2 325.47 10.5
-2 -8 2 326.77 11.7
-2 -8 2 327.67 11.6
-2 -8 2 318.97 11.6
1 8 -2 -1.2 2.3
1 8 -2 2.2 2.1
1 8 -2 1.6 2.5
1 8 -2 3.9 2.3
1 8 -2 -0.2 1.8
-1 -8 2 2.9 2.3
-1 -8 2 0.7 1.8
-1 -8 2 0.9 1.6
-1 -8 2 -0.9 2.4
0 8 -2 106.29 6.5
0 8 -2 112.79 4.8
0 8 -2 108.49 6.1
0 8 -2 111.89 6.1
0 8 -2 114.19 5.7
0 -8 2 109.09 6
0 -8 2 110.89 5.9
0 -8 2 113.89 6.1
0 -8 2 111.09 4.5
-1 8 -2 462.15 14.8
-1 8 -2 470.65 14.7
-1 8 -2 463.25 11.3
-1 8 -2 443.96 12.7
-1 8 -2 462.35 14.1
-1 8 -2 459.85 13.8
1 -8 2 440.86 13.3
1 -8 2 431.26 14.1
1 -8 2 478.85 13
1 -8 2 471.05 13.8
-2 8 -2 666.33 18.7
-2 8 -2 606.84 17
-2 8 -2 613.44 14
-2 8 -2 628.04 18.7
-2 8 -2 623.44 17.3
2 -8 2 653.33 18.3
2 -8 2 607.94 16.9
2 -8 2 607.84 16.7
2 -8 2 664.53 19.1
2 -8 2 627.54 15.7
-3 8 -2 249.88 10.1
-3 8 -2 257.87 9.3
-3 8 -2 260.17 6.4
-3 8 -2 253.47 9.2
-3 8 -2 288.87 11.3
3 -8 2 265.27 11.3
3 -8 2 248.48 8.8
3 -8 2 256.47 8.9
3 -8 2 263.77 7.4
3 -8 2 249.38 9.9
-4 8 -2 420.96 12.9
-4 8 -2 444.56 14.7
-4 8 -2 427.76 12.9
4 -8 2 444.26 12.6
4 -8 2 434.06 10
4 -8 2 419.96 14.2
4 -8 2 431.06 12.2
4 -8 2 437.96 15.8
-5 8 -2 49.1 5.8
-5 8 -2 58.99 4.8
-5 8 -2 58.09 4.2
-5 8 -2 58.49 5.1
-5 8 -2 66.89 4.5
5 -8 2 60.19 4.7
5 -8 2 60.79 3.9
5 -8 2 63.59 3
5 -8 2 54.39 6.5
5 -8 2 60.39 4
5 -8 2 50.49 5.5
-6 8 -2 18.1 4.1
-6 8 -2 20.3 5.9
-6 8 -2 20.3 3.2
-6 8 -2 27.6 2.9
-6 8 -2 18 3.1
6 -8 2 20.9 2.8
6 -8 2 18.1 4.7
6 -8 2 22.7 2.2
6 -8 2 20.3 3.4
6 -8 2 25.9 3
-7 8 -2 223.68 8.4
-7 8 -2 219.18 7.8
-7 8 -2 229.78 10.8
-7 8 -2 232.68 8.4
7 -8 2 255.27 12.8
7 -8 2 216.88 6.6
7 -8 2 226.48 9
7 -8 2 234.68 7.3
7 -8 2 226.78 7
-8 8 -2 262.67 11.9
-8 8 -2 275.07 9.6
-8 8 -2 273.17 9.5
-8 8 -2 277.57 9.3
8 -8 2 265.67 7.4
8 -8 2 278.47 14.1
8 -8 2 275.77 8
-9 8 -2 16.4 3
-9 8 -2 8.5 2.3
-9 8 -2 16.2 3.1
-9 8 -2 8.5 3.8
9 -8 2 9.6 6.7
9 -8 2 13.4 3.2
-10 8 -2 187.88 4.9
-10 8 -2 204.08 11
-10 8 -2 197.58 6.8
-10 8 -2 193.98 7.9
-10 8 -2 177.68 8.6
-10 8 -2 207.68 7.9
10 -8 2 197.08 8.7
10 -8 2 207.18 13.3
-11 8 -2 40.1 4.5
-11 8 -2 35 3.2
-11 8 -2 33.9 6.4
11 -8 2 34.4 4.5
11 -8 2 34.9 7.7
11 -8 2 31.7 5.3
-12 8 -2 13.5 2.7
-12 8 -2 10 2
12 -8 2 6.3 5.1
12 -8 2 11.2 3.3
12 -8 2 6.7 3.5
-13 8 -2 101.59 4.9
-13 8 -2 103.69 8.9
-13 8 -2 103.59 6
13 -8 2 98.69 10.8
13 -8 2 97.59 8.9
13 -8 2 100.09 6.8
-14 8 -2 10.7 3.1
-14 8 -2 7.4 2.4
-14 8 -2 4.9 2.2
-14 8 -2 4.9 4.8
14 -8 2 15.2 5.2
14 -8 2 8.7 3.3
14 -8 2 10.5 6
-15 8 -2 8.5 2.6
-15 8 -2 10 5.3
-15 8 -2 12.4 3.3
15 -8 2 11.3 4.6
15 -8 2 17.5 3.7
15 -8 2 24.7 8.9
-16 8 -2 11.3 4.6
16 -8 2 13.6 6.3
16 -8 2 5.1 3.7
-17 8 -2 7.9 3.4
-17 8 -2 7.8 4.9
17 -8 2 18.1 8.5
17 -8 2 2 3.1
13 7 -2 8.3 4.8
13 7 -2 16.6 4.9
-13 -7 2 10 4.3
-13 -7 2 4.3 5.3
12 7 -2 14.4 5.2
12 7 -2 1.2 4.6
-12 -7 2 9.7 5.8
-12 -7 2 -0.6 3.4
11 7 -2 14.7 5.1
11 7 -2 15.7 2.8
11 7 -2 15.5 4.8
-11 -7 2 24.6 4.8
-11 -7 2 19.8 6.2
10 7 -2 -3.2 2.7
10 7 -2 9.8 4.7
10 7 -2 1.8 3.9
-10 -7 2 0 4.4
-10 -7 2 6.7 3.6
9 7 -2 11.2 5.2
9 7 -2 -0.7 3.2
9 7 -2 -1.2 2.4
9 7 -2 -6.1 2
-9 -7 2 1.2 3.4
-9 -7 2 -7.6 2.3
8 7 -2 14.8 5
8 7 -2 7.8 2.8
8 7 -2 5.6 3
8 7 -2 5.6 4
8 7 -2 3 2.9
-8 -7 2 11.2 4
-8 -7 2 6.3 3.6
7 7 -2 126.39 6.8
7 7 -2 137.49 7
7 7 -2 122.59 8.1
7 7 -2 147.79 8.7
7 7 -2 126.29 8.2
-7 -7 2 134.09 8.7
-7 -7 2 140.69 7.9
6 7 -2 49.99 5
6 7 -2 57.29 4.5
6 7 -2 53.89 5.6
6 7 -2 62.89 7.8
-6 -7 2 48.5 5
5 7 -2 134.79 8.5
5 7 -2 112.39 6.4
5 7 -2 115.99 7.1
5 7 -2 127.29 6.5
-5 -7 2 115.99 6.9
-5 -7 2 120.99 6.9
-5 -7 2 123.49 7.6
4 7 -2 1150.98 28.7
4 7 -2 1206.38 30.1
4 7 -2 1171.78 29.5
4 7 -2 1229.58 31.2
-4 -7 2 1202.98 29.6
-4 -7 2 1201.18 30.8
-4 -7 2 1152.38 29.7
-4 -7 2 1197.88 29.6
3 7 -2 303.87 11
3 7 -2 278.77 10.3
3 7 -2 280.97 10
3 7 -2 287.17 10.1
3 7 -2 260.07 10.4
-3 -7 2 303.57 10.8
-3 -7 2 290.17 10
-3 -7 2 303.47 12.9
-3 -7 2 283.47 10.6
2 7 -2 828.32 20.4
2 7 -2 774.12 20.7
2 7 -2 818.72 21.7
2 7 -2 784.72 21
2 7 -2 782.52 21.4
-2 -7 2 877.61 21.6
-2 -7 2 828.32 21.7
-2 -7 2 818.12 21.6
-2 -7 2 824.42 20.3
-2 -7 2 791.62 20.9
1 7 -2 970.3 24.3
1 7 -2 951 23.4
1 7 -2 956.1 22.1
1 7 -2 954.9 23.5
1 7 -2 897.31 23.3
-1 -7 2 930.01 21.9
-1 -7 2 899.51 23.8
-1 -7 2 949.01 23.5
-1 -7 2 965.3 23.7
-1 -7 2 937.01 23.5
0 7 -2 930.51 23.5
0 7 -2 948.01 23.5
0 7 -2 934.41 22.8
0 7 -2 933.61 21.4
0 7 -2 941.81 23.8
0 7 -2 984.7 24.4
0 -7 2 936.31 21.2
0 -7 2 974.9 23.1
0 -7 2 939.01 24.6
0 -7 2 945.21 24.1
0 -7 2 961 23.5
-1 7 -2 1606.14 35.2
-1 7 -2 1602.04 37.6
-1 7 -2 1588.94 33.6
-1 7 -2 1620.74 36.5
-1 7 -2 1527.85 37.4
-1 7 -2 1646.24 37.5
1 -7 2 1587.44 36.2
1 -7 2 1593.74 37.2
1 -7 2 1601.34 36.1
1 -7 2 1653.73 35.4
-2 7 -2 8 2.1
-2 7 -2 4.8 2.7
-2 7 -2 2.8 2.8
-2 7 -2 6.5 2.3
-2 7 -2 4.8 1
2 -7 2 4 1.8
2 -7 2 3.5 2.3
2 -7 2 5.8 3
2 -7 2 3.8 1.6
2 -7 2 5.6 2.2
-3 7 -2 451.55 14.2
-3 7 -2 446.26 10.2
-3 7 -2 470.25 15.5
-3 7 -2 462.35 13
-3 7 -2 452.55 13
3 -7 2 475.15 10.9
3 -7 2 441.26 15.3
3 -7 2 460.35 12.5
3 -7 2 463.15 14.4
3 -7 2 478.45 12.9
-4 7 -2 1 1.9
-4 7 -2 -3.8 2.7
-4 7 -2 -1.4 1.3
-4 7 -2 -0.7 2.5
4 -7 2 0.6 0.5
4 -7 2 1.9 3.2
4 -7 2 -1.5 1.8
4 -7 2 0.4 1.6
4 -7 2 3.5 1.8
4 -7 2 0.5 0.4
4 -7 2 1.6 1.3
-5 7 -2 902.11 20.4
-5 7 -2 814.02 25.5
-5 7 -2 920.11 24.3
-5 7 -2 901.21 21.7
-5 7 -2 898.11 23.1
-5 7 -2 894.31 21.7
5 -7 2 961.1 22.8
5 -7 2 916.81 20.7
5 -7 2 817.62 25.7
5 -7 2 904.61 24
5 -7 2 924.31 21.1
5 -7 2 908.91 20
-6 7 -2 20.1 2.9
-6 7 -2 18.8 2.8
-6 7 -2 28.6 3.8
-6 7 -2 22.8 2.7
-6 7 -2 19.8 3.9
-6 7 -2 23.7 4.9
6 -7 2 23.4 2.3
6 -7 2 26.1 6.1
6 -7 2 20.9 2.1
6 -7 2 21.4 3.1
6 -7 2 23.4 2.4
-7 7 -2 189.58 9.6
-7 7 -2 191.78 7
-7 7 -2 192.28 7.4
-7 7 -2 183.08 7
7 -7 2 202.88 6.3
7 -7 2 200.88 5.8
7 -7 2 207.38 8.1
7 -7 2 219.08 11.9
-8 7 -2 -0.3 1.4
-8 7 -2 -0.6 1.2
-8 7 -2 1.4 2.2
-8 7 -2 -0.5 0.5
-8 7 -2 0.7 1.5
-8 7 -2 -0.1 1.7
8 -7 2 0.6 1.6
8 -7 2 -2.6 2.5
8 -7 2 1.2 2
-9 7 -2 125.09 7.9
-9 7 -2 111.29 5.4
-9 7 -2 118.69 4.9
-9 7 -2 107.99 6.3
9 -7 2 114.89 7.5
9 -7 2 105.69 9.8
9 -7 2 114.39 6.2
-10 7 -2 226.58 11.8
-10 7 -2 227.18 7
-10 7 -2 231.18 8.3
-10 7 -2 221.28 7.9
-10 7 -2 248.58 8.4
10 -7 2 233.98 11.2
10 -7 2 232.78 14
10 -7 2 251.87 10.9
-11 7 -2 12.4 4
-11 7 -2 9.4 2.2
-11 7 -2 11.7 2.7
-11 7 -2 9.5 2.6
-11 7 -2 8.8 2.4
11 -7 2 9.2 4.4
11 -7 2 9.3 5.1
11 -7 2 12.7 3.2
-12 7 -2 39.3 6.9
-12 7 -2 38.2 3.9
-12 7 -2 36.7 3.8
-12 7 -2 37.1 3.5
-12 7 -2 38.3 3.7
12 -7 2 38.1 4.8
-13 7 -2 104.99 5.7
-13 7 -2 96.39 5.8
-13 7 -2 112.99 9.6
13 -7 2 100.99 8.9
13 -7 2 104.69 6.7
13 -7 2 86.59 11.3
-14 7 -2 160.38 11.8
-14 7 -2 174.38 7.6
14 -7 2 171.38 11.4
14 -7 2 182.78 8.7
14 -7 2 162.28 14.5
-15 7 -2 6.9 2.7
-15 7 -2 3.5 2.5
-15 7 -2 -0.6 4.3
15 -7 2 1.4 4.5
15 -7 2 15.7 5.3
15 -7 2 5.2 2.8
-16 7 -2 0.5 2.4
-16 7 -2 13.8 3.6
-16 7 -2 -3 4
16 -7 2 0.7 3
16 -7 2 11.7 7.5
-17 7 -2 8 4.6
-17 7 -2 11 3.6
17 -7 2 0.8 4.7
17 -7 2 2.7 4.6
14 6 -2 0.8 3.2
-14 -6 2 3.2 4.9
-14 -6 2 8 3.4
13 6 -2 5.2 4.2
13 6 -2 3.7 4.8
-13 -6 2 6.1 4.8
-13 -6 2 4.6 3.9
12 6 -2 5.9 5
12 6 -2 -0.5 3.4
-12 -6 2 -3.6 4.4
-12 -6 2 3.5 3.5
11 6 -2 -2.5 4
11 6 -2 -1.3 1.9
11 6 -2 1.4 1.8
11 6 -2 2 4.3
-11 -6 2 -0.1 2.9
-11 -6 2 -5.5 4.2
10 6 -2 -2.6 2
10 6 -2 0.9 3.1
10 6 -2 1.1 2
10 6 -2 -0.8 4
-10 -6 2 -0.5 2.8
-10 -6 2 -4.2 3.9
9 6 -2 133.49 6.5
9 6 -2 132.19 9.2
9 6 -2 148.69 9.3
-9 -6 2 140.19 9.2
-9 -6 2 126.59 9.1
8 6 -2 709.23 21.9
8 6 -2 692.63 18.7
8 6 -2 706.43 22.5
8 6 -2 706.53 22.3
8 6 -2 736.33 19.3
-8 -6 2 705.33 22.9
-8 -6 2 721.43 20.7
7 6 -2 3 3.2
7 6 -2 4 2.6
7 6 -2 3.3 2.1
7 6 -2 2.6 3.1
-7 -6 2 3.5 2.7
-7 -6 2 3.2 2.7
6 6 -2 278.37 9.8
6 6 -2 293.47 11.6
6 6 -2 283.67 11.7
6 6 -2 287.27 10
-6 -6 2 265.37 10.7
-6 -6 2 271.97 12
-6 -6 2 277.77 10.5
5 6 -2 197.98 9
5 6 -2 206.98 9.1
5 6 -2 209.98 9.2
5 6 -2 219.48 8.4
5 6 -2 199.78 7.9
-5 -6 2 198.98 8.5
-5 -6 2 203.78 8.8
-5 -6 2 194.48 8.7
-5 -6 2 199.38 9.3
4 6 -2 356.56 12.3
4 6 -2 347.27 11.8
4 6 -2 357.06 12.2
4 6 -2 364.06 11.5
4 6 -2 334.77 12.1
-4 -6 2 361.96 11.5
-4 -6 2 353.26 12
-4 -6 2 333.37 11.4
3 6 -2 37.9 3.7
3 6 -2 34.6 3.6
3 6 -2 39.9 3.8
3 6 -2 40.7 4
3 6 -2 45.9 4.3
-3 -6 2 40.6 3.6
-3 -6 2 36.6 3.6
-3 -6 2 29.6 4.4
-3 -6 2 39.2 3.8
-3 -6 2 39.5 4.4
2 6 -2 4.3 2.6
2 6 -2 9.1 2.2
2 6 -2 12.4 3.1
2 6 -2 6.5 2.1
2 6 -2 6 2.1
-2 -6 2 8.2 2.9
-2 -6 2 6.5 2.6
-2 -6 2 6.3 2.3
-2 -6 2 6 2.1
1 6 -2 674.73 17.6
1 6 -2 683.33 17.7
1 6 -2 688.13 16.5
1 6 -2 683.93 18.2
-1 -6 2 681.23 17.7
-1 -6 2 698.03 17.8
-1 -6 2 702.73 16.5
-1 -6 2 677.13 18.2
-1 -6 2 686.13 17.7
0 6 -2 32.3 3.4
0 6 -2 37.1 3.4
0 6 -2 46 3.6
0 6 -2 39.5 2.9
0 6 -2 33.6 3.5
0 -6 2 43.9 3.3
0 -6 2 35.8 3.4
0 -6 2 43.4 2.5
0 -6 2 41.2 3.8
0 -6 2 37.8 3.1
-1 6 -2 142.59 5.2
-1 6 -2 139.49 6
-1 6 -2 137.19 6.5
-1 6 -2 142.29 4
-1 6 -2 132.29 5.6
-1 6 -2 146.59 6.8
1 -6 2 143.99 5.9
1 -6 2 147.19 6.5
1 -6 2 141.89 5.2
1 -6 2 156.48 5.9
-2 6 -2 2581.64 55.89
-2 6 -2 2607.34 56.79
2 -6 2 2473.85 55.49
2 -6 2 2547.55 53.99
-3 6 -2 357.16 12.5
-3 6 -2 344.87 10
-3 6 -2 340.07 9.9
-3 6 -2 327.07 11.2
3 -6 2 344.47 11.1
3 -6 2 339.27 7.7
3 -6 2 338.27 9.4
3 -6 2 331.77 12.1
3 -6 2 341.07 9.7
-4 6 -2 18.3 1.9
-4 6 -2 16.2 2.8
-4 6 -2 14.8 3
-4 6 -2 20.3 4.4
-4 6 -2 19.2 2.7
-4 6 -2 19.2 2.6
4 -6 2 16.7 2.2
4 -6 2 16.1 1.9
4 -6 2 19.3 2.3
4 -6 2 16.9 3.2
4 -6 2 11.4 3.5
4 -6 2 18.6 3
-5 6 -2 2049.59 48.2
-5 6 -2 2087.29 45
-5 6 -2 2151.88 47.8
-5 6 -2 2117.09 45.4
-5 6 -2 2111.39 45.5
5 -6 2 2170.28 50.99
5 -6 2 2135.59 44.6
5 -6 2 2133.09 44.4
5 -6 2 2159.98 46.5
5 -6 2 2131.09 48.4
5 -6 2 2112.79 44.3
-6 6 -2 768.22 18.4
-6 6 -2 840.72 24.3
-6 6 -2 743.63 18.8
-6 6 -2 773.12 21.5
-6 6 -2 755.82 17.6
-6 6 -2 780.02 20.9
-6 6 -2 775.92 18.6
6 -6 2 754.02 16.9
6 -6 2 784.22 19.6
6 -6 2 778.12 17.1
6 -6 2 760.72 24
6 -6 2 763.92 17.9
-7 6 -2 30.6 3.1
-7 6 -2 29.9 4.6
-7 6 -2 29.6 2.6
-7 6 -2 28.3 2.7
-7 6 -2 30.8 2.6
-7 6 -2 30.3 1.6
7 -6 2 23.6 4.1
7 -6 2 35.9 6.7
7 -6 2 25.8 2.6
7 -6 2 34.7 3.9
-8 6 -2 245.78 7.8
-8 6 -2 235.98 7.8
-8 6 -2 246.48 7.7
-8 6 -2 242.58 7.2
-8 6 -2 252.47 10.8
-8 6 -2 241.18 9.2
8 -6 2 238.48 10
8 -6 2 240.78 8.8
8 -6 2 247.08 8.1
8 -6 2 233.68 13
-9 6 -2 28.2 3.1
-9 6 -2 27.7 4.6
-9 6 -2 25.7 3.9
-9 6 -2 28.4 2.8
-9 6 -2 29.3 2.9
-9 6 -2 22.9 2.4
9 -6 2 27.6 3.6
9 -6 2 28.8 4.6
9 -6 2 33.6 7
-10 6 -2 129.19 5.5
-10 6 -2 130.49 5.5
-10 6 -2 117.49 5.3
-10 6 -2 127.09 6.1
10 -6 2 124.69 10.1
10 -6 2 133.19 8
10 -6 2 135.29 6.8
-11 6 -2 41.3 6.2
-11 6 -2 40.7 3.8
-11 6 -2 47.1 3.6
-11 6 -2 38.7 4.5
11 -6 2 47 4.9
11 -6 2 46 6.2
11 -6 2 41.1 8.1
-12 6 -2 63.39 4.4
-12 6 -2 66.99 6.9
-12 6 -2 58.49 4.7
-12 6 -2 63.69 4.2
-12 6 -2 59.89 5
12 -6 2 65.49 5.1
12 -6 2 55.79 7.1
12 -6 2 59.99 10.3
-13 6 -2 21.3 3.5
-13 6 -2 16.5 3.6
-13 6 -2 15.9 4.9
-13 6 -2 22.7 3.2
13 -6 2 26.6 6.1
13 -6 2 25.3 4.2
13 -6 2 24.8 8.1
-14 6 -2 2.8 2.6
-14 6 -2 0.7 2.9
14 -6 2 -2.7 3.6
14 -6 2 1.5 2.7
14 -6 2 5.3 4.8
-15 6 -2 34.8 7.1
-15 6 -2 35.7 4.3
-15 6 -2 41.8 5.1
15 -6 2 47.5 4.8
15 -6 2 44.4 7.7
15 -6 2 41.1 10.2
-16 6 -2 1.7 4.9
-16 6 -2 -0.8 2
-16 6 -2 5.1 3.2
16 -6 2 3.5 3.8
16 -6 2 2.6 4.9
-17 6 -2 47.5 6.2
17 -6 2 27.6 6.3
17 -6 2 47.5 10.4
15 5 -2 26.7 6.1
15 5 -2 15.3 5.3
-15 -5 2 17 4.7
-15 -5 2 25.4 6.7
14 5 -2 25 8
-14 -5 2 21.8 6.7
-14 -5 2 12 4.1
13 5 -2 33 6.9
13 5 -2 33.3 7
-13 -5 2 30.8 7.5
12 5 -2 0.6 3.5
12 5 -2 -0.4 4.6
-12 -5 2 3.5 3
-12 -5 2 -0.6 4.4
11 5 -2 57.89 3.6
11 5 -2 60.09 8.7
11 5 -2 63.69 8.4
11 5 -2 47.8 3.4
-11 -5 2 50.59 6.1
-11 -5 2 47 7.2
10 5 -2 138.89 6
10 5 -2 131.39 9.1
10 5 -2 142.29 6
10 5 -2 148.29 10.2
-10 -5 2 158.78 10.1
9 5 -2 50.29 3.9
9 5 -2 52.39 6.8
9 5 -2 56.29 4.3
9 5 -2 52.59 6.5
-9 -5 2 51.59 5.1
-9 -5 2 51.99 6.9
8 5 -2 58.59 6.8
8 5 -2 64.19 4.4
8 5 -2 68.89 5.7
8 5 -2 58.09 4.4
8 5 -2 71.69 6.1
-8 -5 2 68.29 5.3
-8 -5 2 53.89 7
7 5 -2 36.1 4
7 5 -2 36.6 5.1
7 5 -2 40.4 5.5
7 5 -2 34.5 4.9
7 5 -2 33.4 3.8
-7 -5 2 28.5 5.2
-7 -5 2 42.3 4.8
6 5 -2 59.79 5.2
6 5 -2 52.49 4.1
6 5 -2 51.49 5.2
6 5 -2 48.3 4
-6 -5 2 56.09 4.6
-6 -5 2 51.79 5
-6 -5 2 56.99 4.4
-6 -5 2 49 4.3
5 5 -2 22.2 4.2
5 5 -2 17 3.6
5 5 -2 16.3 2.9
5 5 -2 27.8 3.5
5 5 -2 20.8 3.6
-5 -5 2 20.3 3.2
-5 -5 2 16.6 3.4
-5 -5 2 17.8 3.5
4 5 -2 43 3.8
4 5 -2 44.5 4.4
4 5 -2 42 4.3
4 5 -2 41.7 3.6
4 5 -2 42 4.1
-4 -5 2 44.1 5.1
-4 -5 2 42.1 3.9
-4 -5 2 41.2 4.1
-4 -5 2 42.4 4.1
3 5 -2 164.48 6.5
3 5 -2 155.18 6.8
3 5 -2 150.68 6.5
3 5 -2 175.88 6.8
3 5 -2 153.38 6.9
-3 -5 2 145.89 6.8
-3 -5 2 160.48 6.7
-3 -5 2 155.48 6.5
-3 -5 2 167.38 6.8
-3 -5 2 168.28 7.2
2 5 -2 3.4 1.8
2 5 -2 3.4 1.8
2 5 -2 -1.2 2
2 5 -2 0.7 2
2 5 -2 0.9 1.8
-2 -5 2 2.8 1.6
-2 -5 2 2.4 1.6
-2 -5 2 3.7 1.7
-2 -5 2 4.3 1.8
-2 -5 2 2.3 1.6
1 5 -2 55.59 3.7
1 5 -2 63.29 3.9
1 5 -2 58.29 3.7
1 5 -2 63.59 3.2
-1 -5 2 58.49 3.1
-1 -5 2 57.49 3.5
-1 -5 2 51.79 3.8
-1 -5 2 58.19 3.6
-1 -5 2 59.79 3.8
0 5 -2 1801.82 39
0 5 -2 1756.02 38.2
0 5 -2 1748.53 38.1
0 5 -2 1774.72 36.4
0 5 -2 1716.93 37.6
0 5 -2 1768.92 39.2
0 -5 2 1682.73 37.9
0 -5 2 1807.02 39
0 -5 2 1707.03 36.3
0 -5 2 1767.82 37.7
-1 5 -2 222.28 7.1
-1 5 -2 239.48 8.5
-1 5 -2 219.48 7.8
-1 5 -2 224.78 7.2
-1 5 -2 221.78 6.4
-1 5 -2 214.08 5.1
1 -5 2 221.18 6.9
1 -5 2 232.38 8.3
1 -5 2 226.58 7.8
1 -5 2 223.58 7.1
1 -5 2 219.88 7
-2 5 -2 71.99 3.7
-2 5 -2 78.49 2.7
-2 5 -2 77.99 3.7
-2 5 -2 71.29 4.9
-2 5 -2 84.69 4.5
2 -5 2 79.69 3.6
2 -5 2 70.59 4.3
2 -5 2 75.79 5
2 -5 2 77.59 3.6
2 -5 2 77.49 2.7
-3 5 -2 1538.45 32.3
-3 5 -2 1549.24 35.6
-3 5 -2 1565.74 33.6
-3 5 -2 1567.24 37.2
-3 5 -2 1606.14 33.8
3 -5 2 1570.14 35.5
3 -5 2 1571.54 33.3
3 -5 2 1527.25 33.1
3 -5 2 1513.15 37
3 -5 2 1568.84 34.4
-4 5 -2 1642.44 43.8
-4 5 -2 1935.11 40.2
-4 5 -2 1920.71 40.1
-4 5 -2 1882.31 42.6
-4 5 -2 1857.01 41.8
4 -5 2 1953.4 42.6
4 -5 2 1950.4 41.2
4 -5 2 1989.6 40.5
4 -5 2 1846.32 44.6
-5 5 -2 131.79 6.9
-5 5 -2 130.59 4.5
-5 5 -2 127.09 4.7
-5 5 -2 130.09 4.7
-5 5 -2 125.39 7.9
-5 5 -2 129.39 3
-5 5 -2 133.59 5.2
-5 5 -2 136.99 6.5
5 -5 2 128.49 3.8
5 -5 2 133.99 5.7
5 -5 2 137.99 5.3
5 -5 2 125.89 4.7
5 -5 2 133.89 7.9
-6 5 -2 213.68 9.1
-6 5 -2 207.68 6.5
-6 5 -2 208.28 5.5
-6 5 -2 225.98 10.9
-6 5 -2 209.48 6.5
-6 5 -2 208.28 8.5
-6 5 -2 212.68 6.4
-6 5 -2 201.88 7.4
6 -5 2 215.08 7.6
6 -5 2 207.38 6.8
6 -5 2 191.48 8.1
6 -5 2 212.98 10.6
-7 5 -2 1167.38 28.3
-7 5 -2 1204.18 30.2
-7 5 -2 1177.38 29.6
-7 5 -2 1192.28 33
-7 5 -2 1195.78 25.7
-7 5 -2 1182.48 26.8
-7 5 -2 1161.28 26
-7 5 -2 1220.18 27.7
-7 5 -2 1184.88 26.2
7 -5 2 1189.28 27.8
7 -5 2 1148.19 31.8
7 -5 2 1182.08 36.7
7 -5 2 1179.98 27.1
-8 5 -2 72.59 3.6
-8 5 -2 62.99 3.4
-8 5 -2 74.29 4.3
-8 5 -2 77.49 5.7
-8 5 -2 68.49 3.6
-8 5 -2 68.59 4.2
-8 5 -2 76.49 5.1
8 -5 2 76.29 4.6
8 -5 2 67.79 4.4
8 -5 2 66.09 7.3
8 -5 2 68.19 5.2
-9 5 -2 10.4 1.9
-9 5 -2 8.3 1.8
-9 5 -2 7.9 2.4
-9 5 -2 8.3 2.1
-9 5 -2 7.1 2.9
-9 5 -2 8.8 3
-9 5 -2 9.2 2.4
9 -5 2 9.5 2.5
9 -5 2 5.1 4.7
9 -5 2 8.8 2.9
-10 5 -2 2.1 1.7
-10 5 -2 8.3 3.7
-10 5 -2 5.2 2.3
-10 5 -2 4.6 1.8
-10 5 -2 0.3 2
10 -5 2 8.8 6.2
10 -5 2 8.4 2.8
10 -5 2 3.9 3.5
-11 5 -2 273.27 10.5
-11 5 -2 255.37 8.4
-11 5 -2 276.07 9.9
-11 5 -2 272.17 9.8
-11 5 -2 257.17 8.4
-11 5 -2 274.07 13.1
11 -5 2 268.57 12.2
11 -5 2 269.67 10
11 -5 2 262.47 15.7
-12 5 -2 9 2.3
-12 5 -2 7.1 2.4
-12 5 -2 4.9 2.7
-12 5 -2 8 2.5
-12 5 -2 9.8 4.6
12 -5 2 8.1 3.7
12 -5 2 5.1 3.1
12 -5 2 2.5 4.9
-13 5 -2 21.6 4
-13 5 -2 20.4 2.9
-13 5 -2 16.3 6.1
-13 5 -2 18.8 3
13 -5 2 21.7 4
13 -5 2 19.1 5.6
13 -5 2 24.2 7.1
-14 5 -2 87.59 9
-14 5 -2 89.39 6.6
-14 5 -2 92.09 5.2
14 -5 2 77.19 5.9
14 -5 2 92.49 8.3
14 -5 2 74.09 12.3
-15 5 -2 9.4 3.7
-15 5 -2 4.7 3.5
-15 5 -2 12 2.9
15 -5 2 5.3 3.8
15 -5 2 10.4 6.7
-16 5 -2 31.9 7.2
-16 5 -2 32 4.2
-16 5 -2 18 4.6
16 -5 2 41 9.1
-17 5 -2 83.29 8.7
17 -5 2 75.49 10.1
17 -5 2 107.79 12.4
15 4 -2 127.49 11.2
15 4 -2 99.29 9.4
-15 -4 2 79.49 7.4
14 4 -2 67.09 9.1
14 4 -2 81.59 13.1
-14 -4 2 68.89 9.4
-14 -4 2 77.59 6.7
13 4 -2 50.29 8
13 4 -2 66.29 8.5
-13 -4 2 64.09 8.2
-13 -4 2 78.39 6.4
12 4 -2 27.4 7
12 4 -2 23.8 5.5
-12 -4 2 23.6 5.8
-12 -4 2 23.2 4.4
11 4 -2 1.2 1.5
11 4 -2 -1.2 4.2
11 4 -2 1.5 4.4
-11 -4 2 2.6 3.2
10 4 -2 2.5 1.9
10 4 -2 -3.3 4.3
10 4 -2 -0.9 1.9
10 4 -2 -1.2 2.9
-10 -4 2 1.2 2.3
-10 -4 2 -5 3.6
-10 -4 2 4.4 3
9 4 -2 55.19 7.4
9 4 -2 55.19 6.5
9 4 -2 52.89 3.9
9 4 -2 51.29 3.7
-9 -4 2 62.49 4.8
-9 -4 2 62.29 7.5
-9 -4 2 60.69 5
8 4 -2 99.39 7.6
8 4 -2 97.39 5
8 4 -2 100.49 7.3
8 4 -2 97.69 5
-8 -4 2 111.19 6.1
-8 -4 2 115.49 7.9
7 4 -2 12.9 2.7
7 4 -2 16.1 3.3
7 4 -2 13.8 4.1
7 4 -2 9.4 2.5
7 4 -2 18.3 4.1
-7 -4 2 10.7 2.7
-7 -4 2 14.7 3
-7 -4 2 12.9 3.4
-7 -4 2 16.9 3.8
6 4 -2 29.3 4.6
6 4 -2 30.4 3.2
6 4 -2 33.7 4.5
6 4 -2 29.9 4
6 4 -2 31.8 3.1
-6 -4 2 31 3.8
-6 -4 2 34.1 4.3
-6 -4 2 34.9 5.1
-6 -4 2 29.1 4.4
-6 -4 2 31.2 3.7
5 4 -2 5.4 2.2
5 4 -2 4 2.1
5 4 -2 5.6 2.3
5 4 -2 8.1 2.5
5 4 -2 5.4 2.1
-5 -4 2 3.8 2
-5 -4 2 2.6 1.9
-5 -4 2 3.8 2.2
-5 -4 2 3.7 2.1
-5 -4 2 2.2 2.2
4 4 -2 579.84 15.8
4 4 -2 551.94 15.9
4 4 -2 554.94 14.6
4 4 -2 587.54 14.9
-4 -4 2 586.04 15.9
-4 -4 2 567.64 16.3
-4 -4 2 568.74 15.1
-4 -4 2 567.44 15.7
-4 -4 2 563.64 15
3 4 -2 68.89 3.9
3 4 -2 68.89 3.8
3 4 -2 68.09 4.5
3 4 -2 72.89 4.1
3 4 -2 65.69 4.4
-3 -4 2 69.49 4
-3 -4 2 61.99 4.1
-3 -4 2 68.69 3.8
-3 -4 2 62.79 4
2 4 -2 86.59 4.1
2 4 -2 90.29 4.6
2 4 -2 90.99 4
2 4 -2 94.89 4.1
2 4 -2 91.79 4.5
-2 -4 2 96.49 4.4
-2 -4 2 84.59 4.3
-2 -4 2 88.19 4.1
-2 -4 2 100.89 4.6
-2 -4 2 99.19 4.2
1 4 -2 524.75 13.9
1 4 -2 532.35 13.3
1 4 -2 516.45 13.3
1 4 -2 547.25 13.3
-1 -4 2 536.05 13.4
-1 -4 2 540.75 13.5
-1 -4 2 535.75 13.4
-1 -4 2 526.35 13.9
-1 -4 2 536.95 12.5
0 4 -2 531.35 13.3
0 4 -2 568.04 14.3
0 4 -2 538.25 13.5
0 4 -2 565.24 14.5
0 -4 2 540.75 13.1
0 -4 2 548.95 13.4
0 -4 2 570.44 14.2
0 -4 2 553.24 13.5
0 -4 2 535.75 12
-1 4 -2 6347.26 154.88
1 -4 2 6394.26 155.28
-2 4 -2 158.48 5
-2 4 -2 163.48 6.8
-2 4 -2 156.18 3.8
-2 4 -2 160.28 3.8
-2 4 -2 154.58 5
-2 4 -2 156.78 6.1
2 -4 2 149.69 5.8
2 -4 2 158.68 3.7
2 -4 2 158.58 4.8
2 -4 2 157.48 5.5
2 -4 2 163.28 7
2 -4 2 153.98 4.9
-3 4 -2 2083.59 49.1
-3 4 -2 2204.88 47.6
-3 4 -2 2380.76 47.3
3 -4 2 2101.79 47.3
-4 4 -2 164.48 6.2
-4 4 -2 152.68 3.8
-4 4 -2 154.88 7.6
-4 4 -2 164.18 6.8
-4 4 -2 155.58 5.4
-4 4 -2 156.58 4.7
-4 4 -2 151.08 5.6
-4 4 -2 155.18 4.8
4 -4 2 152.48 5.6
4 -4 2 156.28 5.1
4 -4 2 154.08 3.9
4 -4 2 160.28 8
4 -4 2 153.38 3.9
4 -4 2 147.69 6
-5 4 -2 25.7 3.2
-5 4 -2 30.3 3.2
-5 4 -2 26 1.8
-5 4 -2 28.8 4.7
-5 4 -2 23.3 2.3
-5 4 -2 28.2 2.1
-5 4 -2 26.6 2.2
-5 4 -2 31.5 3.7
-5 4 -2 23.2 2.4
5 -4 2 29 2.9
5 -4 2 24 2.4
5 -4 2 30.7 3.5
5 -4 2 32.9 4.9
-6 4 -2 33.2 4
-6 4 -2 30 2.9
-6 4 -2 30.6 6.4
-6 4 -2 32 2.3
-6 4 -2 32.5 3.3
-6 4 -2 31.6 2.2
-6 4 -2 35.8 4.1
-6 4 -2 32.5 2.9
-6 4 -2 34.9 2.1
6 -4 2 35.2 3.4
6 -4 2 29.9 4.1
6 -4 2 30.2 5.2
6 -4 2 31.6 3.1
-7 4 -2 767.52 17.4
-7 4 -2 759.42 18.3
-7 4 -2 792.02 21.6
-7 4 -2 759.22 23.9
-7 4 -2 777.12 19.1
-7 4 -2 797.12 20.5
-7 4 -2 772.52 17.3
-7 4 -2 763.82 21
-7 4 -2 797.02 19.2
7 -4 2 779.72 21.2
7 -4 2 762.72 19.3
7 -4 2 775.82 18.2
7 -4 2 715.03 23.7
7 -4 2 787.22 19.4
-8 4 -2 427.56 12.3
-8 4 -2 406.06 13.7
-8 4 -2 416.86 10.5
-8 4 -2 422.46 10.7
-8 4 -2 422.96 14.6
-8 4 -2 437.66 12
-8 4 -2 432.36 12.7
8 -4 2 446.36 14.4
8 -4 2 402.66 11.6
8 -4 2 436.86 12.6
8 -4 2 418.66 17
-9 4 -2 9.7 2.7
-9 4 -2 3.2 1.5
-9 4 -2 3 1.4
-9 4 -2 6.5 2.7
-9 4 -2 2.7 1.8
-9 4 -2 5.8 2.3
9 -4 2 0.8 1.9
9 -4 2 5.7 4.7
9 -4 2 5.4 2.6
9 -4 2 3.1 1.7
-10 4 -2 0.8 2.4
-10 4 -2 4.8 2.2
-10 4 -2 4.5 2.7
-10 4 -2 3 2.2
-10 4 -2 2.3 1.5
-10 4 -2 3.5 1.5
10 -4 2 3.7 2.2
10 -4 2 2.8 2.6
10 -4 2 4.2 2.2
10 -4 2 2 3.6
-11 4 -2 90.19 5.3
-11 4 -2 87.99 4.5
-11 4 -2 92.09 6.2
-11 4 -2 90.89 4.5
11 -4 2 101.49 8.1
11 -4 2 85.69 5.6
11 -4 2 106.09 5.9
11 -4 2 89.09 9.1
-12 4 -2 67.79 4.2
-12 4 -2 60.89 6.4
-12 4 -2 69.79 5
-12 4 -2 60.79 5.8
12 -4 2 46.9 7
12 -4 2 71.99 11.2
-13 4 -2 6.8 3.1
-13 4 -2 11.4 2.2
-13 4 -2 8 4.6
-13 4 -2 15 2.8
13 -4 2 12 5.6
13 -4 2 10.9 4.2
-14 4 -2 25.5 5
-14 4 -2 11.9 5.4
-14 4 -2 25.7 3.4
14 -4 2 24.6 5.4
14 -4 2 16.9 7.1
-15 4 -2 45.4 4.1
-15 4 -2 50.29 6.5
-15 4 -2 39 6.7
15 -4 2 41.9 7.6
15 -4 2 50.49 9.3
-16 4 -2 -3.4 2
-16 4 -2 -8.3 3.7
16 -4 2 12.4 6.7
-17 4 -2 19.5 5.1
-17 4 -2 17.3 6
17 -4 2 38.9 8.6
17 -4 2 8.3 5.6
16 3 -2 10.5 5.5
16 3 -2 3.7 3.8
-16 -3 2 2.9 3.7
-16 -3 2 7.2 4.2
15 3 -2 8.4 5.5
-15 -3 2 0.6 2.9
-15 -3 2 4.8 3.8
14 3 -2 12.7 5.4
14 3 -2 11.9 6.2
-14 -3 2 4.7 3.5
-14 -3 2 6.4 3
13 3 -2 28.9 7.4
13 3 -2 29.4 6.9
-13 -3 2 34.7 5.1
-13 -3 2 31 6.5
12 3 -2 25.6 5.4
12 3 -2 37.6 7.7
-12 -3 2 37.2 5.8
-12 -3 2 37.2 4.3
-12 -3 2 28.8 6.5
11 3 -2 172.98 11.7
11 3 -2 159.88 10.4
11 3 -2 143.69 5.2
-11 -3 2 150.58 10.2
-11 -3 2 168.78 8.2
-11 -3 2 155.88 7.2
10 3 -2 0.6 3.7
10 3 -2 -0.8 2.4
10 3 -2 -2.2 1.5
-10 -3 2 -0.3 2.8
-10 -3 2 -1.2 2.3
9 3 -2 126.19 5.2
9 3 -2 129.99 5.3
9 3 -2 125.49 8.9
-9 -3 2 130.09 6
-9 -3 2 131.49 8.1
-9 -3 2 139.79 7.7
8 3 -2 2.8 2.2
8 3 -2 1.3 1.8
8 3 -2 2.1 1.8
8 3 -2 0.7 2.3
-8 -3 2 -2.5 2.8
-8 -3 2 -0.9 1.4
-8 -3 2 1.6 2
-8 -3 2 -0.6 1.7
7 3 -2 16.9 4.4
7 3 -2 15.5 3.3
7 3 -2 17.5 2.5
7 3 -2 13.7 3.5
7 3 -2 15.9 2.4
-7 -3 2 12 2.6
-7 -3 2 13.8 3.3
-7 -3 2 17.1 2.9
-7 -3 2 17.3 3.2
6 3 -2 143.69 7
6 3 -2 147.89 7.1
6 3 -2 138.39 5.5
6 3 -2 157.18 8.1
6 3 -2 140.39 5.6
6 3 -2 147.09 7
-6 -3 2 152.78 7
-6 -3 2 152.68 6.3
-6 -3 2 142.59 7.1
-6 -3 2 150.28 6.2
-6 -3 2 133.09 7.1
5 3 -2 397.86 12.2
5 3 -2 386.16 12.3
5 3 -2 383.46 10.8
5 3 -2 409.16 10.8
5 3 -2 388.86 12.2
-5 -3 2 391.26 11.2
-5 -3 2 387.56 12.5
-5 -3 2 392.06 12.3
-5 -3 2 396.86 11.3
-5 -3 2 376.16 12
4 3 -2 128.09 5.9
4 3 -2 128.99 5.1
4 3 -2 137.39 6
4 3 -2 137.69 6.1
4 3 -2 130.09 5.2
-4 -3 2 135.99 5.4
-4 -3 2 131.69 5.4
-4 -3 2 145.59 6.5
-4 -3 2 144.79 6.2
-4 -3 2 132.79 5.8
3 3 -2 47.1 3
3 3 -2 44.2 3.5
3 3 -2 46.2 2.9
3 3 -2 51.19 3.3
-3 -3 2 45.1 3.2
-3 -3 2 45.4 3.6
-3 -3 2 44.9 3.1
-3 -3 2 41.8 2.9
-3 -3 2 47.8 3.1
2 3 -2 4423.36 117.59
-2 -3 2 4464.85 117.49
1 3 -2 9999 224.18
-1 -3 2 9742.53 223.88
0 3 -2 186.88 5.6
0 3 -2 197.08 6.2
0 3 -2 187.58 5.5
0 3 -2 191.18 5.3
0 -3 2 180.48 5.2
0 -3 2 189.18 4.4
0 -3 2 189.28 6.2
0 -3 2 190.88 5.5
0 -3 2 190.48 5.5
-1 3 -2 638.64 13.5
-1 3 -2 646.64 16.1
-1 3 -2 626.54 15.3
1 -3 2 642.14 14.8
1 -3 2 639.34 13.7
1 -3 2 628.64 15.1
1 -3 2 643.94 14.1
1 -3 2 591.84 15.9
-2 3 -2 12.2 1.2
-2 3 -2 14.8 2.9
-2 3 -2 13 1.8
-2 3 -2 10.3 0.7
-2 3 -2 11.3 1.2
-2 3 -2 11.8 1.2
-2 3 -2 12.4 1.7
-2 3 -2 10.7 2
2 -3 2 14.8 2.6
2 -3 2 16.4 2
2 -3 2 13.8 1.8
2 -3 2 11.7 1.1
2 -3 2 12.7 1.4
2 -3 2 12.8 1.1
2 -3 2 11.6 1.2
-3 3 -2 1186.18 28.6
-3 3 -2 1167.98 24.2
-3 3 -2 1156.68 25.4
-3 3 -2 1165.88 26.4
-3 3 -2 1146.79 24.4
-3 3 -2 1194.88 25.3
-3 3 -2 1204.88 25.9
-3 3 -2 1196.98 26.8
3 -3 2 1196.58 26
3 -3 2 1143.69 26.3
3 -3 2 1174.18 26.7
3 -3 2 1169.68 28.5
-4 3 -2 1227.88 29.9
-4 3 -2 1164.88 24.6
-4 3 -2 1201.48 26.5
-4 3 -2 1214.88 27.7
-4 3 -2 1179.98 24.7
-4 3 -2 1175.78 26.6
-4 3 -2 1172.28 26.1
-4 3 -2 1146.09 27.3
-4 3 -2 1166.68 25.2
4 -3 2 1192.48 26.6
4 -3 2 1186.78 27.3
4 -3 2 1216.08 26.6
4 -3 2 1162.58 26.2
4 -3 2 1268.27 30.1
-5 3 -2 3789.42 79.89
-6 3 -2 277.57 6.7
-6 3 -2 277.27 6.8
-6 3 -2 266.17 9.5
-6 3 -2 279.47 8.3
-6 3 -2 273.17 8.5
-6 3 -2 289.47 11.2
-6 3 -2 271.27 11.8
-6 3 -2 264.67 9.7
-6 3 -2 277.77 8.9
6 -3 2 260.87 8
6 -3 2 293.07 9.2
6 -3 2 279.87 10
6 -3 2 271.17 8.7
6 -3 2 289.07 12.3
-7 3 -2 120.09 5.4
-7 3 -2 125.69 6.5
-7 3 -2 131.89 8.2
-7 3 -2 129.39 4
-7 3 -2 137.09 6.1
-7 3 -2 126.59 5.5
7 -3 2 132.99 7.1
7 -3 2 128.49 5.5
7 -3 2 131.69 8.4
7 -3 2 140.49 6.3
7 -3 2 130.49 5.9
-8 3 -2 56.79 4.2
-8 3 -2 56.69 2.7
-8 3 -2 49.8 4.6
-8 3 -2 54.99 2.7
-8 3 -2 58.89 3.9
-8 3 -2 56.49 4.2
8 -3 2 56.09 4.1
8 -3 2 58.99 4
8 -3 2 53.39 4.7
8 -3 2 60.19 6.2
-9 3 -2 102.09 5.7
-9 3 -2 92.99 5
-9 3 -2 102.09 4
-9 3 -2 100.09 4
-9 3 -2 97.79 5.9
9 -3 2 98.59 7
9 -3 2 96.09 8.1
9 -3 2 100.49 5.5
9 -3 2 101.09 5.6
-10 3 -2 45 2.9
-10 3 -2 40.9 3.8
-10 3 -2 48.9 5.3
-10 3 -2 46.2 3
10 -3 2 45.6 4.3
10 -3 2 37 7.6
10 -3 2 40.7 4.7
10 -3 2 45.5 6.1
-11 3 -2 47.3 3.3
-11 3 -2 47.9 5.5
-11 3 -2 43.8 3.2
-11 3 -2 39.7 3.8
11 -3 2 45.8 4.8
11 -3 2 52.29 7.1
11 -3 2 49.3 9.2
-12 3 -2 18 3.5
-12 3 -2 22.8 3
-12 3 -2 11.9 3.4
-12 3 -2 23.1 4.5
12 -3 2 18.1 6.1
12 -3 2 20.2 5.6
-13 3 -2 70.89 4.4
-13 3 -2 78.49 4.6
13 -3 2 68.49 7.1
-14 3 -2 5.3 3.9
-14 3 -2 0.4 1.9
14 -3 2 3.1 4.6
14 -3 2 6.1 5.9
-15 3 -2 25.5 3.6
-15 3 -2 20.7 4.9
-15 3 -2 22.9 5.3
15 -3 2 22.7 6.7
15 -3 2 15.1 4.8
-16 3 -2 0.5 3.4
-16 3 -2 6.2 4.9
-16 3 -2 6.6 2.6
16 -3 2 1.5 4.9
16 -3 2 7.2 5.9
16 2 -2 5.3 4.2
16 2 -2 17.1 6.4
-16 -2 2 9.3 3.6
-16 -2 2 9.5 5.7
15 2 -2 31.3 7.5
15 2 -2 26.6 6
-15 -2 2 25.5 4.8
-15 -2 2 29.8 6.6
14 2 -2 44.1 7.7
14 2 -2 40 8.6
-14 -2 2 49 5.7
-14 -2 2 48.3 7.9
13 2 -2 22.3 6.2
13 2 -2 23.9 7.4
-13 -2 2 36.8 6.2
-13 -2 2 23.9 3.4
12 2 -2 6.5 4.4
12 2 -2 5.1 4.9
-12 -2 2 8.2 3.8
-12 -2 2 4.5 2.8
11 2 -2 -0.7 2.7
11 2 -2 0.9 4.3
-11 -2 2 -3 2.4
-11 -2 2 -5.1 3.5
-11 -2 2 1.5 1.8
10 2 -2 6.1 3.5
10 2 -2 0 2.3
10 2 -2 1.9 1.5
10 2 -2 -0.1 1.9
-10 -2 2 3.8 1.9
-10 -2 2 -1.4 2.1
9 2 -2 48.1 3.1
9 2 -2 46.8 7.2
9 2 -2 44.6 3
9 2 -2 52.59 6.2
-9 -2 2 52.69 4.1
-9 -2 2 48.5 5
-9 -2 2 46.1 3.5
-9 -2 2 47.7 3.9
8 2 -2 4.3 1.7
8 2 -2 4.3 3.8
8 2 -2 1.8 2.3
8 2 -2 3.5 1.6
-8 -2 2 6 2.2
-8 -2 2 4.5 3.2
-8 -2 2 3.7 1.9
-8 -2 2 3 2.6
-8 -2 2 2.8 1.6
7 2 -2 10.6 3.9
7 2 -2 7.1 1.9
7 2 -2 8.3 2
7 2 -2 2.9 2.4
-7 -2 2 7.7 2.2
-7 -2 2 9.3 2.8
-7 -2 2 7.1 2.4
-7 -2 2 9 3.1
-7 -2 2 10.7 3.3
6 2 -2 236.08 7.3
6 2 -2 237.78 9.3
6 2 -2 251.87 10.5
6 2 -2 253.17 9.3
6 2 -2 232.58 7.3
-6 -2 2 232.28 7.9
-6 -2 2 243.08 9
-6 -2 2 235.58 9.4
-6 -2 2 238.58 7.9
5 2 -2 13.5 2.6
5 2 -2 11.3 2.5
5 2 -2 14.2 3
5 2 -2 10.5 1.9
5 2 -2 13.3 2.1
-5 -2 2 12.1 3
-5 -2 2 16.2 2.6
-5 -2 2 13.5 2.3
-5 -2 2 10.5 2.4
-5 -2 2 12 2.2
4 2 -2 1161.28 26.4
4 2 -2 1083.69 26.1
4 2 -2 1103.69 24.8
4 2 -2 1111.49 24.9
4 2 -2 1134.09 26.1
-4 -2 2 1167.18 26.5
-4 -2 2 1121.89 25.2
-4 -2 2 1116.89 26.2
-4 -2 2 1154.58 26.4
-4 -2 2 1118.19 25.1
3 2 -2 599.24 14.6
3 2 -2 584.74 14.7
3 2 -2 571.84 14.6
3 2 -2 601.04 13.9
3 2 -2 593.44 14
-3 -2 2 593.44 14.8
-3 -2 2 573.24 13.9
-3 -2 2 579.94 14
-3 -2 2 585.24 14.7
-3 -2 2 576.04 14.5
2 2 -2 890.41 20.3
2 2 -2 902.41 19.8
2 2 -2 895.61 19.9
2 2 -2 876.41 20.5
-2 -2 2 907.41 20.5
-2 -2 2 891.01 19.8
-2 -2 2 907.81 19.9
-2 -2 2 894.81 20.3
1 2 -2 1660.43 49.6
-1 -2 2 1521.65 48.5
0 2 -2 856.11 19
0 2 -2 851.21 18.2
0 -2 2 877.81 18.4
0 -2 2 821.42 18.1
0 -2 2 873.71 18.6
0 -2 2 857.91 19
-1 2 -2 2145.09 54.69
1 -2 2 2149.69 54.89
-2 2 -2 1334.77 28.2
-2 2 -2 1339.67 29
-2 2 -2 1349.66 28.5
-2 2 -2 1313.97 28.7
2 -2 2 1306.47 28.5
2 -2 2 1358.56 29
-3 2 -2 79.99 3.5
-3 2 -2 81.89 3
-3 2 -2 84.79 3.9
-3 2 -2 71.09 3.5
-3 2 -2 95.39 5
-3 2 -2 79.69 3.9
-3 2 -2 78.69 3.4
3 -2 2 87.79 3.7
3 -2 2 86.69 4.9
3 -2 2 89.89 3.7
3 -2 2 84.09 3.6
3 -2 2 94.09 4.1
-4 2 -2 1576.14 33.8
-4 2 -2 1532.55 34.8
-4 2 -2 1557.54 37.2
-4 2 -2 1643.04 35.3
-4 2 -2 1609.24 34.5
-4 2 -2 1649.54 35.3
-4 2 -2 1601.44 34.3
4 -2 2 1563.54 34.3
4 -2 2 1591.84 34.9
4 -2 2 1581.44 35.1
4 -2 2 1610.24 34.6
4 -2 2 1511.75 37.1
-5 2 -2 2512.25 53.19
-5 2 -2 2520.25 56.99
-5 2 -2 2549.34 53.79
-5 2 -2 2407.86 54.29
-5 2 -2 2612.24 54.59
5 -2 2 2505.85 53.29
5 -2 2 2539.65 54.49
5 -2 2 2518.45 54.59
-6 2 -2 135.09 3.6
-6 2 -2 133.99 5.5
-6 2 -2 134.39 5.7
-6 2 -2 129.79 6.6
-6 2 -2 131.19 6.6
-6 2 -2 126.19 7.5
-6 2 -2 138.19 6.1
-6 2 -2 137.89 3.6
6 -2 2 141.99 5.8
6 -2 2 136.19 5.6
6 -2 2 124.59 8.1
6 -2 2 139.09 6.5
6 -2 2 147.79 6.5
6 -2 2 146.19 7
-7 2 -2 253.57 9.7
-7 2 -2 264.47 9.4
-7 2 -2 255.47 11.6
-7 2 -2 244.88 6.6
-7 2 -2 252.67 8.8
-7 2 -2 254.27 10
-7 2 -2 248.48 8.4
-7 2 -2 254.37 6.4
7 -2 2 246.28 9.7
7 -2 2 249.58 8.7
7 -2 2 256.97 8.6
7 -2 2 260.77 12.1
7 -2 2 242.08 9.7
-8 2 -2 51.19 2.6
-8 2 -2 47.2 4
-8 2 -2 57.79 4.4
-8 2 -2 55.89 3.9
-8 2 -2 56.09 6.1
-8 2 -2 53.99 2.8
8 -2 2 49.2 3.9
8 -2 2 48.8 6.3
8 -2 2 50.49 4.6
8 -2 2 53.79 4.1
-9 2 -2 46.8 3.7
-9 2 -2 53.19 2.9
-9 2 -2 54.99 4.5
-9 2 -2 42.1 4.4
-9 2 -2 49.8 2.8
9 -2 2 56.29 5.1
9 -2 2 50.29 4
9 -2 2 51.69 4.4
9 -2 2 53.09 8.1
-10 2 -2 2 1.5
-10 2 -2 -1.2 2.6
-10 2 -2 3.6 2.3
-10 2 -2 5.4 1.7
10 -2 2 -2.2 2.2
10 -2 2 2.5 3.3
-11 2 -2 83.89 4.3
-11 2 -2 71.29 4.9
-11 2 -2 80.89 6.4
-11 2 -2 80.89 4.3
11 -2 2 68.89 7.9
11 -2 2 78.29 9.2
-12 2 -2 21.5 3
-12 2 -2 31.3 5.4
12 -2 2 26.6 7.5
-13 2 -2 111.89 5.6
-13 2 -2 117.59 5.6
-13 2 -2 103.59 8.1
13 -2 2 112.69 13.1
13 -2 2 120.99 9.8
-14 2 -2 10 4.2
14 -2 2 12.2 6.3
14 -2 2 12.9 4.9
-15 2 -2 0 2.1
-15 2 -2 2.2 3.3
15 -2 2 -1.4 3.7
15 -2 2 -2.3 4.1
-16 2 -2 1.7 2.1
-16 2 -2 3.1 3.9
16 -2 2 17.3 6.9
16 -2 2 -0.5 3.5
17 1 -2 27.7 6.7
17 1 -2 34.1 7.5
-17 -1 2 26.2 4.9
16 1 -2 4.8 4.1
16 1 -2 3.4 5.3
-16 -1 2 5.3 5
15 1 -2 15.2 4.9
15 1 -2 21.8 7.6
-15 -1 2 28.2 4.5
-15 -1 2 7.3 4.6
14 1 -2 14.4 5.4
14 1 -2 15 4.8
-14 -1 2 21 4.2
-14 -1 2 19.6 6
13 1 -2 40.4 6.9
13 1 -2 38.7 8.8
-13 -1 2 43.5 5.4
-13 -1 2 39.2 3.7
-13 -1 2 46.9 7.3
12 1 -2 14.6 4.2
12 1 -2 20 6.7
-12 -1 2 22.7 4.7
-12 -1 2 20.2 2.9
-12 -1 2 23.6 4.1
11 1 -2 -3.5 4.2
11 1 -2 1 3.6
-11 -1 2 -1 3.7
-11 -1 2 3.2 2
-11 -1 2 3.2 2.5
10 1 -2 -7.3 3.4
10 1 -2 -0.4 1.1
10 1 -2 1.1 3.7
-10 -1 2 1.8 2
-10 -1 2 0.8 1.4
-10 -1 2 -2.2 1.7
-10 -1 2 -1.2 3
9 1 -2 48.2 2.9
9 1 -2 42 2.7
9 1 -2 50.29 6.2
9 1 -2 55.79 7.7
-9 -1 2 47.6 5.5
-9 -1 2 46.4 3.7
-9 -1 2 42.5 3.6
-9 -1 2 49.4 3.3
8 1 -2 151.38 8.8
8 1 -2 145.29 5.1
8 1 -2 149.69 7.6
8 1 -2 148.99 7.3
8 1 -2 153.28 5.3
-8 -1 2 144.59 6.1
-8 -1 2 138.59 6
-8 -1 2 154.88 5.4
-8 -1 2 142.19 7.3
7 1 -2 403.96 14.6
7 1 -2 381.56 10.2
7 1 -2 402.16 10.4
7 1 -2 406.16 13.2
7 1 -2 388.86 12.7
-7 -1 2 403.76 13
-7 -1 2 400.56 13.1
-7 -1 2 395.96 11.3
-7 -1 2 396.06 12.8
-7 -1 2 386.16 10.2
-7 -1 2 397.96 11.2
-7 -1 2 391.36 13.1
6 1 -2 350.16 11.4
6 1 -2 352.86 9.5
6 1 -2 360.86 9.5
6 1 -2 348.87 12.8
6 1 -2 348.87 11.2
-6 -1 2 358.06 11.6
-6 -1 2 356.76 10.1
-6 -1 2 362.56 11.8
-6 -1 2 366.16 10.1
-6 -1 2 367.36 9.3
-6 -1 2 353.76 11.4
-6 -1 2 372.66 11.6
5 1 -2 201.58 6
5 1 -2 194.58 7.2
5 1 -2 190.18 8.4
5 1 -2 197.98 6
5 1 -2 197.48 7.3
-5 -1 2 204.08 7.4
-5 -1 2 194.48 7.1
-5 -1 2 201.18 7.5
-5 -1 2 197.98 7.5
-5 -1 2 204.38 6.5
-5 -1 2 198.98 6.4
4 1 -2 3.3 1.2
4 1 -2 5.1 1.5
4 1 -2 4 1.3
4 1 -2 5.9 1.9
4 1 -2 10.3 2.1
-4 -1 2 5.2 1.4
-4 -1 2 6.2 1.6
-4 -1 2 6.7 1.7
-4 -1 2 5.6 1.4
-4 -1 2 4.9 1.5
3 1 -2 1136.59 25.3
3 1 -2 1135.99 24.5
3 1 -2 1171.08 25.2
3 1 -2 1159.08 25.5
3 1 -2 1121.79 24.5
-3 -1 2 1122.99 24.5
-3 -1 2 1113.19 25.4
-3 -1 2 1136.29 24.6
-3 -1 2 1129.19 25.2
2 1 -2 1567.94 48.8
-2 -1 2 1674.53 49.7
1 1 -2 9.2 1.1
1 1 -2 8.1 1.1
1 1 -2 8.1 1.1
1 1 -2 7.8 0.9
1 1 -2 9.4 1.2
-1 -1 2 9.8 1.2
-1 -1 2 9.4 1.1
-1 -1 2 8.7 1.2
-1 -1 2 9 1.1
-1 -1 2 8.5 0.9
0 1 -2 1151.68 32.4
-1 1 -2 177.28 4.6
-1 1 -2 163.38 4.6
-1 1 -2 167.38 4.7
-1 1 -2 163.08 4.7
-1 1 -2 162.08 4.5
-1 1 -2 171.88 5.7
1 -1 2 161.68 4.7
1 -1 2 156.18 5.4
1 -1 2 164.78 4.5
1 -1 2 159.28 4.7
1 -1 2 164.78 4.6
1 -1 2 167.78 4.6
-3 1 -2 355.76 10.8
-3 1 -2 335.97 9.4
-3 1 -2 342.97 9.4
-3 1 -2 343.57 9.1
-3 1 -2 334.47 9
-3 1 -2 356.06 9.7
3 -1 2 358.06 9.6
3 -1 2 359.66 9.8
3 -1 2 354.76 10.9
3 -1 2 324.87 9.1
3 -1 2 355.76 9.6
-4 1 -2 202.88 7
-4 1 -2 202.88 6.9
-4 1 -2 207.38 8.3
-4 1 -2 187.98 6.5
-4 1 -2 210.98 7.4
-4 1 -2 221.08 6.7
4 -1 2 211.68 6.7
4 -1 2 200.88 8.4
4 -1 2 206.18 7.2
4 -1 2 206.18 6.6
4 -1 2 227.28 7.5
4 -1 2 210.28 7.1
-5 1 -2 -0.3 0.3
-5 1 -2 -0.2 0.4
-5 1 -2 0.6 2.6
-5 1 -2 3.2 2.1
-5 1 -2 1.9 1.7
-5 1 -2 0.4 1.9
-5 1 -2 4.1 2
-5 1 -2 0.8 1.5
5 -1 2 0.8 2.2
5 -1 2 -0.4 1.6
5 -1 2 1.8 1.8
5 -1 2 -0.3 2.1
5 -1 2 1 3
5 -1 2 0.8 1.7
-6 1 -2 2384.46 55.69
-6 1 -2 2464.55 52.79
-6 1 -2 2451.25 51.99
-6 1 -2 2436.16 53.39
-6 1 -2 2373.36 49.2
-6 1 -2 2403.36 54.09
6 -1 2 2447.46 53.99
6 -1 2 2407.86 52.49
6 -1 2 2489.05 53.79
6 -1 2 2420.86 55.99
6 -1 2 2431.36 52.09
6 -1 2 2408.66 53.39
-7 1 -2 50.39 2.4
-7 1 -2 47.7 4
-7 1 -2 47.6 3.6
-7 1 -2 55.39 4.7
-7 1 -2 50.99 4.4
-7 1 -2 51.69 5.6
-7 1 -2 47.9 4.3
7 -1 2 47 5.4
7 -1 2 55.19 4.6
7 -1 2 50.99 4
7 -1 2 51.19 4.2
7 -1 2 48.4 5.7
-8 1 -2 18.7 3.2
-8 1 -2 19.9 3
-8 1 -2 19.3 1.9
-8 1 -2 21 3.7
-8 1 -2 19.4 1.9
-8 1 -2 25.8 4.9
8 -1 2 18.1 5.2
8 -1 2 16.2 3.9
8 -1 2 23.2 3.7
8 -1 2 27.1 4.2
-9 1 -2 4.3 1.5
-9 1 -2 7.2 2.6
-9 1 -2 6.4 1.6
-9 1 -2 6.2 2.5
9 -1 2 8 3.6
9 -1 2 8.7 3.6
-10 1 -2 63.99 3.7
-10 1 -2 58.69 3.6
-10 1 -2 60.39 4.7
-10 1 -2 68.49 6.2
10 -1 2 61.89 5.9
10 -1 2 77.29 8.2
-11 1 -2 0.9 2.4
-11 1 -2 3.9 1.9
-11 1 -2 4.6 2.1
-11 1 -2 0.8 3.2
11 -1 2 0.8 4
11 -1 2 0.1 3.6
-12 1 -2 62.29 4.2
-12 1 -2 44.3 6.4
-12 1 -2 49.8 3.9
12 -1 2 49.3 9.1
12 -1 2 43.4 6.4
-13 1 -2 5.5 4
-13 1 -2 7.5 2.2
13 -1 2 7.1 4.9
13 -1 2 18.5 6.5
-14 1 -2 5.6 4.2
-14 1 -2 6.4 2.6
14 -1 2 21.6 7.2
14 -1 2 14.2 5.2
-15 1 -2 4.6 2.4
-15 1 -2 4.7 4
15 -1 2 5 4
15 -1 2 2.9 4.3
-16 1 -2 3.6 3.9
16 -1 2 6.2 4.1
16 -1 2 18.1 6.7
17 0 -2 1.3 3.4
17 0 -2 14.1 6.2
-17 0 2 -2 2.9
-17 0 2 -5 2.5
16 0 -2 4 5.8
16 0 -2 5.1 3
-16 0 2 6.2 3.2
-16 0 2 2.5 3.8
15 0 -2 0.9 5.3
15 0 -2 -1.6 3
-15 0 2 0.2 2.6
-15 0 2 0.4 4.3
14 0 -2 7.2 4.8
14 0 -2 0.9 4.2
-14 0 2 1.2 4.9
-14 0 2 -2.1 1.6
13 0 -2 24.8 7.8
13 0 -2 20.7 5.9
-13 0 2 24.7 5.8
-13 0 2 31.9 3.2
-13 0 2 29.6 4.2
12 0 -2 375.16 16
12 0 -2 389.36 18.7
-12 0 2 394.36 15.1
-12 0 2 383.76 12.6
11 0 -2 49.1 7.8
11 0 -2 43.3 6.4
-11 0 2 35 3.1
-11 0 2 45.8 6.2
-11 0 2 37.2 4.3
10 0 -2 4.6 3.4
10 0 -2 6.7 1.3
10 0 -2 8.5 1.6
10 0 -2 5.3 3.6
-10 0 2 5.7 2.6
-10 0 2 7.6 1.7
-10 0 2 9.5 2.4
-10 0 2 9.9 2.6
9 0 -2 39.7 6.6
9 0 -2 31.5 4.5
9 0 -2 30.9 2.3
9 0 -2 32.1 4.2
-9 0 2 32.4 3.3
-9 0 2 36.4 4.8
-9 0 2 32.6 2.5
-9 0 2 31.8 4.5
8 0 -2 54.39 4.6
8 0 -2 60.89 3.1
8 0 -2 53.89 3
8 0 -2 63.99 4.8
8 0 -2 58.49 5.8
-8 0 2 63.39 5
-8 0 2 61.09 4.9
-8 0 2 59.49 3.7
-8 0 2 47.9 4.9
-8 0 2 53.69 3.7
-8 0 2 54.89 2.9
-8 0 2 56.79 5
7 0 -2 787.72 18
7 0 -2 762.12 20.4
7 0 -2 788.72 18.1
7 0 -2 777.32 23.2
7 0 -2 788.32 21
-7 0 2 777.72 21.2
-7 0 2 824.62 20.8
-7 0 2 819.42 17.8
-7 0 2 801.02 20.9
-7 0 2 799.32 19.1
-7 0 2 798.82 19
6 0 -2 134.59 4.8
6 0 -2 145.89 6.4
6 0 -2 149.19 5
6 0 -2 138.59 6.3
6 0 -2 157.78 8.4
-6 0 2 147.69 6.4
-6 0 2 143.09 6.7
-6 0 2 143.39 6.5
-6 0 2 148.69 5.4
-6 0 2 145.19 4.3
-6 0 2 146.79 6.5
-6 0 2 138.79 5.3
5 0 -2 579.94 15.1
5 0 -2 566.74 14.8
5 0 -2 554.44 13.4
5 0 -2 568.84 13.4
5 0 -2 598.74 16.9
-5 0 2 568.54 15.3
-5 0 2 590.44 14.9
-5 0 2 572.84 12.4
-5 0 2 565.64 14.9
-5 0 2 573.04 13.8
-5 0 2 569.74 13.8
4 0 -2 146.29 4.6
4 0 -2 140.29 5.2
4 0 -2 144.39 4.6
4 0 -2 137.79 5.1
-4 0 2 147.39 5.7
-4 0 2 146.39 5.3
-4 0 2 146.29 4.7
-4 0 2 156.78 5.5
-4 0 2 138.69 3.5
-4 0 2 143.49 4.7
3 0 -2 1029.3 23.2
3 0 -2 1071.59 22.7
3 0 -2 1054.79 23.7
3 0 -2 1067.69 22.8
3 0 -2 1028 23.2
-3 0 2 1096.09 23.3
-3 0 2 1046.7 23.3
-3 0 2 1042.7 23.6
-3 0 2 1070.39 22.8
-3 0 2 1077.09 23.5
2 0 -2 1760.52 51.29
-2 0 2 1871.21 51.89
1 0 -2 405.36 9
1 0 -2 419.06 8.8
1 0 -2 390.56 9.1
1 0 -2 402.16 9.2
1 0 -2 386.26 9
-1 0 2 389.56 9.2
-1 0 2 410.46 9.1
-1 0 2 390.66 8.8
-1 0 2 417.76 9.1
-1 0 2 401.56 9
0 0 -2 1756.72 44.3
-1 0 -2 675.63 14.3
-1 0 -2 693.63 15.2
-1 0 -2 691.03 15.4
-1 0 -2 656.63 15.2
-1 0 -2 684.73 14.7
-1 0 -2 679.23 15.6
1 0 2 670.03 15.2
1 0 2 673.03 14.7
1 0 2 681.83 15.4
1 0 2 675.43 16.1
1 0 2 671.23 15.6
-2 0 -2 574.94 13.5
-2 0 -2 567.24 13.8
-2 0 -2 561.84 13.5
-2 0 -2 564.84 14.2
-2 0 -2 579.04 13.9
2 0 2 589.54 14
2 0 2 579.44 13.5
2 0 2 584.44 13.4
2 0 2 561.94 13.9
2 0 2 524.45 15
-3 0 -2 23 2.2
-3 0 -2 21.2 2.2
-3 0 -2 24.8 2.5
-3 0 -2 24 2.7
-3 0 -2 23.2 3.1
-3 0 -2 22.6 1.9
3 0 2 20.4 2.6
3 0 2 20.5 2.7
3 0 2 22.4 2.2
3 0 2 26.7 3
3 0 2 23.6 2.6
-4 0 -2 2049.09 45.8
-4 0 -2 2133.79 46.7
-4 0 -2 2055.89 45.6
-4 0 -2 2088.49 44.7
-4 0 -2 2049.89 45.2
4 0 2 2025.9 45
4 0 2 2078.89 44.7
4 0 2 2143.39 45.4
4 0 2 2158.98 45.9
4 0 2 2103.29 46
-5 0 -2 441.76 13.2
-5 0 -2 449.86 12.8
-5 0 -2 435.66 9.8
-5 0 -2 429.16 14
-5 0 -2 435.66 12.8
-5 0 -2 433.86 13.3
-5 0 -2 431.76 9.8
-5 0 -2 429.26 12
5 0 2 441.36 12.2
5 0 2 430.66 12.6
5 0 2 433.06 14.2
5 0 2 456.95 13
5 0 2 431.56 13.4
5 0 2 450.75 13.3
-6 0 -2 92.49 5.2
-6 0 -2 106.29 6.8
-6 0 -2 81.89 6.1
-6 0 -2 75.39 4.9
-6 0 -2 83.79 3.1
-6 0 -2 87.79 5.8
-6 0 -2 82.89 4.6
6 0 2 89.89 5
6 0 2 76.39 6.1
6 0 2 82.89 5.9
6 0 2 77.49 5.5
-7 0 -2 306.97 10.7
-7 0 -2 321.57 11.3
-7 0 -2 307.37 11.4
-7 0 -2 305.87 10
-7 0 -2 298.97 11
-7 0 -2 310.97 8.2
-7 0 -2 310.07 8.2
7 0 2 324.77 12
7 0 2 284.77 10.5
7 0 2 317.07 13
7 0 2 334.87 13.2
-8 0 -2 168.18 5.6
-8 0 -2 162.68 5.5
-8 0 -2 160.98 8.2
-8 0 -2 166.68 7.9
-8 0 -2 161.98 7.8
-8 0 -2 157.68 9
8 0 2 158.68 7.6
8 0 2 154.78 8.8
8 0 2 161.98 8.6
8 0 2 166.58 9.8
-9 0 -2 173.08 8.8
-9 0 -2 188.98 6.4
-9 0 -2 183.38 6.4
-9 0 -2 187.48 7.8
9 0 2 182.98 9.7
9 0 2 189.18 9.8
9 0 2 185.98 10.6
-10 0 -2 525.25 13.7
-10 0 -2 508.25 13.7
-10 0 -2 521.15 17.7
-10 0 -2 483.55 15.2
10 0 2 551.54 20.7
10 0 2 506.45 17.9
-11 0 -2 124.29 8.1
-11 0 -2 129.69 6.4
-11 0 -2 128.69 5.9
11 0 2 123.79 9.2
-12 0 -2 84.59 5.1
-12 0 -2 78.79 5
-12 0 -2 85.49 7.9
12 0 2 91.29 9.9
12 0 2 81.79 8.3
-13 0 -2 -5.5 4.1
13 0 2 1.4 4.4
13 0 2 9.4 6
-14 0 -2 8.2 2.7
-14 0 -2 5.8 3.7
14 0 2 6.7 5.9
14 0 2 5.6 3.8
-15 0 -2 4.2 4.5
-15 0 -2 8.2 2.6
15 0 2 0.3 3.4
15 0 2 8.4 6.1
-16 0 -2 4.1 4.6
16 0 2 6.5 4.8
16 0 2 13.6 6.3
17 -1 -2 26 8.4
17 -1 -2 28.5 6.6
-17 1 2 35.5 6.4
16 -1 -2 3.6 4.4
16 -1 -2 -5.1 4.9
-16 1 2 2.4 4
-16 1 2 5.2 3
15 -1 -2 11.3 6.6
15 -1 -2 24.8 5.9
-15 1 2 19 5.3
-15 1 2 20.9 3.9
14 -1 -2 22.4 6.7
14 -1 -2 20 5.2
-14 1 2 19.7 3.7
-14 1 2 19 2.6
-14 1 2 9.8 4.5
13 -1 -2 102.29 8.3
13 -1 -2 107.09 10.3
-13 1 2 122.19 8
-13 1 2 121.29 6.6
-13 1 2 113.29 4.9
12 -1 -2 65.39 8
12 -1 -2 69.19 7.9
-12 1 2 66.89 5.1
-12 1 2 70.39 3.8
-12 1 2 75.09 6.8
11 -1 -2 178.18 10.1
11 -1 -2 204.58 12.9
-11 1 2 181.98 6.2
-11 1 2 194.38 9.3
-11 1 2 195.28 7.9
-11 1 2 183.18 7.7
10 -1 -2 144.59 4.2
10 -1 -2 145.69 10.5
10 -1 -2 154.08 8.4
-10 1 2 152.48 8
-10 1 2 162.18 6.6
-10 1 2 149.79 5.2
-10 1 2 154.78 7.8
-10 1 2 156.18 6.7
9 -1 -2 4.3 1.4
9 -1 -2 2.4 2.2
9 -1 -2 2.8 1.7
9 -1 -2 -0.2 2.7
9 -1 -2 2.5 3.1
-9 1 2 4.2 1.9
-9 1 2 -0.6 1.9
-9 1 2 3.2 1.3
-9 1 2 6.1 2
-9 1 2 4.2 2.5
8 -1 -2 33.7 2.4
8 -1 -2 35.8 2.5
8 -1 -2 40.1 4.4
8 -1 -2 37.7 5.9
8 -1 -2 42.7 4.1
-8 1 2 36.2 3
-8 1 2 44.5 5
-8 1 2 42.1 5
-8 1 2 38.8 4.5
-8 1 2 37.1 3
-8 1 2 33.3 3.5
-8 1 2 34 2.1
7 -1 -2 109.19 4.2
7 -1 -2 111.29 7.9
7 -1 -2 109.29 4.1
7 -1 -2 107.99 6.2
7 -1 -2 104.89 5.5
-7 1 2 107.09 4.7
-7 1 2 107.69 5.6
-7 1 2 114.19 3.5
-7 1 2 110.99 4.7
-7 1 2 119.99 7.4
6 -1 -2 167.98 8.3
6 -1 -2 154.78 5.1
6 -1 -2 159.78 5.2
6 -1 -2 161.58 6.6
6 -1 -2 155.58 6.3
-6 1 2 161.48 6.5
-6 1 2 159.38 5.5
-6 1 2 155.68 5.5
-6 1 2 162.08 4.2
-6 1 2 166.38 6.4
5 -1 -2 571.74 16.8
5 -1 -2 569.74 13.5
5 -1 -2 594.04 14.5
5 -1 -2 565.74 14.8
5 -1 -2 570.24 13.4
-5 1 2 576.54 13.7
-5 1 2 574.54 14.8
-5 1 2 559.64 14.3
-5 1 2 590.44 12.1
-5 1 2 579.44 13.8
4 -1 -2 799.42 18.1
4 -1 -2 794.92 17.5
4 -1 -2 772.72 17.5
4 -1 -2 813.02 18.4
4 -1 -2 766.92 20.2
-4 1 2 769.72 17.6
-4 1 2 789.12 18.3
-4 1 2 787.62 17.6
-4 1 2 784.62 18.1
3 -1 -2 1199.38 25
3 -1 -2 1213.88 25.4
3 -1 -2 1176.08 25.8
-3 1 2 1085.59 25.3
-3 1 2 1116.29 25.6
-3 1 2 1164.38 25
2 -1 -2 253.97 6.6
2 -1 -2 253.07 6.6
2 -1 -2 257.97 6.5
2 -1 -2 273.57 6.3
-2 1 2 251.67 6.5
-2 1 2 252.47 6.6
-2 1 2 263.97 6.3
-2 1 2 257.27 6.6
1 -1 -2 1654.73 46.1
-1 1 2 1563.14 45.6
0 -1 -2 148.39 3.9
0 -1 -2 149.39 4.5
0 -1 -2 146.29 4.4
0 -1 -2 148.79 4
0 1 2 143.89 3.9
0 1 2 143.39 4.5
0 1 2 144.09 3.9
0 1 2 145.79 3.6
0 1 2 144.19 4.4
-1 -1 -2 74.79 3.5
-1 -1 -2 72.79 2.7
-1 -1 -2 69.99 3.3
-1 -1 -2 71.29 2.4
-1 -1 -2 74.39 3.5
-1 -1 -2 75.29 2.1
-1 -1 -2 70.49 2.9
-1 -1 -2 71.39 2.4
1 1 2 72.49 3.5
1 1 2 71.89 2.2
1 1 2 69.69 3.3
1 1 2 64.19 2.8
1 1 2 71.69 2.8
-2 -1 -2 3170.38 77.99
2 1 2 3233.98 78.19
-3 -1 -2 250.57 6.3
-3 -1 -2 253.77 7.8
-3 -1 -2 260.47 7.9
-3 -1 -2 247.68 8.1
-3 -1 -2 262.87 8.6
-3 -1 -2 262.37 7.9
-3 -1 -2 262.77 8.5
-3 -1 -2 257.77 6.3
-3 -1 -2 264.07 8.4
3 1 2 254.87 8.4
3 1 2 255.97 8.3
3 1 2 261.37 8.6
3 1 2 262.77 8
-4 -1 -2 36.1 3.2
-4 -1 -2 36.6 3.3
-4 -1 -2 40.4 3.4
-4 -1 -2 35.6 3.2
-4 -1 -2 35.3 2.7
-4 -1 -2 37.4 2.1
-4 -1 -2 34.3 3.4
-4 -1 -2 33.8 2
-4 -1 -2 32.4 2.9
4 1 2 43.4 3.6
4 1 2 37.7 3.1
4 1 2 31.8 3.4
4 1 2 38.3 3.1
4 1 2 39.2 3.4
-5 -1 -2 325.37 8.8
-5 -1 -2 309.27 10.8
-5 -1 -2 302.87 11.1
-5 -1 -2 313.67 8.2
-5 -1 -2 321.17 9.8
-5 -1 -2 321.67 10.9
-5 -1 -2 309.27 10.4
-5 -1 -2 317.17 9.9
-5 -1 -2 327.97 12.6
5 1 2 340.67 10.7
5 1 2 330.67 11.5
5 1 2 326.47 10.7
5 1 2 322.67 11.4
-6 -1 -2 112.19 6.3
-6 -1 -2 109.59 6.3
-6 -1 -2 123.69 6.7
-6 -1 -2 114.89 6.9
-6 -1 -2 115.89 4.2
-6 -1 -2 106.69 5.4
-6 -1 -2 113.59 4.2
-6 -1 -2 113.39 5.6
-6 -1 -2 110.29 5.8
6 1 2 112.09 6.4
6 1 2 107.29 6.7
6 1 2 109.69 6.2
6 1 2 114.59 6.9
-7 -1 -2 15.4 2.8
-7 -1 -2 17 2.2
-7 -1 -2 13.8 2.9
-7 -1 -2 16.9 4.2
-7 -1 -2 20.9 2.1
-7 -1 -2 15.7 3.9
7 1 2 15.5 3.7
7 1 2 17.7 3.5
7 1 2 14.5 3.9
7 1 2 20.2 4
-8 -1 -2 10 2
-8 -1 -2 7.2 3.9
-8 -1 -2 8 1.9
-8 -1 -2 14.4 3.4
-8 -1 -2 10.6 2.7
-8 -1 -2 12.5 3.1
8 1 2 7.2 3.8
8 1 2 6.5 3.2
8 1 2 11.6 3.3
-9 -1 -2 18.4 3.4
-9 -1 -2 23.2 5
-9 -1 -2 14.1 2.5
-9 -1 -2 15.3 2.6
9 1 2 20.6 5.1
9 1 2 17.2 4.1
-10 -1 -2 114.69 7.8
-10 -1 -2 112.19 5.6
10 1 2 113.59 8
10 1 2 111.79 9.2
-11 -1 -2 71.59 7.4
-11 -1 -2 72.69 4.7
-11 -1 -2 66.09 4.7
11 1 2 63.39 6.7
11 1 2 72.09 8.3
-12 -1 -2 23.2 6.5
12 1 2 22.7 6.5
12 1 2 11.6 4.2
-13 -1 -2 9.1 4
-13 -1 -2 9.3 2.8
13 1 2 7.3 4.2
13 1 2 12.1 5.7
-14 -1 -2 6 2.7
-14 -1 -2 -0.2 4
14 1 2 12.1 5.6
14 1 2 1.8 3.5
-15 -1 -2 57.59 5.3
-15 -1 -2 49.4 7.9
15 1 2 64.09 10.1
15 1 2 51.89 8.1
17 -2 -2 -1.4 4.2
17 -2 -2 3.7 6.4
-17 2 2 -2.6 2.8
-17 2 2 3 3.8
16 -2 -2 -0.7 5.2
16 -2 -2 0.3 3.1
-16 2 2 -2.5 3.3
-16 2 2 -1.3 2.7
15 -2 -2 10.8 4.3
15 -2 -2 14.7 7.2
-15 2 2 9.2 3.4
-15 2 2 3.2 3.8
14 -2 -2 85.19 8.7
14 -2 -2 94.09 11.2
-14 2 2 104.59 6.2
-14 2 2 88.19 7.6
13 -2 -2 64.99 10.9
-13 2 2 45.8 7.2
-13 2 2 59.49 3.4
-13 2 2 67.09 5.2
12 -2 -2 183.68 10.8
12 -2 -2 198.38 13.7
-12 2 2 195.98 6.4
-12 2 2 221.88 9.5
-12 2 2 197.48 9.8
11 -2 -2 283.67 12.1
11 -2 -2 286.07 15.2
-11 2 2 273.07 11
-11 2 2 263.77 9.4
-11 2 2 263.47 10.6
-11 2 2 275.27 7.7
-11 2 2 252.57 9.3
10 -2 -2 0.9 1.7
10 -2 -2 -1.1 0.9
10 -2 -2 9.5 3.5
10 -2 -2 2.7 3.4
-10 2 2 0.5 1.7
-10 2 2 2.5 2.4
-10 2 2 -1.7 1.9
-10 2 2 0.6 2.1
-10 2 2 0.3 1.1
9 -2 -2 4.3 2.3
9 -2 -2 3.1 3.1
9 -2 -2 1.2 1.3
9 -2 -2 1.6 2.3
-9 2 2 0.8 2.2
-9 2 2 -0.8 1.9
-9 2 2 1.8 1.6
-9 2 2 2.9 1.8
8 -2 -2 874.11 19.7
8 -2 -2 857.61 21.9
8 -2 -2 893.71 23.3
8 -2 -2 852.41 19.6
8 -2 -2 866.81 26.2
-8 2 2 888.41 23.1
-8 2 2 912.91 21
-8 2 2 892.21 19
-8 2 2 884.11 20.9
-8 2 2 847.62 23
-8 2 2 861.81 21.6
-8 2 2 885.11 22
7 -2 -2 411.36 10.5
7 -2 -2 413.06 15.2
7 -2 -2 424.86 9.6
7 -2 -2 414.16 11.9
7 -2 -2 402.66 10.3
7 -2 -2 414.56 12.8
-7 2 2 407.56 11.1
-7 2 2 416.56 11.2
-7 2 2 412.56 11.9
-7 2 2 414.66 12.6
6 -2 -2 -2.6 1.3
6 -2 -2 -0.8 3.1
6 -2 -2 -1.2 1.3
6 -2 -2 1.1 1.3
6 -2 -2 1 0.7
6 -2 -2 -2.4 1
-6 2 2 -0.2 1.8
-6 2 2 0.5 1.4
-6 2 2 -1.1 1
-6 2 2 1.3 1.5
5 -2 -2 1158.88 28.5
5 -2 -2 1111.69 24.9
5 -2 -2 1133.69 24.6
5 -2 -2 1124.19 25.7
5 -2 -2 1100.49 24.3
5 -2 -2 1101.89 23.2
-5 2 2 1118.69 25.7
-5 2 2 1104.79 24.9
-5 2 2 1114.59 24.8
-5 2 2 1144.49 24.7
4 -2 -2 6 2.1
4 -2 -2 5.6 1.4
4 -2 -2 4.6 1.2
4 -2 -2 5.1 1.3
4 -2 -2 4.9 1.3
-4 2 2 2.5 1
-4 2 2 5.9 1.3
-4 2 2 4.8 1.3
-4 2 2 5.2 1.4
3 -2 -2 145.79 4.5
3 -2 -2 141.29 4.6
3 -2 -2 144.19 4.7
3 -2 -2 165.38 6.2
3 -2 -2 143.29 4.5
-3 2 2 139.09 4.6
-3 2 2 141.59 4.7
-3 2 2 146.19 4.6
2 -2 -2 200.38 6.5
2 -2 -2 199.88 5.8
2 -2 -2 197.98 5.5
2 -2 -2 195.28 5.5
2 -2 -2 202.78 4.9
-2 2 2 204.88 5.2
-2 2 2 192.18 5.6
-2 2 2 195.08 4.9
-2 2 2 199.38 5.7
1 -2 -2 6419.76 151.08
-1 2 2 6700.83 151.88
0 -2 -2 1353.26 27.8
0 -2 -2 1405.96 29.3
0 2 2 1360.66 29.3
0 2 2 1339.37 27.8
0 2 2 1337.27 29.3
-1 -2 -2 2138.39 45.5
-2 -2 -2 449.26 10.5
-2 -2 -2 429.36 12
-2 -2 -2 422.16 11.9
-2 -2 -2 431.16 10.2
-2 -2 -2 444.96 10.5
-2 -2 -2 426.26 10.7
-2 -2 -2 446.16 12
2 2 2 436.36 12.2
2 2 2 429.36 10
2 2 2 428.86 12.2
2 2 2 443.46 10.8
2 2 2 444.86 11.3
2 2 2 435.66 10.3
2 2 2 431.66 10
-3 -2 -2 1349.77 29.3
-3 -2 -2 1329.87 27.9
-3 -2 -2 1314.17 30.2
-3 -2 -2 1305.17 29.5
-3 -2 -2 1290.07 30.3
-3 -2 -2 1293.37 30.3
3 2 2 1300.57 29.4
3 2 2 1283.47 26.9
3 2 2 1258.67 26.9
3 2 2 1324.57 30.4
3 2 2 1291.67 30.3
3 2 2 1262.47 30.3
-4 -2 -2 398.16 11.7
-4 -2 -2 385.66 10.6
-4 -2 -2 389.16 9.9
-4 -2 -2 392.26 11.6
-4 -2 -2 378.36 12.3
-4 -2 -2 401.26 12.3
-4 -2 -2 387.76 12.1
-4 -2 -2 389.76 11.4
-4 -2 -2 371.56 9.8
4 2 2 366.66 12.3
4 2 2 373.46 11.5
4 2 2 383.76 12
4 2 2 369.46 8.2
4 2 2 389.46 11.7
-5 -2 -2 34.4 4.5
-5 -2 -2 38.2 2.7
-5 -2 -2 39.2 3.5
-5 -2 -2 37.9 3.4
-5 -2 -2 44.6 4.1
-5 -2 -2 36 3.5
-5 -2 -2 43.6 4.9
-5 -2 -2 36.3 2.7
-5 -2 -2 36.4 3.8
5 2 2 43.7 3.9
5 2 2 38.5 4
5 2 2 45.9 3.8
5 2 2 36.2 4.2
-6 -2 -2 140.19 5.3
-6 -2 -2 140.39 6.4
-6 -2 -2 149.49 7.5
-6 -2 -2 134.39 6.7
-6 -2 -2 136.39 6.2
-6 -2 -2 132.59 5.2
-6 -2 -2 145.19 7.5
6 2 2 146.49 7.2
6 2 2 142.49 7.5
6 2 2 146.59 7.7
6 2 2 134.29 7.2
-7 -2 -2 16.1 3.5
-7 -2 -2 15.1 2.3
-7 -2 -2 14.4 2.4
-7 -2 -2 8.6 2.6
-7 -2 -2 16 3
7 2 2 15.5 3.3
7 2 2 15.2 3.9
7 2 2 13.7 4
-8 -2 -2 31.3 3.1
-8 -2 -2 31.2 5.2
-8 -2 -2 30.4 3.3
-8 -2 -2 24.5 3.7
-8 -2 -2 27.1 4.1
8 2 2 22.3 4.5
8 2 2 31.5 5.6
8 2 2 24.5 4.8
-9 -2 -2 1 2.1
-9 -2 -2 1.2 2.8
-9 -2 -2 2.7 2
9 2 2 2.3 3.3
9 2 2 5.3 3.7
9 2 2 3.9 4
-10 -2 -2 48.3 3.9
-10 -2 -2 34.2 6.4
-10 -2 -2 46 4.3
10 2 2 47.4 7.5
10 2 2 42.2 6.4
10 2 2 58.09 7.4
-11 -2 -2 80.49 7.3
11 2 2 82.09 8.5
11 2 2 85.19 8.4
-12 -2 -2 12.4 5.2
-12 -2 -2 -0.2 2
12 2 2 8.7 4.8
12 2 2 4.6 4.9
-13 -2 -2 3.9 2.4
-13 -2 -2 6.3 4.9
13 2 2 5.7 4.7
13 2 2 3.7 4.4
-14 -2 -2 10.8 3.5
-14 -2 -2 6.1 3.8
14 2 2 5.5 4.7
14 2 2 3.9 3.9
-15 -2 -2 3.8 4.8
-15 -2 -2 -1 2.7
15 2 2 11.8 5.3
15 2 2 3.1 3.9
18 -3 -2 8.8 5.1
18 -3 -2 15.2 6.5
-18 3 2 -5.5 2.6
-18 3 2 -5.9 3.1
17 -3 -2 55.49 9.9
17 -3 -2 39.2 7.5
-17 3 2 57.99 5.8
-17 3 2 48 6.9
16 -3 -2 1.6 4.6
16 -3 -2 5.1 4.6
-16 3 2 2.8 3
-16 3 2 3.9 3.9
15 -3 -2 14.4 6.6
15 -3 -2 31.9 6.9
-15 3 2 15 4.3
14 -3 -2 -2.4 2.7
14 -3 -2 -1.6 4.1
-14 3 2 6.1 3
-14 3 2 3.1 3.3
13 -3 -2 1.7 4.5
13 -3 -2 0.1 2.6
-13 3 2 -3.7 2.4
-13 3 2 5.5 2.5
12 -3 -2 194.48 11
12 -3 -2 213.48 13.5
-12 3 2 206.58 10.8
-12 3 2 222.38 9.9
11 -3 -2 18.2 3.5
11 -3 -2 25.9 5.3
-11 3 2 31.6 3.8
-11 3 2 21.4 3.7
-11 3 2 23.6 4.6
-11 3 2 23.7 3.4
10 -3 -2 468.35 14.4
10 -3 -2 483.75 11.7
10 -3 -2 467.85 11.2
10 -3 -2 460.55 15.8
10 -3 -2 478.75 19.2
-10 3 2 482.85 13.5
-10 3 2 478.95 14.5
-10 3 2 470.65 13.4
-10 3 2 466.85 14
9 -3 -2 148.49 7.9
9 -3 -2 138.49 6.4
9 -3 -2 150.38 4.9
9 -3 -2 146.69 4.8
9 -3 -2 129.69 9.1
9 -3 -2 144.89 5
-9 3 2 140.99 5.9
-9 3 2 144.09 6
-9 3 2 140.59 6.5
-9 3 2 146.39 6.4
8 -3 -2 124.29 4.5
8 -3 -2 110.89 4.6
8 -3 -2 123.09 5.6
8 -3 -2 114.89 8.1
8 -3 -2 118.69 6.4
-8 3 2 124.89 5.2
-8 3 2 115.99 6.2
-8 3 2 116.39 5.3
-8 3 2 128.79 5.5
-8 3 2 129.39 5.9
7 -3 -2 19 2.4
7 -3 -2 18 3.4
7 -3 -2 19.1 2.7
7 -3 -2 18.6 2.4
7 -3 -2 16.6 1.6
7 -3 -2 17.2 4.9
-7 3 2 18.3 4.9
-7 3 2 19.1 3
-7 3 2 22.4 2.7
-7 3 2 19.1 2.6
-7 3 2 20 2.8
6 -3 -2 802.02 22.8
6 -3 -2 784.02 18.1
6 -3 -2 779.12 18.5
6 -3 -2 814.82 18.4
6 -3 -2 787.62 17.2
6 -3 -2 792.32 19.8
-6 3 2 793.82 18.5
-6 3 2 764.52 19.7
-6 3 2 816.52 18.6
-6 3 2 724.23 21.9
-6 3 2 783.42 18.6
5 -3 -2 180.38 5.7
5 -3 -2 166.68 7.9
5 -3 -2 173.48 6.3
5 -3 -2 176.18 5.6
5 -3 -2 179.88 5.8
-5 3 2 182.88 8.1
-5 3 2 181.48 6.5
-5 3 2 173.48 5.9
-5 3 2 179.88 5.9
-5 3 2 174.48 5.7
4 -3 -2 322.87 8.6
4 -3 -2 311.67 8.9
4 -3 -2 332.17 10.9
4 -3 -2 324.17 8.8
4 -3 -2 319.67 8.9
-4 3 2 313.37 8.9
-4 3 2 316.67 8.4
-4 3 2 323.27 8.8
-4 3 2 324.27 8.9
-4 3 2 355.46 11
3 -3 -2 89.59 4.8
3 -3 -2 90.29 3.9
3 -3 -2 96.89 3.8
3 -3 -2 90.19 3.8
-3 3 2 89.29 3.6
-3 3 2 92.69 3.9
-3 3 2 91.59 2.6
-3 3 2 96.79 4.8
-3 3 2 88.69 3.6
2 -3 -2 1384.16 29.2
2 -3 -2 1359.56 29.4
2 -3 -2 1369.56 28.3
-2 3 2 1324.67 29.2
-2 3 2 1330.47 29.2
-2 3 2 1360.46 29.4
-2 3 2 1372.66 28.4
1 -3 -2 7525.85 178.68
-1 3 2 7684.73 179.88
0 -3 -2 -0.1 1
0 -3 -2 -0.6 0.8
0 -3 -2 1.6 0.9
0 -3 -2 0.8 0.9
0 -3 -2 -0.5 0.9
0 3 2 1 1.4
0 3 2 -0.1 1
0 3 2 0.2 0.8
0 3 2 2.8 1.3
0 3 2 0.5 1.2
-1 -3 -2 1534.15 32.3
-1 -3 -2 1408.76 33.2
-1 -3 -2 1527.65 33.5
-1 -3 -2 1478.45 33.2
-1 -3 -2 1515.45 31.4
1 3 2 1537.75 31.4
1 3 2 1479.75 33.3
1 3 2 1484.25 32
1 3 2 1518.75 33.5
1 3 2 1518.45 32.1
-2 -3 -2 5.1 1.5
-2 -3 -2 5.6 2.2
-2 -3 -2 5.2 1.6
-2 -3 -2 5.9 1.9
-2 -3 -2 5.3 2.1
-2 -3 -2 7.2 1.4
2 3 2 3.3 1.1
2 3 2 4.5 2.1
2 3 2 5.8 1.5
2 3 2 4.4 1.2
2 3 2 6.6 1.5
2 3 2 6.1 1.9
-3 -3 -2 -0.1 1.3
-3 -3 -2 1.6 1.4
-3 -3 -2 2.4 1.9
-3 -3 -2 0.5 2.2
-3 -3 -2 1.4 1.3
-3 -3 -2 0.8 1.7
3 3 2 1.7 1.5
3 3 2 1 1.3
3 3 2 -0.4 1.4
3 3 2 -0.1 2
3 3 2 0.7 1.7
3 3 2 -0.5 1.1
-4 -3 -2 180.58 6.1
-4 -3 -2 174.98 6.2
-4 -3 -2 168.88 8
-4 -3 -2 164.48 7.9
-4 -3 -2 168.98 6.3
-4 -3 -2 166.88 7.9
4 3 2 176.08 7.6
4 3 2 188.68 7.6
4 3 2 170.08 5.1
4 3 2 163.48 6.6
4 3 2 168.78 5.1
4 3 2 157.28 7.5
-5 -3 -2 407.36 15.2
-5 -3 -2 400.06 10.9
-5 -3 -2 372.66 13.1
-5 -3 -2 365.76 13
-5 -3 -2 363.56 11.1
5 3 2 366.26 12.8
5 3 2 384.06 8.8
5 3 2 375.96 12.5
5 3 2 383.76 12.2
-6 -3 -2 0.3 1.8
-6 -3 -2 -0.7 1.9
-6 -3 -2 1 1.8
-6 -3 -2 0.8 2.8
6 3 2 -0.7 2.5
6 3 2 -5.2 2.1
6 3 2 5.2 3.2
-7 -3 -2 24.6 4.5
-7 -3 -2 30 3.9
-7 -3 -2 22 3.1
-7 -3 -2 24 3.8
7 3 2 25.9 4.1
7 3 2 26.6 4.5
7 3 2 28.7 4.7
-8 -3 -2 405.66 12.3
-8 -3 -2 400.56 13.5
-8 -3 -2 420.66 12.4
8 3 2 375.06 15.3
8 3 2 420.46 15.3
8 3 2 423.06 15.6
-9 -3 -2 17.4 3.1
-9 -3 -2 26.8 5.1
-9 -3 -2 13.2 3.2
9 3 2 23.2 5
9 3 2 13.8 3.9
-10 -3 -2 83.19 9.2
10 3 2 75.19 7.7
10 3 2 70.79 6.8
10 3 2 58.69 9.6
-11 -3 -2 3.7 4.6
-11 -3 -2 4.9 2.7
11 3 2 8.1 4.4
11 3 2 2.5 3.9
-12 -3 -2 23.8 4
-12 -3 -2 25.5 5.7
12 3 2 27.4 6.8
12 3 2 21.6 6.1
-13 -3 -2 17.6 6.1
-13 -3 -2 21 3.9
13 3 2 32.8 7.1
13 3 2 18.7 6.3
-14 -3 -2 4.5 3.1
-14 -3 -2 11.2 5.2
14 3 2 2.1 4.3
14 3 2 13.4 6
18 -4 -2 39.6 8.7
18 -4 -2 37.7 7
-18 4 2 32.9 6.1
-18 4 2 40.1 5.4
17 -4 -2 6.2 5.5
-17 4 2 1.5 3.5
-17 4 2 2.7 3
16 -4 -2 6.3 5.2
16 -4 -2 4 3.7
-16 4 2 6.8 4.2
-16 4 2 5.1 3.1
15 -4 -2 58.99 8.5
15 -4 -2 68.09 10.8
-15 4 2 55.29 6.5
14 -4 -2 16.8 4.8
14 -4 -2 12.5 7
-14 4 2 13.1 3.9
-14 4 2 19.9 3.7
13 -4 -2 6.9 6.5
13 -4 -2 10.5 4
-13 4 2 12.3 3
-13 4 2 12 3.6
12 -4 -2 127.39 8.4
12 -4 -2 128.99 11.7
-12 4 2 128.69 7
-12 4 2 132.89 7.3
-12 4 2 126.29 6.5
11 -4 -2 432.66 18.3
11 -4 -2 475.45 20.4
11 -4 -2 471.65 14.4
11 -4 -2 465.35 11.8
-11 4 2 462.75 13.9
-11 4 2 455.35 13.6
-11 4 2 473.75 14.4
-11 4 2 466.05 13.8
10 -4 -2 17.1 5.1
10 -4 -2 26.3 2.4
10 -4 -2 28.1 4.4
10 -4 -2 29.6 3.8
10 -4 -2 25.1 2.4
10 -4 -2 25.4 2.9
-10 4 2 23.9 3.4
-10 4 2 25.1 3.3
-10 4 2 29.1 3.5
-10 4 2 29.8 3.5
9 -4 -2 24.5 2.3
9 -4 -2 28.1 4.5
9 -4 -2 31.5 3.6
9 -4 -2 22.1 2.6
9 -4 -2 25.7 2.2
9 -4 -2 32.9 6.5
-9 4 2 27.6 3.1
-9 4 2 30.1 3.5
-9 4 2 24.8 3.3
8 -4 -2 190.58 8.4
8 -4 -2 182.48 5.7
8 -4 -2 180.18 6
8 -4 -2 185.88 6.3
8 -4 -2 184.88 6.8
-8 4 2 184.38 6.8
-8 4 2 187.88 8
-8 4 2 175.18 6.1
-8 4 2 184.28 6.8
-8 4 2 179.98 9.9
-8 4 2 181.68 6.8
7 -4 -2 172.48 5.4
7 -4 -2 160.68 9.2
7 -4 -2 170.78 6
7 -4 -2 170.58 5.9
7 -4 -2 171.28 7.3
7 -4 -2 172.78 6.2
-7 4 2 173.88 7.5
-7 4 2 167.38 6.4
-7 4 2 179.48 6.2
-7 4 2 167.98 9.5
-7 4 2 165.78 5.3
-7 4 2 174.18 6.4
6 -4 -2 458.15 12.1
6 -4 -2 460.15 11.8
6 -4 -2 449.46 11.7
6 -4 -2 454.85 13.1
6 -4 -2 492.05 16.3
-6 4 2 454.05 12.3
-6 4 2 459.55 10.4
-6 4 2 433.36 13
-6 4 2 473.55 12.3
-6 4 2 466.05 15.5
-6 4 2 453.05 11.7
5 -4 -2 305.07 8.2
5 -4 -2 300.67 8.5
5 -4 -2 304.27 8.9
5 -4 -2 331.07 11.9
5 -4 -2 303.07 9.2
-5 4 2 328.27 9.1
-5 4 2 299.97 9.3
-5 4 2 316.77 8.3
-5 4 2 288.77 11.2
-5 4 2 293.97 6.5
-5 4 2 295.77 8.9
4 -4 -2 486.15 12.7
4 -4 -2 536.95 15.1
4 -4 -2 484.85 12.4
4 -4 -2 481.35 11.9
-4 4 2 498.15 13.5
-4 4 2 476.15 12.5
-4 4 2 491.35 12.7
-4 4 2 477.15 12.7
-4 4 2 519.95 14.8
3 -4 -2 242.28 6.9
3 -4 -2 237.98 7.2
3 -4 -2 208.88 7.9
3 -4 -2 239.18 7.4
3 -4 -2 240.08 5.8
-3 4 2 232.68 8.2
-3 4 2 240.78 7.4
-3 4 2 247.28 7.5
-3 4 2 258.87 7.2
-3 4 2 242.68 7.7
2 -4 -2 -0.9 1
2 -4 -2 0.9 1
2 -4 -2 0.8 1
2 -4 -2 1.7 1.2
-2 4 2 1.5 1.2
-2 4 2 0.4 1.4
-2 4 2 -0.2 1.2
-2 4 2 0.4 1.2
1 -4 -2 962.5 22
1 -4 -2 986.2 22.3
1 -4 -2 912.71 21
1 -4 -2 994.7 22
-1 4 2 964.8 22.1
-1 4 2 948.81 21.5
-1 4 2 994.2 22.2
-1 4 2 990.7 22.2
0 -4 -2 443.76 10.9
0 -4 -2 458.25 11.9
0 -4 -2 448.66 11.9
0 -4 -2 460.55 12.2
0 -4 -2 449.36 11.7
0 -4 -2 455.25 12.4
0 4 2 421.76 11.9
0 4 2 442.16 11.5
0 4 2 431.86 11.6
-1 -4 -2 308.07 9.8
-1 -4 -2 312.47 9.9
-1 -4 -2 307.97 9.1
-1 -4 -2 300.47 8.9
-1 -4 -2 302.87 9.5
-1 -4 -2 307.57 8.3
1 4 2 314.27 9.7
1 4 2 316.67 9
1 4 2 296.47 8.7
1 4 2 309.87 8.9
-2 -4 -2 147.99 6.5
-2 -4 -2 165.78 6
-2 -4 -2 155.08 6.8
-2 -4 -2 165.78 7.3
-2 -4 -2 144.69 5.2
-2 -4 -2 151.78 5.9
2 4 2 166.18 5.6
2 4 2 153.18 5.3
2 4 2 150.28 6.6
2 4 2 144.39 4
-3 -4 -2 5.1 2
-3 -4 -2 2.4 1.8
-3 -4 -2 1.3 2.5
-3 -4 -2 5.1 2.4
-3 -4 -2 6.4 1.8
-3 -4 -2 5.8 2.8
3 4 2 5.6 2
3 4 2 6 1.9
3 4 2 2.3 1.8
3 4 2 3.3 2.8
3 4 2 5.1 1.6
3 4 2 2.8 1.8
-4 -4 -2 528.35 16.4
-4 -4 -2 535.05 14.1
-4 -4 -2 536.95 16.6
-4 -4 -2 519.95 16
-4 -4 -2 542.65 14.4
-4 -4 -2 529.65 14.2
4 4 2 526.35 16.3
4 4 2 545.25 14.2
4 4 2 528.15 13.1
4 4 2 529.65 14.1
4 4 2 535.05 13.2
4 4 2 549.54 15.5
-5 -4 -2 25.9 3.2
-5 -4 -2 21.6 3.1
-5 -4 -2 25.1 4.2
-5 -4 -2 21.8 3.1
5 4 2 22 2.2
5 4 2 20 3.7
5 4 2 27.1 3.7
5 4 2 27.7 4.3
5 4 2 21.9 2.2
-6 -4 -2 0.5 1.7
-6 -4 -2 5.2 2.1
-6 -4 -2 2.5 1.9
-6 -4 -2 -0.1 3.1
6 4 2 -0.5 1.9
6 4 2 1.5 1.1
6 4 2 3.8 2.8
6 4 2 -0.1 2.1
6 4 2 3.2 2.5
-7 -4 -2 28.6 5.5
-7 -4 -2 27.7 3.6
-7 -4 -2 26 4.6
-7 -4 -2 29.3 3.5
7 4 2 19.4 4.4
7 4 2 27.5 4.7
-8 -4 -2 585.14 16.6
-8 -4 -2 571.14 17.4
-8 -4 -2 586.34 20.3
8 4 2 587.24 19.3
8 4 2 600.74 20.6
8 4 2 572.54 18.8
-9 -4 -2 23.4 4.1
-9 -4 -2 28.9 5.4
9 4 2 21 5.2
9 4 2 22.8 5.3
9 4 2 7.6 3.7
-10 -4 -2 5.2 2.8
-10 -4 -2 2.6 4.4
10 4 2 0.2 3.1
10 4 2 7.8 4.5
10 4 2 7.8 5
-11 -4 -2 19.2 4
-11 -4 -2 17.2 5.8
11 4 2 21.2 5.9
11 4 2 19.1 5.8
-12 -4 -2 2.6 2.4
-12 -4 -2 -2.1 3.3
12 4 2 9.7 4.5
12 4 2 5.3 4.9
-13 -4 -2 40.1 7.9
-13 -4 -2 28.8 4.7
13 4 2 34.7 7.1
13 4 2 27.8 6.6
-14 -4 -2 4.2 5.1
14 4 2 3.4 3.7
18 -5 -2 36.3 9.5
18 -5 -2 32.2 7.3
-18 5 2 30.7 5.2
-18 5 2 23.2 5.4
17 -5 -2 -0.3 3.9
17 -5 -2 12 7.7
-17 5 2 8.7 3.4
-17 5 2 1.7 3.2
16 -5 -2 7.6 7
16 -5 -2 8.7 5.5
-16 5 2 4.9 3
-16 5 2 3.5 3.3
15 -5 -2 32.8 6.9
15 -5 -2 32.1 9
14 -5 -2 2.4 4.6
14 -5 -2 1.8 3.2
-14 5 2 4 3.2
-14 5 2 -1.7 2.5
13 -5 -2 48.8 9.1
13 -5 -2 29.4 2.9
13 -5 -2 37.6 5.9
-13 5 2 35.6 4.5
-13 5 2 30.6 4.6
-13 5 2 33.4 4.3
12 -5 -2 40.2 5.9
12 -5 -2 43.3 4.9
12 -5 -2 42.3 9.2
12 -5 -2 44.3 3.2
-12 5 2 45.9 4.2
-12 5 2 45.6 4.8
-12 5 2 43.8 4.8
11 -5 -2 374.46 10.3
11 -5 -2 342.17 17.1
11 -5 -2 358.46 16.5
-11 5 2 387.96 12.1
-11 5 2 386.56 13.1
-11 5 2 377.46 11.4
10 -5 -2 43.1 5.3
10 -5 -2 50.19 7.7
10 -5 -2 38.3 2.8
10 -5 -2 34.7 2.9
10 -5 -2 37.3 2.8
10 -5 -2 37.4 3.4
-10 5 2 39 3.6
-10 5 2 36.9 3.5
-10 5 2 38.1 3.7
-10 5 2 36.9 3.1
9 -5 -2 16.3 2.2
9 -5 -2 16.8 2.3
9 -5 -2 10.9 5
9 -5 -2 17.4 2.5
9 -5 -2 15.5 3.3
9 -5 -2 10.1 2.4
-9 5 2 15.9 2.5
-9 5 2 16.4 2.1
-9 5 2 17.9 3
-9 5 2 14.2 2.8
8 -5 -2 41.3 3.1
8 -5 -2 37.3 2.8
8 -5 -2 40.1 4.9
8 -5 -2 41.5 6.3
8 -5 -2 36.4 3
8 -5 -2 41.3 3.4
-8 5 2 43 3.5
-8 5 2 41 5.2
-8 5 2 43.9 2.4
-8 5 2 43.2 3.2
-8 5 2 37.8 3.7
7 -5 -2 395.26 11
7 -5 -2 401.76 12.3
7 -5 -2 416.86 10.5
7 -5 -2 348.37 14.4
7 -5 -2 389.16 10.5
7 -5 -2 399.56 10.7
-7 5 2 379.86 14.9
-7 5 2 384.46 11.4
-7 5 2 363.86 13.5
-7 5 2 385.26 10.4
-7 5 2 396.46 11.3
-7 5 2 386.56 8.7
6 -5 -2 8.7 2.2
6 -5 -2 8.6 1.7
6 -5 -2 10.7 2.4
6 -5 -2 6.9 2.3
6 -5 -2 8.9 3.3
-6 5 2 7.8 2.3
-6 5 2 9.9 2.6
-6 5 2 8.9 3.2
-6 5 2 8 1.8
-6 5 2 6.6 2.3
5 -5 -2 22.3 2.9
5 -5 -2 15.1 2
5 -5 -2 18.8 3.8
5 -5 -2 17.8 2.5
-5 5 2 23.2 4.3
-5 5 2 15 3.2
-5 5 2 17.1 2.8
-5 5 2 18 2.5
-5 5 2 22.8 3.1
4 -5 -2 31.5 2.4
4 -5 -2 29.3 3.8
4 -5 -2 28.9 2.8
4 -5 -2 27.5 1.2
4 -5 -2 34.5 3.5
-4 5 2 32.5 3.4
-4 5 2 26.1 2.5
-4 5 2 32.4 2.6
-4 5 2 28.5 2.6
-4 5 2 26.1 3.2
3 -5 -2 290.37 8.7
3 -5 -2 289.27 7.4
3 -5 -2 301.27 9.8
3 -5 -2 299.47 9.1
-3 5 2 299.87 9.1
-3 5 2 286.87 9.6
-3 5 2 292.67 9
-3 5 2 296.17 9.3
2 -5 -2 219.48 6.7
2 -5 -2 228.28 7.4
2 -5 -2 208.88 7.1
2 -5 -2 220.68 7.2
2 -5 -2 225.58 7.5
-2 5 2 225.38 7.3
-2 5 2 226.58 7.1
-2 5 2 207.18 7.2
-2 5 2 215.58 7.3
1 -5 -2 492.25 13.3
1 -5 -2 485.65 13
1 -5 -2 502.55 13
1 -5 -2 512.95 12.7
1 -5 -2 486.15 11.8
-1 5 2 489.55 13
-1 5 2 499.95 13.1
-1 5 2 488.85 12.6
-1 5 2 477.15 13
0 -5 -2 26.7 3.5
0 -5 -2 28.7 3.4
0 -5 -2 29 3
0 -5 -2 30.5 3.3
0 -5 -2 32.8 3.6
0 -5 -2 26.8 2.3
0 5 2 31.5 3.5
0 5 2 28.3 3
0 5 2 28.3 2.4
0 5 2 30.4 3.3
-1 -5 -2 701.53 18.6
-1 -5 -2 682.33 18.3
-1 -5 -2 685.83 17.5
-1 -5 -2 680.53 17.3
-1 -5 -2 683.73 16.4
-1 -5 -2 682.63 17.8
1 5 2 673.43 18
1 5 2 669.93 16.9
1 5 2 693.63 16.5
1 5 2 678.23 17.1
-2 -5 -2 488.25 13.5
-2 -5 -2 490.75 14.9
-2 -5 -2 505.35 16.5
-2 -5 -2 504.45 14.5
-2 -5 -2 478.85 12.7
-2 -5 -2 475.15 13.4
2 5 2 489.55 14.7
2 5 2 489.55 13
2 5 2 486.15 12.7
-3 -5 -2 16.3 3.6
-3 -5 -2 15.6 3
-3 -5 -2 16.9 3.2
-3 -5 -2 11.4 3.1
-3 -5 -2 15 2.8
-3 -5 -2 14.1 2.5
3 5 2 16.3 3.9
3 5 2 13.4 1.6
3 5 2 16.7 2.7
3 5 2 16.6 2.6
3 5 2 17.2 2.7
3 5 2 23.1 3.7
-4 -5 -2 279.57 9.2
-4 -5 -2 294.47 11.8
-4 -5 -2 295.67 11.5
-4 -5 -2 296.97 9.8
-4 -5 -2 306.67 10
4 5 2 290.47 11.3
4 5 2 288.07 8.9
4 5 2 295.47 8.9
4 5 2 294.17 10.8
4 5 2 294.17 9.5
-5 -5 -2 73.69 4.9
-5 -5 -2 74.59 6.5
-5 -5 -2 75.79 4.8
-5 -5 -2 80.39 4.8
5 5 2 83.09 4
5 5 2 83.09 5.6
5 5 2 80.69 6
5 5 2 77.99 4
5 5 2 74.69 4.6
5 5 2 79.99 5
-6 -5 -2 38.6 3.7
-6 -5 -2 44.3 5.8
-6 -5 -2 46.3 4.2
-6 -5 -2 44.4 4.4
6 5 2 50.79 6.2
6 5 2 41.6 3.1
6 5 2 43.5 4.6
6 5 2 38.8 4.1
6 5 2 43.7 2.9
-7 -5 -2 -5.7 3.4
-7 -5 -2 0.8 2.5
-7 -5 -2 1.6 2.2
7 5 2 0.9 1.9
7 5 2 2.6 1.2
7 5 2 -1.5 2.1
7 5 2 -0.4 2.3
7 5 2 3.2 3.2
-8 -5 -2 -0.9 2.2
-8 -5 -2 -2.8 2.2
-8 -5 -2 0.5 3
8 5 2 1.6 2.9
8 5 2 -1.1 3.7
8 5 2 12.7 4.4
-9 -5 -2 9.5 3.7
-9 -5 -2 13.8 4.6
9 5 2 11.8 4.9
9 5 2 13 4.5
9 5 2 13.1 4.4
-10 -5 -2 12.3 5.4
-10 -5 -2 17.2 4.1
10 5 2 18.4 5.8
10 5 2 14.4 4.6
10 5 2 17.1 4.8
-11 -5 -2 22.9 4.3
-11 -5 -2 16.1 5
11 5 2 22.8 5.6
11 5 2 23.5 5.9
-12 -5 -2 -0.9 2.8
-12 -5 -2 7.2 3.3
12 5 2 5 4.6
12 5 2 10 5
13 5 2 2.2 4.2
13 5 2 14.2 4.4
18 -6 -2 7.1 4.5
18 -6 -2 11.7 7.4
-18 6 2 15.3 4.2
-18 6 2 7 5.6
-18 6 2 10.4 4.8
17 -6 -2 7.4 5.8
17 -6 -2 24.7 6.7
-17 6 2 20.3 4.3
-17 6 2 19.6 4.9
16 -6 -2 7.1 5.3
16 -6 -2 1.4 4.4
-16 6 2 -0.5 2
-16 6 2 3.6 3
15 -6 -2 11.4 4.4
15 -6 -2 20.1 8.2
-15 6 2 17.6 3.8
-15 6 2 12.3 3.4
14 -6 -2 43.7 3.3
14 -6 -2 42.2 6.6
14 -6 -2 42.9 9.9
-14 6 2 45.6 4.2
-14 6 2 48.2 4.7
-14 6 2 53.59 4.9
13 -6 -2 15.3 5.2
13 -6 -2 24.3 2.9
13 -6 -2 26.4 8.2
13 -6 -2 29.5 4.2
-13 6 2 28.1 4.4
-13 6 2 26.7 3.6
12 -6 -2 42.2 9
12 -6 -2 40.4 4
12 -6 -2 42.3 6.6
12 -6 -2 41.1 3.4
12 -6 -2 32.9 2.5
12 -6 -2 34.8 2.8
-12 6 2 44.9 4.9
-12 6 2 41.4 4.6
-12 6 2 47.6 3.7
11 -6 -2 403.56 15.2
11 -6 -2 402.06 11.4
11 -6 -2 421.96 19.1
11 -6 -2 408.16 12.4
11 -6 -2 404.06 10.9
-11 6 2 388.36 11.1
-11 6 2 421.86 13
-11 6 2 415.76 12.3
10 -6 -2 -1.3 1.5
10 -6 -2 -7 3.8
10 -6 -2 0 2.2
10 -6 -2 -0.7 1.8
10 -6 -2 0 1.5
10 -6 -2 0.2 1.6
-10 6 2 -0.7 2
-10 6 2 -2.2 1.2
-10 6 2 2.2 1.9
9 -6 -2 98.99 5
9 -6 -2 100.59 8.3
9 -6 -2 96.49 4.5
9 -6 -2 95.09 4.6
9 -6 -2 98.99 4.6
9 -6 -2 98.39 6.5
-9 6 2 91.79 5.3
-9 6 2 97.59 4.6
-9 6 2 103.59 3.4
-9 6 2 98.39 5.4
8 -6 -2 90.39 6.6
8 -6 -2 102.89 4.6
8 -6 -2 106.39 4.8
8 -6 -2 108.79 4.9
8 -6 -2 104.99 8
8 -6 -2 108.29 5.1
-8 6 2 108.59 4.6
-8 6 2 102.39 5.9
-8 6 2 108.39 5.6
-8 6 2 104.59 6.7
-8 6 2 98.69 5.4
7 -6 -2 130.19 8.4
7 -6 -2 116.39 5.6
7 -6 -2 124.89 5.4
7 -6 -2 121.29 4.9
-7 6 2 115.69 6.8
-7 6 2 143.69 6.6
-7 6 2 128.69 6
-7 6 2 130.59 8.5
-7 6 2 132.19 6
-7 6 2 126.79 4.9
6 -6 -2 61.69 3.9
6 -6 -2 60.29 3.2
6 -6 -2 63.99 5.7
6 -6 -2 51.29 4
-6 6 2 51.99 5.1
-6 6 2 58.09 3.8
-6 6 2 57.19 4.3
-6 6 2 49.6 4.3
5 -6 -2 1415.26 35.5
5 -6 -2 1485.55 31.2
5 -6 -2 1471.95 32.8
5 -6 -2 1458.75 32.3
-5 6 2 1450.55 34.1
-5 6 2 1393.26 32.7
-5 6 2 1468.05 32.8
-5 6 2 1409.56 32.7
-5 6 2 1369.36 35.1
4 -6 -2 231.18 8
4 -6 -2 231.28 5.9
4 -6 -2 217.78 9.3
4 -6 -2 237.68 8.2
4 -6 -2 239.18 7.2
-4 6 2 225.98 8.2
-4 6 2 250.57 9.5
-4 6 2 225.18 8.2
-4 6 2 241.58 8.9
3 -6 -2 8.2 2
3 -6 -2 5.2 2.1
3 -6 -2 5.6 2.5
3 -6 -2 4.3 1.7
3 -6 -2 6.1 2.6
-3 6 2 6.4 2.4
-3 6 2 7.7 2.4
-3 6 2 4.5 2.3
-3 6 2 6.1 2.8
2 -6 -2 153.38 5.7
2 -6 -2 132.69 6.3
2 -6 -2 136.49 5.8
2 -6 -2 146.29 5.9
2 -6 -2 139.09 6
-2 6 2 152.38 6.1
-2 6 2 145.39 6.3
-2 6 2 150.08 5.8
-2 6 2 133.99 5.9
-2 6 2 143.09 5.8
1 -6 -2 12.1 2.7
1 -6 -2 18.2 2.8
1 -6 -2 15.4 2.7
1 -6 -2 16.2 3.2
1 -6 -2 12.8 2
1 -6 -2 17.1 2.5
-1 6 2 16.7 2.1
-1 6 2 14.8 2.6
-1 6 2 13.5 2.9
-1 6 2 14.2 2.8
-1 6 2 12.9 2.6
0 -6 -2 400.46 11.6
0 -6 -2 393.76 12.3
0 -6 -2 380.16 10.9
0 -6 -2 399.46 12
0 -6 -2 376.26 12.4
0 -6 -2 387.36 12
0 6 2 411.06 12
0 6 2 363.26 11.4
0 6 2 382.86 10.9
0 6 2 388.16 11.5
-1 -6 -2 317.07 10.3
-1 -6 -2 321.47 11.1
-1 -6 -2 317.17 9.4
-1 -6 -2 297.67 10.8
-1 -6 -2 301.67 10.3
-1 -6 -2 312.97 10.2
1 6 2 322.77 10.2
1 6 2 302.97 9.8
1 6 2 303.57 9.4
1 6 2 310.27 10.7
-2 -6 -2 565.84 14.9
-2 -6 -2 593.04 17.5
-2 -6 -2 561.34 16.4
-2 -6 -2 580.54 17.2
-2 -6 -2 577.14 16
-2 -6 -2 562.34 15.6
2 6 2 556.94 15.1
2 6 2 550.14 16.5
2 6 2 568.34 14.9
-3 -6 -2 32.3 4.6
-3 -6 -2 36.2 3.7
-3 -6 -2 38.6 4
-3 -6 -2 34.7 3.3
-3 -6 -2 42.5 5.5
3 6 2 37.5 3.5
3 6 2 35.3 3.7
3 6 2 34.5 3.5
3 6 2 35.3 3.3
-4 -6 -2 77.99 4.5
-4 -6 -2 74.09 4.9
-4 -6 -2 72.79 5.1
-4 -6 -2 67.19 6.2
4 6 2 67.29 4.6
4 6 2 73.19 6.2
4 6 2 65.69 5
4 6 2 67.19 3.3
4 6 2 68.59 4.3
4 6 2 70.29 4.3
-5 -6 -2 44.8 5.9
-5 -6 -2 38.3 4.2
-5 -6 -2 47.9 4.4
5 6 2 29.2 4.8
5 6 2 35 3.3
5 6 2 33.3 5.4
5 6 2 35.4 3.6
5 6 2 37.6 3.2
5 6 2 40.9 4.6
-6 -6 -2 61.49 5.1
-6 -6 -2 57.59 7.1
6 6 2 52.79 3.7
6 6 2 57.39 3.8
6 6 2 66.79 6.6
6 6 2 51.69 4.2
6 6 2 55.19 5.4
-7 -6 -2 128.99 7.1
-7 -6 -2 111.89 6.6
-7 -6 -2 112.69 8.4
7 6 2 110.19 4.7
7 6 2 105.39 7.6
7 6 2 103.39 4.6
7 6 2 122.79 8.5
7 6 2 118.39 6.6
-8 -6 -2 -1.4 3.5
-8 -6 -2 -4.6 2.3
8 6 2 -2.6 2.7
8 6 2 0.4 1
8 6 2 0.6 4.3
8 6 2 -2.7 3.7
-9 -6 -2 113.79 10
9 6 2 100.79 8.6
9 6 2 99.49 7.3
9 6 2 91.59 8.6
-10 -6 -2 11.2 3.9
-10 -6 -2 13.3 5.7
10 6 2 12.3 5.6
10 6 2 9.1 4.2
-11 -6 -2 12.5 4.5
-11 -6 -2 6.3 3.6
11 6 2 5.8 4.2
11 6 2 15.1 4.2
-12 -6 -2 0.7 2.8
-12 -6 -2 -2.1 3
12 6 2 1.1 3.3
12 6 2 16.6 4.4
-13 -6 -2 16.8 6.8
-13 -6 -2 20.4 4.5
13 6 2 36.2 7
13 6 2 13.1 5.8
18 -7 -2 -1 4.6
18 -7 -2 9.5 5.7
-18 7 2 -5.9 4.1
-18 7 2 3.4 3.7
-18 7 2 2.9 3.5
17 -7 -2 3.9 6.9
17 -7 -2 6.1 5.5
-17 7 2 6.9 3.4
-17 7 2 1.1 3.6
16 -7 -2 -0.2 3.1
16 -7 -2 -8.3 4.6
-16 7 2 1.2 2.7
-16 7 2 3.2 4.8
-16 7 2 -0.3 2.8
15 -7 -2 11.6 6.3
15 -7 -2 5.6 3.8
-15 7 2 2.6 2.8
-15 7 2 3.6 4.9
-15 7 2 8.4 3.3
14 -7 -2 1 5.7
14 -7 -2 2.7 1.8
14 -7 -2 -3.4 2.2
14 -7 -2 -4.3 3.7
-14 7 2 2.8 2
-14 7 2 -0.1 3.2
13 -7 -2 50.59 4.4
13 -7 -2 52.49 4
13 -7 -2 42.7 6.9
13 -7 -2 46.5 9.2
-13 7 2 45 3.6
-13 7 2 43.9 6.9
-13 7 2 48.8 4.8
-13 7 2 50.69 4.7
12 -7 -2 184.38 14
12 -7 -2 206.08 11
12 -7 -2 207.48 7.5
12 -7 -2 203.98 6.6
12 -7 -2 208.08 8.1
-12 7 2 209.28 6.7
-12 7 2 208.98 8
-12 7 2 201.88 8.9
-12 7 2 195.28 11.3
11 -7 -2 128.69 7.8
11 -7 -2 106.19 5.4
11 -7 -2 99.69 9.6
11 -7 -2 111.59 5
11 -7 -2 107.19 5.4
-11 7 2 111.19 8.8
-11 7 2 112.59 6.4
-11 7 2 111.39 5.4
10 -7 -2 379.66 17.4
10 -7 -2 364.86 10.9
10 -7 -2 358.16 13.3
10 -7 -2 375.16 11
10 -7 -2 356.76 10.6
10 -7 -2 356.56 10.5
-10 7 2 334.77 8
-10 7 2 387.56 12.3
-10 7 2 377.76 10.6
9 -7 -2 11.1 4.9
9 -7 -2 16.1 2.8
9 -7 -2 11.5 2.9
9 -7 -2 15.7 3.6
9 -7 -2 13 2.2
9 -7 -2 12.3 2.5
-9 7 2 16.8 2.4
-9 7 2 10.8 3.9
-9 7 2 12.2 3
8 -7 -2 1622.44 36.6
8 -7 -2 1686.03 36.8
8 -7 -2 1639.74 37.1
8 -7 -2 1524.65 42.8
8 -7 -2 1635.34 35.6
-8 7 2 1659.43 39.4
-8 7 2 1632.94 37.9
-8 7 2 1717.43 40.9
7 -7 -2 447.36 17.1
7 -7 -2 482.55 13.4
7 -7 -2 493.25 13.8
7 -7 -2 468.55 12
-7 7 2 447.26 13.7
-7 7 2 475.75 14.4
-7 7 2 449.06 16.7
-7 7 2 472.25 15.5
-7 7 2 472.05 13.8
6 -7 -2 1325.07 30.8
6 -7 -2 1326.57 34.6
6 -7 -2 1332.67 28.9
-6 7 2 1315.67 31
-6 7 2 1242.18 30.6
-6 7 2 1314.37 31.3
-6 7 2 1320.57 32.5
5 -7 -2 289.37 10.1
5 -7 -2 308.87 10.7
5 -7 -2 314.07 12.2
5 -7 -2 293.07 6.6
5 -7 -2 305.57 8.7
-5 7 2 300.57 11
-5 7 2 313.17 10.2
-5 7 2 304.97 11.6
-5 7 2 284.47 9.9
-5 7 2 292.97 10
4 -7 -2 447.46 13.1
4 -7 -2 445.46 10.7
4 -7 -2 429.66 14.1
4 -7 -2 436.36 12.7
-4 7 2 423.86 12.9
-4 7 2 440.26 14
-4 7 2 432.96 13.4
-4 7 2 440.26 13.1
3 -7 -2 1014 24.8
3 -7 -2 991.7 24.9
3 -7 -2 989.8 24.2
3 -7 -2 1014.5 22.8
3 -7 -2 1002.6 24.6
-3 7 2 998.6 24.7
-3 7 2 1025.4 24.8
-3 7 2 979.1 24.5
-3 7 2 963.4 24.4
-3 7 2 1024.1 23.7
2 -7 -2 -2.1 1.9
2 -7 -2 1.2 2.4
2 -7 -2 -0.4 1.6
2 -7 -2 -0.8 1.8
2 -7 -2 -0.7 1.6
2 -7 -2 -0.9 1.9
-2 7 2 0.9 1.8
-2 7 2 -0.1 2.1
-2 7 2 -1.1 1.7
-2 7 2 1.4 2
-2 7 2 0.3 1.7
1 -7 -2 13.3 2.7
1 -7 -2 9.3 2.5
1 -7 -2 16.5 2.7
1 -7 -2 8.8 2.6
1 -7 -2 10.7 2.6
-1 7 2 14.6 2.1
-1 7 2 13 2.6
-1 7 2 10.7 2.6
-1 7 2 14.6 3
-1 7 2 15 2.8
0 -7 -2 83.99 5.4
0 -7 -2 87.99 4.8
0 -7 -2 90.89 5.2
0 -7 -2 80.99 4.9
0 -7 -2 90.79 5.5
0 -7 -2 89.79 5.6
0 7 2 83.49 5.3
0 7 2 92.09 4.8
0 7 2 85.89 5.4
0 7 2 78.89 5
-1 -7 -2 36.2 5
-1 -7 -2 33.3 4.5
-1 -7 -2 34.3 4.2
-1 -7 -2 26.4 2.8
-1 -7 -2 43.7 5
-1 -7 -2 28.1 4.5
1 7 2 37 3.8
1 7 2 34.1 4.3
1 7 2 22.8 3.5
1 7 2 31.3 4.1
-2 -7 -2 152.68 7.3
-2 -7 -2 163.98 6.6
-2 -7 -2 169.68 7.5
-2 -7 -2 157.48 8.1
2 7 2 156.48 7.7
2 7 2 168.78 7.1
2 7 2 162.78 6.7
-3 -7 -2 145.39 6.5
-3 -7 -2 143.69 7.3
-3 -7 -2 151.28 8.8
3 7 2 146.19 6.7
3 7 2 146.09 6.9
3 7 2 152.18 6.7
3 7 2 159.28 8.4
-4 -7 -2 349.37 11.4
-4 -7 -2 355.76 12.4
-4 -7 -2 361.66 14
4 7 2 339.57 12.7
4 7 2 346.87 13.7
4 7 2 361.96 11.3
4 7 2 343.47 11.4
-5 -7 -2 111.59 8.5
-5 -7 -2 103.19 6.6
-5 -7 -2 95.39 5.6
5 7 2 102.39 7.9
5 7 2 104.49 5.7
5 7 2 91.89 7
5 7 2 105.29 5.4
5 7 2 94.29 5.9
5 7 2 89.89 3.9
-6 -7 -2 46.6 6.6
-6 -7 -2 48.9 5.1
-6 -7 -2 37.8 4.5
6 7 2 45.5 4.9
6 7 2 46.5 3.6
6 7 2 35.4 6.3
6 7 2 50.99 6.3
6 7 2 40.5 3.6
6 7 2 43.7 3.9
-7 -7 -2 4.4 2.5
7 7 2 4 2.3
7 7 2 2.5 2
7 7 2 3.3 3.2
7 7 2 1.1 1.9
7 7 2 7.9 3.7
-8 -7 -2 68.99 6.5
-8 -7 -2 71.09 9.2
8 7 2 72.09 3.5
8 7 2 83.69 5.8
8 7 2 60.19 8.4
8 7 2 61.69 8.9
-9 -7 -2 93.39 7.4
-9 -7 -2 96.69 9.6
9 7 2 98.29 6.6
9 7 2 96.99 8.6
9 7 2 112.99 9.3
-10 -7 -2 2.9 3.7
-10 -7 -2 0.1 3.2
10 7 2 10.8 3.6
10 7 2 -0.5 3.8
10 7 2 -3.2 4.1
-11 -7 -2 51.49 8.1
-11 -7 -2 51.99 6.5
11 7 2 50.29 7.8
-12 -7 -2 19.4 7.4
-12 -7 -2 16.9 4.6
12 7 2 12.1 6.5
18 -8 -2 172.18 16.2
-18 8 2 138.39 8.8
17 -8 -2 4.2 6.3
17 -8 -2 4.1 4
-17 8 2 1.7 2.9
-17 8 2 2.1 2.4
16 -8 -2 3 3.4
16 -8 -2 1.4 1.9
16 -8 -2 1.5 5.2
-16 8 2 -0.5 2.4
-16 8 2 -2.5 2.9
-16 8 2 -3 2.3
15 -8 -2 12.7 6
15 -8 -2 14.5 2.6
15 -8 -2 8 3.5
15 -8 -2 15.8 5.5
-15 8 2 13.7 4.6
-15 8 2 13.3 3.8
14 -8 -2 7.1 6.8
14 -8 -2 5 2.3
14 -8 -2 -2.7 2.4
14 -8 -2 10.7 5
-14 8 2 6 1.8
-14 8 2 3.5 3.9
-14 8 2 4.3 2.4
-14 8 2 4.1 3
13 -8 -2 10.7 2.7
13 -8 -2 12.1 2.7
13 -8 -2 13.6 6
13 -8 -2 10.5 1.8
13 -8 -2 6.1 2
-13 8 2 10.7 2.6
-13 8 2 10.3 4
12 -8 -2 430.46 12.9
12 -8 -2 459.05 12.4
12 -8 -2 473.45 13.4
12 -8 -2 440.26 16.6
12 -8 -2 446.56 21.6
12 -8 -2 456.85 12.2
-12 8 2 438.76 18
-12 8 2 476.15 15
-12 8 2 447.96 12.7
11 -8 -2 6.1 2.3
11 -8 -2 -0.8 2.3
11 -8 -2 7.6 2.2
11 -8 -2 4.9 5.6
11 -8 -2 3.1 2
11 -8 -2 -1.3 2.3
-11 8 2 2.7 2.8
-11 8 2 6.7 4.4
-11 8 2 1.1 1.9
10 -8 -2 118.09 6.1
10 -8 -2 112.69 5.9
10 -8 -2 120.89 11.7
10 -8 -2 127.29 5.8
10 -8 -2 115.19 5.1
-10 8 2 118.09 6.7
-10 8 2 100.79 7.7
9 -8 -2 2.6 2
9 -8 -2 0.4 1.8
9 -8 -2 0.8 4.1
9 -8 -2 1.6 1.6
9 -8 -2 -2 1.9
-9 8 2 -1.3 2
-9 8 2 1.6 2.4
8 -8 -2 25.7 2.7
8 -8 -2 24.2 5.9
8 -8 -2 26.7 3.4
8 -8 -2 27 3.8
-8 8 2 13.6 4
-8 8 2 25.3 3.9
7 -8 -2 17.2 3
7 -8 -2 18.6 3.4
7 -8 -2 10.9 2.1
-7 8 2 22.4 3.7
-7 8 2 11.3 2.7
-7 8 2 15.8 3.6
-7 8 2 16.4 4.7
6 -8 -2 103.39 5.3
6 -8 -2 100.39 7.1
6 -8 -2 107.49 4.6
-6 8 2 98.99 7.4
-6 8 2 108.19 6.2
-6 8 2 113.09 7.6
-6 8 2 106.19 6.1
5 -8 -2 579.54 14.6
5 -8 -2 545.45 15.6
5 -8 -2 575.34 12.8
5 -8 -2 547.35 18
-5 8 2 599.34 16.3
-5 8 2 560.54 16.2
-5 8 2 530.55 17.5
-5 8 2 593.44 17.3
4 -8 -2 7.4 2.9
4 -8 -2 8.9 2.6
4 -8 -2 1.8 1.4
4 -8 -2 6.6 3.3
4 -8 -2 5.1 2.4
-4 8 2 3.8 1.9
-4 8 2 3.1 2
-4 8 2 3.4 2.7
-4 8 2 6 2.9
3 -8 -2 31.4 3.7
3 -8 -2 29 3.7
3 -8 -2 37 4.7
3 -8 -2 31.6 3.8
3 -8 -2 31.9 3
3 -8 -2 29.6 3.9
-3 8 2 29.6 3.1
-3 8 2 30.8 4.3
-3 8 2 33.4 4.3
-3 8 2 32.5 4.4
-3 8 2 33.4 3.4
2 -8 -2 319.37 10.2
2 -8 -2 346.47 11.3
2 -8 -2 345.07 11.2
2 -8 -2 329.27 11.5
2 -8 -2 354.36 10.9
-2 8 2 342.17 11.5
-2 8 2 338.87 11.3
-2 8 2 341.07 10.8
-2 8 2 328.97 11.4
-2 8 2 331.47 10.3
1 -8 -2 34.2 3.4
1 -8 -2 32.4 4.4
1 -8 -2 35.7 4.1
1 -8 -2 32 4.1
-1 8 2 31.3 2.5
-1 8 2 31.7 4.3
-1 8 2 25.8 3.8
-1 8 2 35.7 4.2
-1 8 2 33.4 4.2
0 -8 -2 -1 1.8
0 -8 -2 -1.1 2.1
0 -8 -2 1 1.6
0 8 2 -3.2 1.7
0 8 2 -3.1 1.9
0 8 2 -2.6 1.6
0 8 2 -0.1 2.3
-1 -8 -2 166.88 8.6
-1 -8 -2 160.38 6.9
-1 -8 -2 168.98 9.3
-1 -8 -2 163.08 7.5
-1 -8 -2 150.88 7.5
1 8 2 154.18 7.5
1 8 2 150.18 7.4
1 8 2 161.48 7
1 8 2 151.98 7.2
-2 -8 -2 522.75 16
-2 -8 -2 540.15 17.2
-2 -8 -2 487.85 14.5
2 8 2 513.05 16.4
2 8 2 468.75 14.7
2 8 2 509.15 14.8
-3 -8 -2 522.55 17.7
-3 -8 -2 499.85 15.8
-3 -8 -2 474.05 14.3
3 8 2 516.65 15.1
3 8 2 460.75 16.3
3 8 2 458.05 14.3
3 8 2 486.85 14.6
-4 -8 -2 19.2 4.5
-4 -8 -2 17 4
-4 -8 -2 13.3 3.5
4 8 2 6.6 4
4 8 2 16 3.3
4 8 2 20.5 3.7
4 8 2 16.1 3.7
4 8 2 18.7 4.5
-5 -8 -2 56.89 4.8
-5 -8 -2 52.99 6.8
5 8 2 60.19 5.3
5 8 2 56.09 4.9
5 8 2 55.99 5.6
5 8 2 68.09 7.8
5 8 2 63.39 4.7
-6 -8 -2 -0.9 3
-6 -8 -2 1.9 2.5
6 8 2 -0.4 2.1
6 8 2 -5.1 3.2
6 8 2 -1.7 3
6 8 2 3.6 1.2
6 8 2 1.6 3.1
-7 -8 -2 13 4.1
-7 -8 -2 9 5.2
7 8 2 34.5 8.4
7 8 2 18 3.2
7 8 2 19.5 2.9
7 8 2 14.5 3.6
7 8 2 25.8 5.9
-8 -8 -2 10 3.7
-8 -8 -2 11.9 4.8
8 8 2 11.1 4.5
8 8 2 7 2.1
8 8 2 11.2 2.4
8 8 2 11.8 2.6
8 8 2 10.2 4.9
-9 -8 -2 89.69 8.7
9 8 2 79.89 9.8
9 8 2 88.59 8
-10 -8 -2 3.1 3.5
-10 -8 -2 10.3 5.5
10 8 2 2.2 5.2
10 8 2 13 4.3
10 8 2 2.2 3.6
-11 -8 -2 7.5 3.7
-11 -8 -2 -4.3 4.7
11 8 2 0.2 4.6
18 -9 -2 58.19 11.9
18 -9 -2 68.89 9.7
-18 9 2 36.4 7.6
-18 9 2 57.89 7.1
17 -9 -2 11.1 7.6
17 -9 -2 6.2 4.5
-17 9 2 3.3 3.7
-17 9 2 0.9 2.9
-17 9 2 0.1 5.2
16 -9 -2 45.1 9.6
16 -9 -2 39 3.9
16 -9 -2 41.7 7
-16 9 2 50.19 8.6
15 -9 -2 27.4 8.6
15 -9 -2 28.3 6.6
15 -9 -2 31.6 3.7
-15 9 2 28.3 3.6
-15 9 2 31.7 7.5
-15 9 2 27.9 4.7
14 -9 -2 -1.8 2.1
14 -9 -2 -1.3 1.9
14 -9 -2 -2.7 2.5
14 -9 -2 2.9 6.1
-14 9 2 2.2 4.6
-14 9 2 -1.1 2.9
-14 9 2 -0.9 2
13 -9 -2 27.9 7.6
13 -9 -2 30.2 2.9
13 -9 -2 30.2 3.9
13 -9 -2 29 3.5
-13 9 2 40.6 3.5
-13 9 2 31.7 6.6
-13 9 2 30.3 5.2
12 -9 -2 0.8 2
12 -9 -2 4.8 2.7
12 -9 -2 4.4 2.5
12 -9 -2 2.3 1.9
12 -9 -2 -4.2 3.5
-12 9 2 2.2 3.7
-12 9 2 4.1 3.9
11 -9 -2 9.2 2.6
11 -9 -2 4.6 5.8
11 -9 -2 8.3 3
11 -9 -2 8.6 2.1
11 -9 -2 4.8 2.6
-11 9 2 11.2 4.7
-11 9 2 8 3.5
10 -9 -2 -0.4 1.4
10 -9 -2 -1.8 1.8
10 -9 -2 -0.6 2.2
10 -9 -2 1.3 4.7
-10 9 2 1.4 2.6
-10 9 2 1.1 3.6
9 -9 -2 22.1 2.6
9 -9 -2 26.2 3.7
9 -9 -2 32.5 6.5
9 -9 -2 29.6 3.8
9 -9 -2 22.5 3.7
-9 9 2 24.7 4.3
8 -9 -2 206.48 8.7
8 -9 -2 201.48 8.2
8 -9 -2 220.18 12.4
8 -9 -2 209.08 6.8
-8 9 2 208.28 9.2
-8 9 2 204.78 10.3
7 -9 -2 377.66 15.8
7 -9 -2 388.86 10.6
7 -9 -2 387.76 12.9
-7 9 2 384.16 14.5
-7 9 2 407.96 13.4
-7 9 2 371.66 17.5
6 -9 -2 3.7 1.6
6 -9 -2 3.5 3.3
6 -9 -2 2.8 2.7
-6 9 2 -0.7 3
-6 9 2 0.1 1.9
-6 9 2 1.1 2.6
5 -9 -2 14.2 2.4
5 -9 -2 19.6 4.4
5 -9 -2 27.7 4.3
-5 9 2 14.3 3.5
-5 9 2 18.9 4.6
-5 9 2 18.7 2.9
-5 9 2 9 3.9
4 -9 -2 33.6 4.6
4 -9 -2 28 2.8
4 -9 -2 23.7 3.6
4 -9 -2 35.1 5
4 -9 -2 33.9 4.3
-4 9 2 29.6 4.6
-4 9 2 26.4 4.2
-4 9 2 35.6 4.7
-4 9 2 30.9 3.6
3 -9 -2 126.19 6.5
3 -9 -2 123.69 6.7
3 -9 -2 122.99 6.7
3 -9 -2 124.19 5.8
3 -9 -2 142.79 6.8
-3 9 2 123.69 6.9
-3 9 2 123.99 6
-3 9 2 126.59 7.1
-3 9 2 131.49 6.6
2 -9 -2 1.6 2.3
2 -9 -2 -1.1 1.7
2 -9 -2 1.6 2.3
2 -9 -2 2.2 2.8
-2 9 2 0.9 2
-2 9 2 0.4 2
-2 9 2 4.1 2.9
-2 9 2 0.3 2.3
1 -9 -2 96.59 6.5
1 -9 -2 99.29 6
1 -9 -2 97.79 5.6
-1 9 2 99.09 5.8
-1 9 2 97.69 5.8
-1 9 2 105.19 6.2
0 -9 -2 0.6 1.7
0 -9 -2 -3 1.6
0 -9 -2 -2.7 1.6
0 -9 -2 -1.1 2.6
0 -9 -2 -1.4 2.1
0 9 2 -0.8 2.2
0 9 2 -1.5 2.5
0 9 2 1.3 2.3
-1 -9 -2 4.7 3.4
-1 -9 -2 2.4 1.9
-1 -9 -2 2 3.1
-1 -9 -2 2.8 2.2
1 9 2 0 2.6
1 9 2 0 2.6
1 9 2 2.6 2.5
-2 -9 -2 54.79 6.4
-2 -9 -2 44.4 5.6
-2 -9 -2 41.6 4.4
2 9 2 46.1 5.1
2 9 2 54.89 6.3
-3 -9 -2 81.09 6.2
-3 -9 -2 92.19 5.8
-3 -9 -2 91.59 8
3 9 2 103.69 6.9
3 9 2 93.89 6.9
3 9 2 102.29 6.3
-4 -9 -2 46.9 4.3
-4 -9 -2 59.29 7.8
-4 -9 -2 59.89 6.6
4 9 2 50.49 5
4 9 2 55.99 5.2
4 9 2 55.09 6.8
4 9 2 55.59 6.8
-5 -9 -2 19.6 5.8
-5 -9 -2 24.7 3.9
-5 -9 -2 35.9 5.3
5 9 2 25.4 4.3
5 9 2 19.9 5.2
5 9 2 37.2 5.6
5 9 2 25.7 5.7
-6 -9 -2 -2.6 3
-6 -9 -2 0 3.2
6 9 2 -0.7 4.2
6 9 2 0.7 3
6 9 2 3.5 2.9
6 9 2 4.2 3.3
-7 -9 -2 62.29 8.2
-7 -9 -2 83.79 9.8
7 9 2 72.09 7.2
7 9 2 90.09 8.1
7 9 2 80.79 5.1
7 9 2 87.39 8.9
-8 -9 -2 25.4 6.1
-8 -9 -2 31.8 5.7
8 9 2 15.4 5.8
8 9 2 21.3 3
8 9 2 29.5 5.8
-9 -9 -2 53.49 6.9
-9 -9 -2 54.99 8.8
9 9 2 54.49 7.9
9 9 2 67.69 8.9
-10 -9 -2 21.3 6
-10 -9 -2 24.5 5.1
10 9 2 32.7 6.9
17 -10 -2 14.3 7.5
-17 10 2 4.4 4
-17 10 2 4.3 3.4
16 -10 -2 54.99 10.9
-16 10 2 51.39 6.6
-16 10 2 39 7.3
15 -10 -2 9.9 7
15 -10 -2 0.9 2.6
-15 10 2 -2.5 2.9
14 -10 -2 70.39 12.2
14 -10 -2 70.29 5.3
-14 10 2 84.99 8.5
-14 10 2 69.89 6.7
13 -10 -2 21.4 2.7
13 -10 -2 19.2 2.7
13 -10 -2 17.6 3
13 -10 -2 23.1 3.9
13 -10 -2 15.9 6.4
-13 10 2 25.4 4.8
-13 10 2 17.2 5.9
12 -10 -2 198.78 8.6
12 -10 -2 174.88 7.3
-12 10 2 180.38 9.4
-12 10 2 186.28 11.6
11 -10 -2 18 6.1
11 -10 -2 19.3 3.3
11 -10 -2 28.2 4.3
11 -10 -2 15.8 3.6
11 -10 -2 19.8 2.6
-11 10 2 24.1 4.5
-11 10 2 27.1 5.9
10 -10 -2 7.9 1.9
10 -10 -2 9 3.1
10 -10 -2 9.7 3.4
10 -10 -2 5.5 5.2
-10 10 2 9.3 3.7
-10 10 2 15.2 5.2
9 -10 -2 60.69 9.3
9 -10 -2 56.69 5.1
9 -10 -2 52.09 3.3
-9 10 2 42.8 6.6
8 -10 -2 -2.1 2.6
8 -10 -2 1.7 3.9
8 -10 -2 1.3 1.5
-8 10 2 5.3 4
-8 10 2 1.4 2.7
7 -10 -2 263.47 13
7 -10 -2 240.68 7.9
7 -10 -2 258.17 10.3
-7 10 2 232.18 10.9
-7 10 2 235.78 10.3
6 -10 -2 -0.2 0.8
6 -10 -2 -1 1.7
6 -10 -2 -1 1.4
6 -10 -2 0.6 2.8
6 -10 -2 -1.6 2.9
-6 10 2 -6.7 2.4
-6 10 2 2 2.8
-6 10 2 -2.6 2.6
5 -10 -2 6.8 1.7
5 -10 -2 14.2 3.8
5 -10 -2 10.8 2.7
5 -10 -2 8.7 3.6
-5 10 2 8.9 3
-5 10 2 10.2 4.5
-5 10 2 9 2.6
-5 10 2 7.9 2.8
4 -10 -2 47.2 3.5
4 -10 -2 41.1 4.7
4 -10 -2 45.8 4.6
4 -10 -2 51.39 4.3
-4 10 2 46.4 5.5
-4 10 2 39.3 5.1
-4 10 2 36.9 4.4
-4 10 2 41.4 4
3 -10 -2 9.7 3
3 -10 -2 13.9 3.8
3 -10 -2 11.9 2.8
3 -10 -2 12.1 3.3
3 -10 -2 16.7 3.5
-3 10 2 11.8 2.9
-3 10 2 14 3.4
-3 10 2 16.9 4.2
-3 10 2 16.4 4
2 -10 -2 542.25 17.1
2 -10 -2 507.05 15.8
2 -10 -2 563.04 16.7
2 -10 -2 544.25 17
-2 10 2 531.85 17.1
-2 10 2 551.14 16
-2 10 2 557.74 16.9
-2 10 2 547.85 14.9
1 -10 -2 73.39 5.4
1 -10 -2 78.89 5.7
1 -10 -2 70.59 6.1
-1 10 2 81.39 6.3
-1 10 2 79.39 5.6
-1 10 2 82.99 5.7
0 -10 -2 141.59 7.5
0 -10 -2 143.69 8.4
0 -10 -2 143.19 8.5
0 -10 -2 148.29 7.2
0 10 2 155.68 7.8
0 10 2 151.08 8.3
0 10 2 141.59 7.8
-1 -10 -2 9.5 3.9
-1 -10 -2 7.6 3.8
-1 -10 -2 5.9 2.6
1 10 2 5.6 2.8
1 10 2 5.5 3.4
1 10 2 4.5 3.5
-2 -10 -2 -0.3 2.5
-2 -10 -2 -1.3 3.1
-2 -10 -2 4.5 2
2 10 2 -3.2 2
2 10 2 -0.1 3
-3 -10 -2 10.4 3.6
-3 -10 -2 3.3 2.5
-3 -10 -2 2.9 3.2
3 10 2 5.2 3.3
3 10 2 4.6 4.8
3 10 2 6.3 3.2
-4 -10 -2 3.5 2.4
-4 -10 -2 -3 3.4
4 10 2 4 3.5
4 10 2 2.8 3.1
4 10 2 -1.8 3.8
4 10 2 8.5 3.4
-5 -10 -2 -1.7 3.5
-5 -10 -2 -10.2 3.7
5 10 2 1 2.9
5 10 2 -8.2 3.3
5 10 2 -2.1 2.5
5 10 2 -1.7 3.7
-6 -10 -2 26.2 5.4
-6 -10 -2 17.7 5.8
6 10 2 20.9 5.2
6 10 2 21.7 5.8
6 10 2 24.2 4.4
6 10 2 25.9 4.9
-7 -10 -2 0.3 3.4
-7 -10 -2 3.5 3.6
7 10 2 5.1 4.6
7 10 2 -1 4.3
7 10 2 5 2.8
-8 -10 -2 51.39 6.8
-8 -10 -2 36.1 6.7
8 10 2 35.7 6.5
8 10 2 40.8 7.1
-9 -10 -2 13.6 4.5
-9 -10 -2 4.8 4.1
9 10 2 13.5 5.4
9 10 2 15.6 5.8
-10 -10 -2 29.5 7.4
-10 -10 -2 28.9 6
10 10 2 31 6.6
17 -11 -2 13.9 7.4
-17 11 2 15.7 6.3
-17 11 2 0.3 3.6
16 -11 -2 23.4 7.7
-16 11 2 22.1 5
15 -11 -2 1.8 2.9
15 -11 -2 7.7 6.9
-15 11 2 -2.4 3.4
-15 11 2 9.8 5.2
14 -11 -2 -0.4 5
14 -11 -2 2.1 2
14 -11 -2 -2.2 2.1
14 -11 -2 -1.8 2.4
-14 11 2 6 3.8
-14 11 2 -6.4 2.6
13 -11 -2 -0.2 2.1
13 -11 -2 3 5.8
13 -11 -2 -1.3 2.6
13 -11 -2 -0.6 1.4
-13 11 2 1.9 3.4
-13 11 2 -3.5 4
12 -11 -2 -1.9 1.4
12 -11 -2 1.6 5.6
12 -11 -2 -0.5 2.4
12 -11 -2 -0.2 2.4
-12 11 2 -0.2 3.3
-12 11 2 -4 3.1
11 -11 -2 0 5.4
11 -11 -2 4 3.2
11 -11 -2 9.1 1.8
11 -11 -2 7.1 3.4
-11 11 2 10.1 3.9
10 -11 -2 30 4.7
10 -11 -2 17.5 3.9
10 -11 -2 31.1 6.9
10 -11 -2 27 2.5
-10 11 2 28.2 5.3
-10 11 2 20.5 5.6
9 -11 -2 13.4 7
9 -11 -2 12.5 2.1
9 -11 -2 10.9 4.2
-9 11 2 14.7 4.3
-9 11 2 14.4 3.6
8 -11 -2 1 1.7
8 -11 -2 1.7 4.3
8 -11 -2 3.2 3.2
-8 11 2 1.5 3.7
-8 11 2 -5.5 2.9
7 -11 -2 19.8 5.5
7 -11 -2 16.6 2.8
7 -11 -2 22.2 3.2
-7 11 2 16.1 4.5
-7 11 2 16.1 4.4
6 -11 -2 38.2 6.1
6 -11 -2 32.6 3.4
6 -11 -2 37.2 4.1
-6 11 2 40.8 6.4
-6 11 2 34.5 5.7
-6 11 2 42.9 4.6
-6 11 2 39 5.2
5 -11 -2 10.2 3.3
5 -11 -2 8.4 3.6
5 -11 -2 5.2 2.6
5 -11 -2 10.2 2.1
-5 11 2 6.6 3.1
-5 11 2 3.6 3.8
-5 11 2 9.6 3
-5 11 2 9 3.9
4 -11 -2 1.9 1.9
4 -11 -2 1.9 2.4
4 -11 -2 -0.2 2.9
4 -11 -2 5.6 3.5
-4 11 2 4.4 3.4
-4 11 2 5.7 3.3
-4 11 2 -1.6 2.3
-4 11 2 5.3 3.6
3 -11 -2 148.79 8.8
3 -11 -2 161.68 8.1
-3 11 2 154.98 8.4
-3 11 2 145.39 7.3
-3 11 2 136.49 7.3
-3 11 2 149.79 8.3
2 -11 -2 150.78 7.9
2 -11 -2 156.18 9
2 -11 -2 148.69 8.4
-2 11 2 143.29 8.7
-2 11 2 162.18 8.4
-2 11 2 159.08 7.8
1 -11 -2 57.89 6
1 -11 -2 64.09 5.9
1 -11 -2 83.79 6.9
-1 11 2 65.09 5.7
-1 11 2 74.89 6.8
-1 11 2 74.49 5.9
0 -11 -2 55.49 4.9
0 -11 -2 60.09 7.1
0 11 2 52.39 6
0 11 2 58.19 6.7
0 11 2 52.79 6
-1 -11 -2 15.1 4.6
-1 -11 -2 23.9 5
-1 -11 -2 15.6 4.1
1 11 2 24 4.9
1 11 2 13.9 3.7
-2 -11 -2 52.59 7
-2 -11 -2 54.59 6.5
2 11 2 53.89 5.6
2 11 2 60.29 6.2
3 11 2 -1.9 3.6
3 11 2 4.9 3.6
3 11 2 -1.3 2.9
-4 -11 -2 2.2 3.5
-4 -11 -2 -1 4
4 11 2 1.7 3
4 11 2 -0.6 3.5
4 11 2 -5.3 3.1
4 11 2 1.7 3.1
-5 -11 -2 3.9 4.7
-5 -11 -2 7.9 4.3
5 11 2 11.6 4.7
5 11 2 4.1 4.5
5 11 2 7.2 3.3
5 11 2 8.9 3.4
-6 -11 -2 18.8 5.1
-6 -11 -2 7.7 5.4
6 11 2 19.8 4.1
6 11 2 13.4 5.1
6 11 2 18.7 5.8
6 11 2 21.8 4.5
-7 -11 -2 4.5 4.5
-7 -11 -2 2.1 3.9
7 11 2 -4.2 3.7
7 11 2 5.9 4.5
7 11 2 1.2 4.9
-8 -11 -2 32.1 5.6
-8 -11 -2 16.8 6.1
8 11 2 19 3.6
8 11 2 24.8 6.4
8 11 2 24.3 6.2
-9 -11 -2 11 6.1
-9 -11 -2 10.2 4.2
9 11 2 13.4 5.4
9 11 2 22.3 6.3
17 -12 -2 9.7 7
-17 12 2 8.7 5.1
-17 12 2 -0.9 3.2
16 -12 -2 4.4 3
16 -12 -2 20.5 7.3
-16 12 2 5.7 4
-16 12 2 10.5 4.9
15 -12 -2 49.7 10.2
15 -12 -2 44.6 5.3
-15 12 2 49.1 8.5
-15 12 2 46.5 6.5
14 -12 -2 2.5 3
14 -12 -2 7.1 5.9
-14 12 2 5.5 3.7
-14 12 2 6.5 5.4
13 -12 -2 27.9 4.2
13 -12 -2 37.6 9.4
13 -12 -2 34.6 5.5
-13 12 2 24.4 6
-13 12 2 34.7 5.8
12 -12 -2 18.6 1.7
12 -12 -2 26.3 4.3
12 -12 -2 24 6.8
-12 12 2 23.2 5.3
-12 12 2 25.1 6.6
11 -12 -2 17.1 7
11 -12 -2 1 1.7
-11 12 2 4.5 4.4
-11 12 2 5.5 4.7
10 -12 -2 47.6 5.8
10 -12 -2 43 3.2
10 -12 -2 45.2 9.1
-10 12 2 37.5 8.1
-10 12 2 52.29 6.5
9 -12 -2 72.09 6.7
9 -12 -2 73.59 8.8
9 -12 -2 64.99 4.1
9 -12 -2 61.39 3.8
-9 12 2 65.19 6.7
-9 12 2 62.49 6.7
8 -12 -2 16.9 5.3
8 -12 -2 18.3 2.7
8 -12 -2 15.5 2.9
8 -12 -2 22.9 4.6
-8 12 2 9.7 3.5
-8 12 2 11.8 4.9
7 -12 -2 9.7 4
7 -12 -2 4.3 2.3
7 -12 -2 8.2 2.4
7 -12 -2 5.2 4.1
-7 12 2 1.2 2.5
-7 12 2 6.8 2.9
-7 12 2 0.7 3.4
6 -12 -2 182.38 9.7
6 -12 -2 177.68 7.8
6 -12 -2 165.78 5.9
6 -12 -2 178.58 10.3
-6 12 2 171.18 9.2
-6 12 2 174.78 11.6
-6 12 2 178.18 7.8
5 -12 -2 182.78 7
5 -12 -2 185.98 10
5 -12 -2 176.48 9.7
5 -12 -2 188.88 8.5
-5 12 2 170.48 9.8
-5 12 2 186.28 9.9
-5 12 2 183.88 9.6
-5 12 2 185.08 8.1
4 -12 -2 5.8 3.3
4 -12 -2 5.6 3.7
4 -12 -2 -0.6 2.7
4 -12 -2 0.8 1.8
-4 12 2 -0.7 3.2
-4 12 2 0 2.8
-4 12 2 -1.1 2.6
-4 12 2 -1.8 2.7
3 -12 -2 87.69 6.8
3 -12 -2 91.09 5.8
3 -12 -2 90.59 6.6
-3 12 2 87.69 5.9
-3 12 2 80.69 6.7
-3 12 2 77.59 7
-3 12 2 80.79 5.8
2 -12 -2 11.9 4
2 -12 -2 14.8 4.6
-2 12 2 5.8 3.8
-2 12 2 9 3.2
-2 12 2 10.7 3.6
1 -12 -2 -0.8 2.5
1 -12 -2 -2.6 3.4
-1 12 2 -0.1 2.9
-1 12 2 -1.1 3.6
-1 12 2 -2 2.7
0 -12 -2 -1.6 2.4
0 12 2 -2.2 2.6
0 12 2 6.5 4.2
0 12 2 -2 2.8
-1 -12 -2 33.8 5.5
-1 -12 -2 35.7 5.9
1 12 2 27.8 4.7
1 12 2 39.4 5.9
-2 -12 -2 1.4 3
-2 -12 -2 -4.7 2.7
2 12 2 -2.1 3.3
2 12 2 0.8 3.4
2 12 2 -1 2.5
-3 -12 -2 10.3 4.3
-3 -12 -2 13.9 4.1
3 12 2 8.7 3.9
3 12 2 9.1 3.8
3 12 2 10.4 4.4
-4 -12 -2 16.6 5.1
-4 -12 -2 16.5 5
4 12 2 21.8 6.7
4 12 2 18.7 4.3
4 12 2 11 5.3
4 12 2 20 4.5
-5 -12 -2 3.4 3.4
-5 -12 -2 3.4 4.1
5 12 2 3.8 3.3
5 12 2 5.1 3.5
5 12 2 2.3 4.4
5 12 2 5.1 3.6
-6 -12 -2 5.3 4
-6 -12 -2 -3.9 3.9
6 12 2 -6.5 3.5
6 12 2 5.2 4.2
6 12 2 3.3 3.1
-7 -12 -2 1.5 4.4
-7 -12 -2 5.4 4.1
7 12 2 5.9 3.3
7 12 2 6.4 4.7
7 12 2 10.5 5.2
-8 -12 -2 25.1 6.7
8 12 2 11.5 5.7
8 12 2 14.8 6.8
16 -13 -2 11.6 5.5
16 -13 -2 0.1 3.3
-16 13 2 2.2 3.6
-16 13 2 -9.3 4.4
15 -13 -2 14.7 6.2
15 -13 -2 15 4.1
-15 13 2 6.8 4.2
14 -13 -2 3.5 3.3
14 -13 -2 -1.3 3.9
14 -13 -2 0.3 2.5
-14 13 2 -2.4 3.2
-14 13 2 4.5 3.7
13 -13 -2 60.19 10.6
13 -13 -2 67.99 6.1
-13 13 2 70.99 9.2
-13 13 2 70.89 7.3
12 -13 -2 34.8 5
12 -13 -2 42.1 9.5
12 -13 -2 37.4 5.4
-12 13 2 40.6 6.4
-12 13 2 32.7 6.8
11 -13 -2 1.1 1.3
11 -13 -2 0.3 1.6
11 -13 -2 1.3 3.8
11 -13 -2 1.6 3.1
11 -13 -2 0.8 2.9
-11 13 2 5.7 4.5
-11 13 2 4.6 4
10 -13 -2 47 6.3
10 -13 -2 38.7 3
10 -13 -2 42.1 8.4
10 -13 -2 32.8 2.7
-10 13 2 34.7 7.1
-10 13 2 37 5.6
9 -13 -2 203.78 13.3
9 -13 -2 179.48 9.7
-9 13 2 172.28 12.9
-9 13 2 204.48 10.9
8 -13 -2 45.8 8.1
8 -13 -2 42 6.1
8 -13 -2 40 3.7
8 -13 -2 44.4 4.1
-8 13 2 43.2 4.9
-8 13 2 55.79 7.6
-8 13 2 39.2 5.9
7 -13 -2 131.39 8.6
7 -13 -2 128.39 9.7
7 -13 -2 119.89 4
7 -13 -2 125.59 6.6
-7 13 2 119.89 6.7
-7 13 2 131.59 9.9
-7 13 2 125.79 9.4
6 -13 -2 45.4 4.7
6 -13 -2 37.9 6.1
6 -13 -2 41.5 4.1
6 -13 -2 48.1 3.4
6 -13 -2 51.09 7.4
-6 13 2 46.3 5.1
-6 13 2 43.7 6.2
5 -13 -2 245.08 11.7
5 -13 -2 253.57 12.1
5 -13 -2 252.57 9
5 -13 -2 250.57 10.4
-5 13 2 238.88 11.5
-5 13 2 259.97 12.4
-5 13 2 228.68 9.7
4 -13 -2 25 4.5
4 -13 -2 22.8 3.3
-4 13 2 23.9 4.8
-4 13 2 17.8 4.3
3 -13 -2 -1.6 3.6
3 -13 -2 3.7 3.4
-3 13 2 1.8 3.1
-3 13 2 5.2 4.6
-3 13 2 0.9 2.9
2 -13 -2 13.7 4.4
2 -13 -2 12.3 4.8
-2 13 2 12.6 4.5
-2 13 2 18.2 4
-2 13 2 17.3 6
1 -13 -2 1.3 4
1 -13 -2 -0.8 3.4
-1 13 2 -1 2.8
-1 13 2 1.5 3.1
-1 13 2 -1.8 3.2
0 -13 -2 5.3 4.1
0 -13 -2 0.1 4
0 13 2 -0.3 2.9
0 13 2 2.6 4
0 13 2 -0.9 2.8
-1 -13 -2 12.4 4.4
-1 -13 -2 9.6 4.7
1 13 2 10.3 4.2
1 13 2 6.1 3.5
-2 -13 -2 4 3.3
-2 -13 -2 8.1 4
2 13 2 1.8 3.4
2 13 2 1.9 3.8
2 13 2 5.1 3.7
-3 -13 -2 1.5 3.2
-3 -13 -2 2.4 3.2
3 13 2 -0.3 3.3
3 13 2 0.4 3.3
-4 -13 -2 8.9 4.1
-4 -13 -2 -2.1 3.7
4 13 2 7.7 4.2
4 13 2 6.3 4.1
4 13 2 0.3 3.2
4 13 2 1.6 4.1
-5 -13 -2 0.6 3.8
-5 -13 -2 2.3 3.9
5 13 2 -3.7 4
5 13 2 0.2 3.9
5 13 2 6.1 4
5 13 2 -1.9 3
-6 -13 -2 21.7 5.8
-6 -13 -2 15.6 5.1
6 13 2 30.4 6.1
6 13 2 35.6 7
6 13 2 19.8 4.8
16 -14 -2 17.6 7.4
16 -14 -2 -6.2 3.1
-16 14 2 14.7 4.9
-16 14 2 1.4 4
15 -14 -2 -7.7 2.9
-15 14 2 -1.8 3.7
-15 14 2 8 4.8
14 -14 -2 1.6 5.3
14 -14 -2 3.2 3
-14 14 2 2 4
-14 14 2 0.5 3.1
13 -14 -2 43.9 5.9
13 -14 -2 61.39 5.8
13 -14 -2 53.29 10.1
-13 14 2 62.59 7.9
-13 14 2 65.19 9.7
12 -14 -2 5.8 3.5
12 -14 -2 1.3 4
12 -14 -2 5.3 3.6
-12 14 2 9.5 4.3
-12 14 2 3.9 4.6
11 -14 -2 29.1 5
11 -14 -2 23.3 1.9
11 -14 -2 41.6 5.6
11 -14 -2 35.8 8.5
-11 14 2 43.3 7.8
-11 14 2 40.9 6.4
10 -14 -2 -0.5 3.1
10 -14 -2 8 1.9
10 -14 -2 10.2 6
10 -14 -2 8.2 2
-10 14 2 10.4 5
-10 14 2 8 3.6
9 -14 -2 3.5 1.9
9 -14 -2 2.9 2.3
9 -14 -2 6.9 5.5
-9 14 2 3.3 3.1
-9 14 2 5.8 4.1
-9 14 2 8.3 3.1
8 -14 -2 2.3 3.9
8 -14 -2 9.1 2.5
8 -14 -2 11.1 2.9
8 -14 -2 1.6 4.1
-8 14 2 5.8 3.5
7 -14 -2 53.39 6.8
7 -14 -2 46.9 4.6
7 -14 -2 48.8 6.8
7 -14 -2 37.2 3.4
7 -14 -2 43.4 4.4
-7 14 2 58.39 7.9
-7 14 2 52.69 7.4
-7 14 2 51.59 5.2
6 -14 -2 35.3 4.7
6 -14 -2 34 6.3
6 -14 -2 27.5 5.9
6 -14 -2 32.4 3.2
-6 14 2 30.6 5
-6 14 2 28.4 5.3
-6 14 2 25 5.9
5 -14 -2 13 3.9
5 -14 -2 13.9 4.7
-5 14 2 10.9 4.7
-5 14 2 18.7 5.2
4 -14 -2 75.89 6.5
4 -14 -2 90.59 7.5
-4 14 2 74.29 8.5
-4 14 2 74.49 5.9
-4 14 2 75.99 7.4
3 -14 -2 6 3.4
3 -14 -2 -3 3.4
-3 14 2 1.7 3.6
-3 14 2 -3.3 2.8
-3 14 2 -0.9 3.9
2 -14 -2 63.69 7.5
2 -14 -2 58.19 7.2
-2 14 2 59.59 5.6
-2 14 2 60.69 6.5
-2 14 2 57.09 7.6
1 -14 -2 18.9 5.4
1 -14 -2 16 4.9
-1 14 2 17.9 5.4
-1 14 2 13.4 3.9
-1 14 2 22 5.1
0 -14 -2 15.4 5.2
0 -14 -2 11.2 5
0 14 2 8.8 3.8
0 14 2 15.3 4.3
-1 -14 -2 86.59 8.3
-1 -14 -2 67.59 8.9
1 14 2 72.99 7.1
1 14 2 68.69 6.6
1 14 2 82.59 7.7
-2 -14 -2 47.1 7.6
-2 -14 -2 46.5 6.8
2 14 2 54.09 7.3
2 14 2 48.9 6.3
2 14 2 36.4 5.7
-3 -14 -2 -1.7 2.5
-3 -14 -2 0.9 3
3 14 2 5.2 3.8
3 14 2 2 3.1
3 14 2 10.3 3.9
-4 -14 -2 14.4 4.9
-4 -14 -2 33.7 6.4
4 14 2 25.1 5.3
4 14 2 15.8 4.7
4 14 2 23.5 5.7
4 14 2 18.3 6.1
-5 -14 -2 4.5 4.8
-5 -14 -2 -4.2 2.7
5 14 2 1.3 3.8
5 14 2 1.3 3.1
5 14 2 -6.7 4.1
5 14 2 -6.2 4
15 -15 -2 15.7 7.4
15 -15 -2 3.6 3.4
-15 15 2 4.6 4
14 -15 -2 0.8 3.1
14 -15 -2 10.5 6
14 -15 -2 -2.8 3.1
-14 15 2 -5 3.5
-14 15 2 4.7 5
13 -15 -2 1.5 3.3
13 -15 -2 -2.5 3.3
13 -15 -2 1 5.5
-13 15 2 -6.4 3.6
-13 15 2 11.7 5.5
12 -15 -2 18 7.1
12 -15 -2 9.7 4.5
12 -15 -2 14.5 4.2
-12 15 2 10.7 4.8
-12 15 2 15.4 6
11 -15 -2 18.1 4.6
11 -15 -2 17.1 7
11 -15 -2 17.2 4.6
-11 15 2 17 5.9
-11 15 2 17.9 5.4
10 -15 -2 2.3 3.6
10 -15 -2 2.4 1.6
-10 15 2 -1.1 2.7
-10 15 2 6.2 4.8
-10 15 2 0.9 2.4
9 -15 -2 36 7.4
9 -15 -2 36.2 6.1
9 -15 -2 32.6 3.7
-9 15 2 31.8 6
-9 15 2 36.9 4.5
-9 15 2 38.3 6.8
8 -15 -2 9.9 4
8 -15 -2 19 4.5
8 -15 -2 12.6 3.2
8 -15 -2 13.6 5.3
-8 15 2 16.4 5.3
-8 15 2 19.2 5.5
7 -15 -2 20.5 5.7
7 -15 -2 9 4.6
7 -15 -2 11.8 5.9
7 -15 -2 6.3 1.8
-7 15 2 7 4.8
-7 15 2 6.7 4.8
6 -15 -2 37.5 6.7
6 -15 -2 25.8 3.4
6 -15 -2 32.3 4.6
6 -15 -2 41.1 6.6
-6 15 2 36.6 7
-6 15 2 32.8 4.4
-6 15 2 27.6 6
5 -15 -2 16.1 4.2
5 -15 -2 15.2 3.3
5 -15 -2 19.3 4.6
-5 15 2 16.1 3.6
-5 15 2 17.2 5.3
-5 15 2 10.9 4.1
4 -15 -2 14.6 4.1
4 -15 -2 3.8 4.5
-4 15 2 11.7 3.4
-4 15 2 9.1 4
-4 15 2 5.6 3.5
3 -15 -2 3.9 3.4
3 -15 -2 4.9 4.4
-3 15 2 9.7 4.3
-3 15 2 3.7 3.1
-3 15 2 2.4 3.1
2 -15 -2 -1.4 2.6
2 -15 -2 -5.4 2.9
-2 15 2 -0.3 2.9
-2 15 2 9.2 3.3
-2 15 2 1.7 3.4
1 -15 -2 1.1 4.2
1 -15 -2 4.1 3.4
-1 15 2 -2 2.4
-1 15 2 -3 4
-1 15 2 0.4 3.1
0 -15 -2 5.9 4.6
0 -15 -2 12.2 5.1
0 15 2 2.5 3.8
0 15 2 0 3.1
-1 -15 -2 38.4 7.3
-1 -15 -2 28.9 6.4
1 15 2 31.8 5.6
1 15 2 29.5 5.9
1 15 2 25.3 5.6
-2 -15 -2 33.1 6.8
-2 -15 -2 24.4 6.2
2 15 2 33.5 5.9
2 15 2 30.7 5.7
2 15 2 23.3 5.3
-3 -15 -2 -3.2 2.6
-3 -15 -2 5 3.4
3 15 2 -7.5 3.8
3 15 2 8.6 4.5
3 15 2 -2.6 3.5
3 15 2 -5.4 3.5
-4 -15 -2 17.1 5.3
-4 -15 -2 5.9 3.7
4 15 2 2.6 3.7
4 15 2 -3.9 4
4 15 2 -1.9 4.2
4 15 2 18.9 5.1
14 -16 -2 64.99 7.5
-14 16 2 60.49 9.6
-14 16 2 56.49 7.9
13 -16 -2 2 3.5
13 -16 -2 6.4 5.6
13 -16 -2 3.4 3.4
-13 16 2 10.4 5
12 -16 -2 21.8 7.4
12 -16 -2 10.2 4
12 -16 -2 8.7 4.5
-12 16 2 5.7 4.2
-12 16 2 12.2 5.2
-12 16 2 6.8 2.9
11 -16 -2 -1.4 3.6
11 -16 -2 2.5 3.5
11 -16 -2 1.6 5
-11 16 2 -0.7 3.1
-11 16 2 0.5 2.5
-11 16 2 -2.5 3.7
10 -16 -2 23.6 5.3
10 -16 -2 22 6.3
-10 16 2 32.9 7
-10 16 2 16.8 3.5
-10 16 2 18.4 5.8
9 -16 -2 73.49 8.8
9 -16 -2 71.69 7.4
-9 16 2 58.79 8.2
-9 16 2 66.69 8.2
-9 16 2 65.79 5.2
8 -16 -2 11.6 5.2
8 -16 -2 3.3 3.7
8 -16 -2 6.6 3.9
-8 16 2 6.4 2.9
-8 16 2 5.8 4.8
-8 16 2 20.2 6
7 -16 -2 14.2 4.5
7 -16 -2 26.6 4.4
7 -16 -2 18.4 5
-7 16 2 18.5 4.9
-7 16 2 14.8 4.6
-7 16 2 18 3.6
6 -16 -2 8.2 3.1
6 -16 -2 3.2 3.4
-6 16 2 0.2 3.8
-6 16 2 5.3 4.2
-6 16 2 0.3 2.4
5 -16 -2 4.5 3.3
5 -16 -2 5.6 3.6
-5 16 2 4.1 2.7
-5 16 2 6.5 4.8
-5 16 2 1.5 3.7
4 -16 -2 8 5
4 -16 -2 6.2 4.1
-4 16 2 3.8 5
-4 16 2 7.5 3
-4 16 2 10.9 5.2
3 -16 -2 29.2 5.6
3 -16 -2 19.4 5.9
-3 16 2 23.7 6.3
-3 16 2 23.2 6
-3 16 2 29.7 4.7
2 -16 -2 16.3 5.1
2 -16 -2 26 6.1
-2 16 2 20.7 6
-2 16 2 27.1 4.8
-2 16 2 19.7 5
1 -16 -2 -0.1 4
1 -16 -2 20.7 5.8
-1 16 2 4 3.6
-1 16 2 0.3 3.9
0 -16 -2 7.7 4.1
0 -16 -2 1.6 4.4
0 16 2 7.1 4.5
0 16 2 11.4 4.3
-1 -16 -2 7.1 5.1
-1 -16 -2 0.4 4.3
1 16 2 3.7 3.4
1 16 2 1.8 4.1
1 16 2 -5.9 3.1
-2 -16 -2 4 4.3
2 16 2 0.3 3.6
2 16 2 -6 3.8
2 16 2 10.6 4.6
12 -17 -2 12.9 5.3
12 -17 -2 3.9 4
12 -17 -2 9.5 3.7
-12 17 2 5.5 4.8
-12 17 2 -3.4 4.1
11 -17 -2 6.4 3.4
11 -17 -2 7.9 4.6
11 -17 -2 0.9 3.7
-11 17 2 0 2.9
-11 17 2 -2.1 4.1
10 -17 -2 4.9 4.6
10 -17 -2 4.8 3.7
-10 17 2 4 4.1
-10 17 2 0.4 4.5
9 -17 -2 7.2 3.9
9 -17 -2 21.7 6.3
-9 17 2 5.3 4.6
8 -17 -2 31.5 4.4
8 -17 -2 34.9 7
8 -17 -2 40 6.6
-8 17 2 34.6 6.9
-8 17 2 38.3 4.7
7 -17 -2 16.7 4.6
7 -17 -2 18.7 4.1
-7 17 2 26.2 3.8
-7 17 2 23.6 5.7
6 -17 -2 7.8 3.4
6 -17 -2 -2.7 2.7
-6 17 2 2.7 2.4
-6 17 2 -1.1 3.6
5 -17 -2 3.6 3.7
5 -17 -2 1.3 3.9
-5 17 2 0.4 4.1
-5 17 2 3.9 3.9
-5 17 2 5.6 2.7
4 -17 -2 8.1 4.4
-4 17 2 18.6 3.8
-4 17 2 6.1 4.1
3 -17 -2 25.5 5.5
3 -17 -2 24.8 5.8
-3 17 2 19.6 5.3
-3 17 2 21.4 4.9
2 -17 -2 62.49 8.5
2 -17 -2 63.19 8.1
-2 17 2 57.99 6.1
-2 17 2 62.09 10.2
-2 17 2 77.49 7.7
1 -17 -2 -1.9 2.5
1 -17 -2 6.5 4.6
-1 17 2 12.9 3.8
-1 17 2 2.2 3.9
0 -17 -2 33.8 7.2
0 -17 -2 17.7 5.7
0 17 2 25.8 4.6
0 17 2 34.2 6.4
0 17 2 23.7 5.6
10 -18 -2 12.6 4.5
10 -18 -2 18.6 6.6
-10 18 2 1.3 4.3
9 -18 -2 2.1 4.3
-9 18 2 1.4 4.3
-9 18 2 -1.7 3.7
8 -18 -2 10.9 4.5
-8 18 2 6.5 4.2
-8 18 2 3.5 4.4
7 -18 -2 23.8 5.7
-7 18 2 31.3 6.4
-7 18 2 19.2 6.1
6 -18 -2 3.3 3.7
6 -18 -2 2.7 4
-6 18 2 4.1 4.4
-6 18 2 -2.7 3.9
5 -18 -2 7.7 4.5
-5 18 2 -3.4 3.6
-5 18 2 1.6 4.5
4 -18 -2 16.7 5.5
4 -18 -2 -3.2 3.9
-4 18 2 -0.3 3.8
-4 18 2 -3.1 2.9
-3 18 2 10.9 5.6
-4 19 -3 10.5 6.9
4 -19 3 11.1 4.8
-5 19 -3 40.4 7.2
-5 19 -3 43.4 8.3
5 -19 3 42.3 6.9
-6 19 -3 -2.6 4.4
-6 19 -3 -6.3 2.9
-7 19 -3 31.8 7.1
0 18 -3 4.8 4.6
0 18 -3 10.6 5.2
0 -18 3 10 4.5
0 -18 3 12 4.6
-1 18 -3 -5.6 4.3
-1 18 -3 7.1 4.8
1 -18 3 5.8 4
1 -18 3 -3.2 4
-2 18 -3 0.9 4.9
2 -18 3 -6.6 3.6
2 -18 3 15.2 4.2
-3 18 -3 2.9 4.9
-3 18 -3 -2.1 2.8
3 -18 3 9.7 3.4
-4 18 -3 -0.8 4.1
-4 18 -3 1.4 4
4 -18 3 -5.9 3.6
4 -18 3 0.6 3.1
-5 18 -3 3.5 4.8
-5 18 -3 6.1 4.9
5 -18 3 0 3.9
-6 18 -3 2.5 4.5
-6 18 -3 10.1 5.5
6 -18 3 -1.6 3.7
-7 18 -3 94.39 9.3
-7 18 -3 86.99 8.3
7 -18 3 78.69 7.4
-8 18 -3 5.6 4.7
8 -18 3 8.9 4
-9 18 -3 4.5 4.7
-9 18 -3 12.7 4.8
9 -18 3 10.2 4.1
-10 18 -3 -5.5 4.3
-10 18 -3 7.9 4.7
10 -18 3 12.2 6.1
10 -18 3 6.4 3.6
10 -18 3 9.3 5.2
2 17 -3 2.5 4.5
2 17 -3 -4 3.9
-2 -17 3 -2.7 3.6
-2 -17 3 9.2 4.5
1 17 -3 2.6 4.9
1 17 -3 -5.2 3.8
-1 -17 3 4.6 4.5
-1 -17 3 7.5 5
0 17 -3 37.8 6.9
0 -17 3 25.8 5.8
-1 17 -3 10.3 5.1
1 -17 3 6.3 3.6
1 -17 3 4.2 3.6
-2 17 -3 -4.8 3.8
2 -17 3 7.3 4.9
2 -17 3 1.1 3.3
-3 17 -3 3.8 4.5
-3 17 -3 9.8 4.1
3 -17 3 6.2 3.5
3 -17 3 11.5 4.6
-4 17 -3 35.4 6.5
-4 17 -3 41.7 7.1
4 -17 3 45.8 4.8
4 -17 3 31.4 6
-5 17 -3 23.2 5.6
-5 17 -3 12.1 5.2
5 -17 3 18.2 4.9
5 -17 3 17.4 3.3
-6 17 -3 3.2 4.4
-6 17 -3 8.2 4.6
6 -17 3 10.6 4.1
6 -17 3 0.6 2
-7 17 -3 -1.9 3.9
-7 17 -3 -5.5 4.2
7 -17 3 -3.3 1.8
7 -17 3 -5.5 3.1
7 -17 3 2.6 3.5
-8 17 -3 -6.8 3
-8 17 -3 -2.9 3
8 -17 3 1.3 3
8 -17 3 5.2 3.6
-9 17 -3 31.1 6.4
-9 17 -3 30.7 7.4
9 -17 3 25.5 5.9
9 -17 3 31.4 5
9 -17 3 35.3 8.4
-10 17 -3 9.6 4.2
10 -17 3 11.3 3.8
10 -17 3 4.6 4.3
10 -17 3 17 5.8
-11 17 -3 1.8 4
-11 17 -3 -3.2 4.2
11 -17 3 7.1 4.4
11 -17 3 6.2 4.7
11 -17 3 6.2 3.4
-12 17 -3 25.7 7.4
-12 17 -3 22.1 6.3
12 -17 3 30.2 6.2
4 16 -3 14.4 4.8
4 16 -3 10.1 4.9
-4 -16 3 7.6 4
-4 -16 3 19.9 5.8
3 16 -3 -4.9 3.9
3 16 -3 -6.4 3.5
-3 -16 3 1.5 4
-3 -16 3 -2 3.9
2 16 -3 48.4 7.8
2 16 -3 57.49 8
-2 -16 3 40.6 7
-2 -16 3 72.59 8.7
1 16 -3 3.6 4.6
1 16 -3 11.7 5.2
-1 -16 3 3.5 4.2
-1 -16 3 5.3 4.2
0 16 -3 11.2 4
0 16 -3 22.1 5.8
0 -16 3 24.9 5.3
0 -16 3 17.3 5.1
-1 16 -3 120.09 9.9
1 -16 3 105.59 9
1 -16 3 114.89 8.2
-2 16 -3 5.3 4.7
-2 16 -3 3.4 3.4
2 -16 3 6.1 3.3
-3 16 -3 15.4 5.5
-3 16 -3 11.1 5.2
3 -16 3 19.6 4
3 -16 3 18.8 4.5
-4 16 -3 3.9 3.5
-4 16 -3 9.6 5.1
4 -16 3 6.6 3.1
-5 16 -3 39.8 7.5
-5 16 -3 35.2 6.5
5 -16 3 39.1 4
5 -16 3 27.3 5.4
-6 16 -3 4.4 3.1
-6 16 -3 2.3 4.2
6 -16 3 3.9 1.8
6 -16 3 6.2 3.9
-7 16 -3 29 6.3
-7 16 -3 39.5 6.9
7 -16 3 35.7 5.5
7 -16 3 20.8 5.4
-8 16 -3 -4.8 4
-8 16 -3 2.2 2.9
8 -16 3 4.9 4.2
8 -16 3 1 4.8
8 -16 3 -2.5 5.5
8 -16 3 0.4 1.5
-9 16 -3 5.8 4.4
-9 16 -3 -4.1 2.7
9 -16 3 4.2 5.3
9 -16 3 -6.8 3.1
9 -16 3 6.4 3.5
-10 16 -3 -0.1 3.1
-10 16 -3 -1.2 3.6
10 -16 3 2.6 3
10 -16 3 9.5 6.2
10 -16 3 -1 2.9
-11 16 -3 9.2 4.7
-11 16 -3 0.8 3.7
11 -16 3 1.6 5.5
11 -16 3 0.6 2.7
11 -16 3 -1.9 2.3
-12 16 -3 5.1 3.7
-12 16 -3 0.5 3.5
12 -16 3 4.6 6.1
12 -16 3 4 3.9
-13 16 -3 25.5 6.2
-13 16 -3 30.9 5.9
13 -16 3 27.5 7.5
13 -16 3 34.9 6.4
6 15 -3 13.8 5.3
6 15 -3 16.2 4.6
6 15 -3 15.6 5.7
-6 -15 3 7.1 4.9
-6 -15 3 16.2 5.4
5 15 -3 46 6.8
5 15 -3 54.49 8
-5 -15 3 64.59 8.6
-5 -15 3 62.39 8.9
4 15 -3 -2.4 3.6
4 15 -3 0.4 4
-4 -15 3 4.7 3.5
-4 -15 3 -2.1 4.1
3 15 -3 13.4 5.1
3 15 -3 4.9 3.3
-3 -15 3 10.6 5.2
-3 -15 3 11.6 5
2 15 -3 0 4.1
2 15 -3 7.8 4.6
-2 -15 3 0.5 3.9
-2 -15 3 1.9 3
1 15 -3 82.09 8.5
1 15 -3 102.39 8.9
-1 -15 3 80.89 7.7
-1 -15 3 98.19 8.6
0 15 -3 18.1 4
0 15 -3 10.1 4.1
0 -15 3 12.9 4
0 -15 3 12.2 4.2
-1 15 -3 78.49 7.6
-1 15 -3 65.79 8.3
1 -15 3 54.49 7.4
1 -15 3 61.39 6.2
-2 15 -3 27.6 5.8
-2 15 -3 30.5 6.2
2 -15 3 27.2 4.7
2 -15 3 31.4 6.2
-3 15 -3 36.8 7.1
-3 15 -3 27.5 6.2
3 -15 3 42.9 6.4
3 -15 3 35.9 4.7
-4 15 -3 18.6 5.6
-4 15 -3 19.1 4.7
4 -15 3 20.8 4.9
4 -15 3 25.8 3.8
-5 15 -3 23 5.6
-5 15 -3 24.3 5.5
5 -15 3 18.9 5.8
5 -15 3 26.1 3.1
-6 15 -3 24.8 6.4
-6 15 -3 31.2 6.1
6 -15 3 27.6 2.4
6 -15 3 35.3 5.6
6 -15 3 26.7 2.4
-7 15 -3 11.3 3.7
-7 15 -3 12.5 5.5
7 -15 3 5.9 3.9
7 -15 3 10.2 3.9
7 -15 3 8.4 2.1
7 -15 3 10.7 5.5
-8 15 -3 192.68 12.3
-8 15 -3 206.78 11.4
8 -15 3 194.08 11.4
8 -15 3 187.58 9.7
8 -15 3 168.78 16
-9 15 -3 4.9 4.2
-9 15 -3 0.8 4.7
9 -15 3 0.3 3.1
9 -15 3 7.3 4.4
9 -15 3 -3 3.3
-10 15 -3 0.6 1.2
-10 15 -3 1.9 3.6
-10 15 -3 0.7 4.2
10 -15 3 4.1 2.9
10 -15 3 -1.6 3.6
10 -15 3 3.1 4.6
-11 15 -3 70.59 9.8
-11 15 -3 69.49 7.1
11 -15 3 64.89 10.6
11 -15 3 74.09 5.1
11 -15 3 85.39 7.9
-12 15 -3 9.4 4.1
-12 15 -3 9.4 5.7
12 -15 3 5.1 3.5
12 -15 3 13.9 7.4
-13 15 -3 25.7 7.2
-13 15 -3 28.9 6
13 -15 3 37.4 6.4
13 -15 3 32.6 8.4
-14 15 -3 20.7 6.3
-14 15 -3 18.8 5.1
14 -15 3 25.6 9.2
14 -15 3 15 5.3
7 14 -3 -5.6 3.4
7 14 -3 5.2 5.7
7 14 -3 -1.3 3.4
-7 -14 3 0 3.8
-7 -14 3 3 3.2
6 14 -3 2.9 5.1
6 14 -3 10.2 4.2
6 14 -3 11.4 5.1
-6 -14 3 9.7 4.9
-6 -14 3 9 5.1
5 14 -3 8.6 4.4
5 14 -3 -2.5 3.9
-5 -14 3 8.1 4.9
-5 -14 3 1.5 4
4 14 -3 14.1 4.9
4 14 -3 12.8 4.8
-4 -14 3 14.1 5.2
-4 -14 3 5.1 3.5
3 14 -3 28.1 6
3 14 -3 39.8 4.1
-3 -14 3 23.3 5.3
-3 -14 3 20.5 5.4
2 14 -3 8.3 4.4
2 14 -3 6.9 4.4
2 14 -3 16.7 3.5
-2 -14 3 3.8 4
-2 -14 3 10.4 4.5
1 14 -3 32.3 5.6
1 14 -3 26.4 5.8
-1 -14 3 34.8 5.8
-1 -14 3 41.4 6.4
0 14 -3 90.09 7.7
0 14 -3 107.69 6.9
0 -14 3 86.89 7.3
0 -14 3 96.49 8.4
-1 14 -3 -0.6 4.1
-1 14 -3 -3.1 3.7
1 -14 3 -7.7 2.8
1 -14 3 6.1 3.6
-2 14 -3 22.8 6.1
-2 14 -3 23.4 5.5
2 -14 3 32 4.6
2 -14 3 28.7 5.2
-3 14 -3 98.39 8.8
-3 14 -3 93.09 8.1
3 -14 3 88.99 6
3 -14 3 94.79 7.1
-4 14 -3 -0.2 3.8
-4 14 -3 1.2 3.2
4 -14 3 -1 2.1
4 -14 3 4.1 3.7
-5 14 -3 35.6 7.9
-5 14 -3 31 6.4
5 -14 3 43.9 5.9
5 -14 3 40.6 3.5
-6 14 -3 176.98 11.8
6 -14 3 185.68 12.7
6 -14 3 188.38 9.6
-7 14 -3 45.5 7
7 -14 3 40.6 8.5
7 -14 3 43.5 5.5
7 -14 3 38 3.1
7 -14 3 49.6 7
-8 14 -3 -1.2 4.3
8 -14 3 2.3 1.4
8 -14 3 0.7 3.6
8 -14 3 6.7 5.3
-9 14 -3 50.29 7.5
-9 14 -3 40.2 3
-9 14 -3 67.79 8.7
9 -14 3 56.99 10
9 -14 3 48.1 6.9
9 -14 3 51.39 5.2
-10 14 -3 1.4 3.3
-10 14 -3 2.2 3.8
-10 14 -3 7.5 1.8
10 -14 3 -4.5 2.3
10 -14 3 1.4 3.5
10 -14 3 4.7 2.7
10 -14 3 4.4 6.2
-11 14 -3 18.2 5.4
-11 14 -3 12.2 3.9
11 -14 3 24 5
11 -14 3 17 7.3
11 -14 3 20.7 3
-12 14 -3 51.39 8.3
-12 14 -3 41.3 6
12 -14 3 44.8 6.3
12 -14 3 32.1 9.1
-13 14 -3 0.2 4.5
-13 14 -3 2.5 3.5
13 -14 3 6.8 3.9
13 -14 3 3 4
-14 14 -3 44.3 8.7
-14 14 -3 40.5 6.3
14 -14 3 40.6 10.4
14 -14 3 52.29 6.9
-15 14 -3 34.6 8
-15 14 -3 28.3 5.2
15 -14 3 25 6
15 -14 3 45.6 10.9
8 13 -3 8.9 4.3
8 13 -3 -1 4.6
8 13 -3 -0.9 3.4
-8 -13 3 7.2 4.2
-8 -13 3 1.4 4.5
7 13 -3 7.8 4.7
7 13 -3 1.5 4.2
7 13 -3 8.5 4.1
-7 -13 3 5.6 4.5
-7 -13 3 6.9 5
6 13 -3 2.3 3.8
6 13 -3 -0.3 3.1
6 13 -3 -4.6 2.6
6 13 -3 1.1 3.5
-6 -13 3 -3.2 3.7
-6 -13 3 0.7 4.5
5 13 -3 2.1 4
-5 -13 3 5.1 4.3
-5 -13 3 3.7 4.5
4 13 -3 17.2 3.3
4 13 -3 4.7 4.3
4 13 -3 15.1 4.9
-4 -13 3 19.9 5.6
-4 -13 3 11.3 5
3 13 -3 7.8 3.5
3 13 -3 9.3 2.8
3 13 -3 5.7 4.6
-3 -13 3 7 4.5
-3 -13 3 9.7 4.3
2 13 -3 9.7 4.7
2 13 -3 12.3 3.1
2 13 -3 1.2 4
-2 -13 3 3.6 3
-2 -13 3 7.9 3
-2 -13 3 7.4 4.2
1 13 -3 -0.6 3.5
1 13 -3 7.6 2.6
1 13 -3 -3.6 4.1
-1 -13 3 1.4 3.7
-1 -13 3 -1.9 3.2
0 13 -3 30.8 5.5
0 13 -3 27.9 4.7
0 -13 3 35.9 6.3
0 -13 3 25.7 4.8
-1 13 -3 52.49 5.4
-1 13 -3 37.2 5.6
-1 13 -3 43.3 6.3
1 -13 3 45.5 5.6
1 -13 3 38.3 6
-2 13 -3 40.3 6.6
-2 13 -3 33.3 6
-2 13 -3 43.7 5.2
2 -13 3 38.4 5.8
-3 13 -3 1.5 2.8
-3 13 -3 3.2 3.8
3 -13 3 11.5 4.2
3 -13 3 7.4 2.7
-4 13 -3 96.09 7.7
-4 13 -3 108.19 8.9
4 -13 3 101.29 5.3
4 -13 3 96.19 7.2
-5 13 -3 54.09 7.7
-5 13 -3 56.39 6.8
5 -13 3 44.3 3.3
5 -13 3 47.5 7.9
5 -13 3 50.99 6
-6 13 -3 3.1 3.9
-6 13 -3 2.3 3.3
6 -13 3 4 2
6 -13 3 -2.4 4.4
6 -13 3 3.6 0.8
6 -13 3 4 2.9
6 -13 3 5.2 1.4
-7 13 -3 11.2 5.1
-7 13 -3 7.1 3.8
7 -13 3 9 2
7 -13 3 0.1 4.6
7 -13 3 5.1 3
7 -13 3 10.8 3.6
-8 13 -3 10.3 2.2
-8 13 -3 13.2 4.6
-8 13 -3 16.9 4.3
8 -13 3 10.6 3.6
8 -13 3 10.8 6.3
8 -13 3 16.2 3.8
-9 13 -3 112.69 7.9
-9 13 -3 131.89 10.5
9 -13 3 125.29 6.6
9 -13 3 105.89 8.1
9 -13 3 112.29 6
9 -13 3 107.09 11.9
-10 13 -3 50.19 3.6
-10 13 -3 47.9 6.1
-10 13 -3 44.1 7.6
10 -13 3 37.9 5.8
10 -13 3 38.5 9
10 -13 3 39.6 3.6
-11 13 -3 0.8 3.2
-11 13 -3 14 5.6
11 -13 3 6.9 1.8
11 -13 3 13.2 4.4
11 -13 3 9 6.4
11 -13 3 0.8 2.5
-12 13 -3 13.8 5.4
-12 13 -3 3.7 3.5
12 -13 3 2 4.3
-13 13 -3 12.4 4.8
13 -13 3 14.7 7.7
13 -13 3 15.4 4.5
-14 13 -3 48.7 6.4
14 -13 3 35.8 6
14 -13 3 63.29 12.5
-15 13 -3 17.6 5.9
-15 13 -3 21.1 5.1
15 -13 3 35.7 10.1
15 -13 3 12.8 4.1
10 12 -3 -3.1 2.9
-10 -12 3 3.1 3.8
-10 -12 3 8.2 4.6
9 12 -3 6.2 4.6
9 12 -3 0.3 3.6
9 12 -3 0.2 3.4
-9 -12 3 3.9 4
-9 -12 3 3.6 4.2
8 12 -3 -1 3.5
8 12 -3 -7.1 3.6
8 12 -3 4.1 4.1
8 12 -3 1.8 3.1
-8 -12 3 5.3 4.9
-8 -12 3 3.8 3.8
7 12 -3 34.7 6.4
7 12 -3 22.5 4.2
7 12 -3 20.9 4.9
7 12 -3 33.9 6.2
-7 -12 3 27.7 5.2
-7 -12 3 46 7.4
6 12 -3 10.7 4.4
6 12 -3 21.2 5
6 12 -3 24.4 5.8
6 12 -3 9.6 4.1
-6 -12 3 11.2 3.9
-6 -12 3 14.5 5.6
5 12 -3 73.19 9.3
5 12 -3 89.39 6
5 12 -3 64.59 8
-5 -12 3 65.29 8.4
-5 -12 3 69.39 6.8
4 12 -3 101.99 8.4
4 12 -3 81.89 9.3
4 12 -3 92.59 6.1
-4 -12 3 85.99 8.3
-4 -12 3 80.89 7.7
3 12 -3 39.5 6.3
3 12 -3 51.89 4.9
3 12 -3 42.5 6.4
-3 -12 3 37.8 6.1
-3 -12 3 32.8 5.5
2 12 -3 2.5 3.7
2 12 -3 -0.6 3.5
2 12 -3 3.1 2.5
-2 -12 3 1.6 2.2
-2 -12 3 3.2 3.7
-2 -12 3 4.1 3.9
1 12 -3 76.99 5.8
1 12 -3 66.59 6.2
-1 -12 3 79.69 6.4
-1 -12 3 65.19 6.3
-1 -12 3 64.19 4.5
0 12 -3 123.09 8.3
0 -12 3 130.89 8.5
0 -12 3 135.09 7.8
-1 12 -3 181.08 11.7
-1 12 -3 199.68 10.1
-1 12 -3 194.58 9.8
1 -12 3 189.98 9.9
1 -12 3 189.08 10
-2 12 -3 47.2 5.3
-2 12 -3 44.5 6.1
-2 12 -3 47.2 6
2 -12 3 45.4 6
2 -12 3 43 4.4
-3 12 -3 214.68 11.5
-3 12 -3 204.18 10.3
3 -12 3 217.88 10.2
3 -12 3 212.68 8.1
-4 12 -3 258.67 11.4
-4 12 -3 256.07 12.2
4 -12 3 246.38 8.2
4 -12 3 252.37 10.7
-5 12 -3 43.9 5.9
-5 12 -3 41.6 6.5
5 -12 3 37 5.2
5 -12 3 35.3 7
5 -12 3 33.9 2.5
-6 12 -3 58.79 5.9
-6 12 -3 66.69 8.1
6 -12 3 66.29 3.8
6 -12 3 60.59 7
6 -12 3 63.29 6.3
6 -12 3 65.19 5.3
-7 12 -3 32 5.7
-7 12 -3 33.4 3.2
-7 12 -3 29.6 5
7 -12 3 21.8 4.8
7 -12 3 27.2 2.7
7 -12 3 34.7 4.7
7 -12 3 23.8 6.7
-8 12 -3 18.9 5.6
-8 12 -3 19.8 4.3
-8 12 -3 15.5 2.3
8 -12 3 15.7 3.9
8 -12 3 18 3.4
8 -12 3 8.6 2.2
8 -12 3 17.5 5.7
8 -12 3 19.5 3.1
-9 12 -3 548.75 17.8
-9 12 -3 543.35 21.3
9 -12 3 576.04 15.4
9 -12 3 563.24 14.9
9 -12 3 597.24 19
9 -12 3 531.65 23.3
9 -12 3 553.14 14.6
-10 12 -3 19.3 4.5
-10 12 -3 21.7 5.4
-10 12 -3 25.8 3.4
10 -12 3 23.2 2.7
10 -12 3 24.1 6.9
10 -12 3 20.6 4.1
-11 12 -3 60.59 5.6
-11 12 -3 46 7.3
-11 12 -3 45.6 4.2
11 -12 3 48.8 6.3
11 -12 3 34.3 9
-12 12 -3 87.99 8.8
-12 12 -3 74.09 6.1
12 -12 3 71.29 11.4
12 -12 3 70.39 6.5
-13 12 -3 3.7 2.9
-13 12 -3 2 4.3
13 -12 3 4.6 6.2
13 -12 3 -1.7 3.6
-14 12 -3 10 3.7
-14 12 -3 10.1 4.5
14 -12 3 -2.5 3.3
14 -12 3 4.7 5.9
-15 12 -3 4.3 4
15 -12 3 15.5 5.3
15 -12 3 10.9 8.1
-16 12 -3 6.4 5.3
-16 12 -3 13.4 3.8
16 -12 3 2.7 6.7
16 -12 3 9.6 4.3
11 11 -3 -6.7 4.4
11 11 -3 -8 3.2
-11 -11 3 5.4 4.4
-11 -11 3 5.1 5.6
10 11 -3 44.1 7.2
10 11 -3 52.99 8.6
10 11 -3 47.6 5.8
-10 -11 3 26.2 6.8
-10 -11 3 50.79 7.5
9 11 -3 9.2 4.8
9 11 -3 10.8 4.6
9 11 -3 16.6 4.2
9 11 -3 11.2 6.7
-9 -11 3 16.6 5.4
-9 -11 3 19 5.5
8 11 -3 3.6 4.6
8 11 -3 1.5 3.1
8 11 -3 4 3.7
8 11 -3 -3.3 2.8
-8 -11 3 -0.5 3.2
-8 -11 3 1.3 2.8
7 11 -3 6.5 3.8
7 11 -3 12.2 4.9
7 11 -3 7.3 4.3
7 11 -3 14.2 4.5
-7 -11 3 8.5 5.3
-7 -11 3 11.5 4.8
6 11 -3 -2.5 3.4
6 11 -3 1 3.6
6 11 -3 3.5 3.4
-6 -11 3 -1.4 2.9
-6 -11 3 3.3 3.9
5 11 -3 5.2 3.9
5 11 -3 1.8 3.5
-5 -11 3 -2.1 3.9
-5 -11 3 -1.2 3.3
4 11 -3 14.9 4.4
4 11 -3 13.1 3.5
4 11 -3 2.9 3.6
-4 -11 3 10.8 3.9
-4 -11 3 10.3 3.6
3 11 -3 149.88 9
3 11 -3 160.18 8.2
3 11 -3 146.79 10.6
-3 -11 3 140.29 8.4
-3 -11 3 150.88 7.6
-3 -11 3 157.28 9.5
2 11 -3 3.9 2.8
2 11 -3 7.5 2.8
2 11 -3 4.3 3.7
-2 -11 3 3.2 3.4
-2 -11 3 5.8 2.4
-2 -11 3 2.9 3.5
1 11 -3 274.87 11.1
1 11 -3 275.97 12.3
-1 -11 3 262.07 9
-1 -11 3 253.97 11.1
-1 -11 3 272.47 11.4
0 11 -3 45.1 6
0 11 -3 37.7 5.4
0 11 -3 28.7 3
0 11 -3 31 4.9
0 11 -3 40 4.7
0 -11 3 32.2 4.6
0 -11 3 38.3 5.5
0 -11 3 27.2 2.8
-1 11 -3 823.72 27
-1 11 -3 906.51 26.1
1 -11 3 943.21 23.8
1 -11 3 941.21 27
-2 11 -3 54.49 5.6
-2 11 -3 54.99 5.5
-2 11 -3 50.19 5.3
2 -11 3 50.09 4.7
2 -11 3 47.6 4.2
-3 11 -3 110.99 7.6
-3 11 -3 123.49 8
-3 11 -3 116.79 7.4
3 -11 3 121.59 7
3 -11 3 110.59 5.4
-4 11 -3 6 3.7
-4 11 -3 8.7 2.9
4 -11 3 8.3 1.9
4 -11 3 9.2 3.8
4 -11 3 6.8 3.1
-5 11 -3 56.99 5.5
5 -11 3 65.29 5.3
5 -11 3 56.39 8
5 -11 3 54.79 2.4
-6 11 -3 40.8 5.3
-6 11 -3 44.6 6.1
-6 11 -3 38.8 2
-6 11 -3 39.6 2.1
6 -11 3 49.5 4.4
6 -11 3 43.6 7.6
6 -11 3 38.5 5.4
6 -11 3 34.2 2.9
6 -11 3 45.4 4.9
-7 11 -3 2.3 1.4
-7 11 -3 -1.5 2.1
-7 11 -3 0.4 2.8
7 -11 3 0.3 1.5
7 -11 3 2 4
7 -11 3 -0.2 2.2
7 -11 3 4 2.1
-8 11 -3 7.7 3.4
-8 11 -3 6.2 4.4
-8 11 -3 5.5 1.9
8 -11 3 6.5 2.6
8 -11 3 7.7 1.6
8 -11 3 8 5.6
8 -11 3 6.5 2.3
-9 11 -3 196.08 9
-9 11 -3 177.38 7.4
-9 11 -3 207.68 12.2
9 -11 3 189.18 9.4
9 -11 3 189.48 13.6
-10 11 -3 23.3 4.5
-10 11 -3 20.1 5.2
10 -11 3 24.4 6.9
10 -11 3 25 4.8
10 -11 3 20.7 2.8
-11 11 -3 7.2 3.1
-11 11 -3 10.1 2.9
-11 11 -3 7.5 5.1
11 -11 3 7.6 3.5
11 -11 3 7.3 6.8
-12 11 -3 22.3 6.3
12 -11 3 16.8 6.5
12 -11 3 10.5 3.8
-13 11 -3 -2.3 2.6
-13 11 -3 1.6 3.1
13 -11 3 -2.7 3
13 -11 3 6.9 5.1
-14 11 -3 1.9 2.9
-14 11 -3 -1.3 4
14 -11 3 -2.7 3.1
14 -11 3 -2.9 3.8
-15 11 -3 82.49 10.8
-15 11 -3 88.19 6.8
15 -11 3 74.99 7.1
-16 11 -3 20.5 4.2
-16 11 -3 25.1 7.4
16 -11 3 23.3 5.2
16 -11 3 23 7.7
11 10 -3 71.09 9.4
11 10 -3 75.29 7.7
-11 -10 3 88.69 8.3
-11 -10 3 71.19 9.5
10 10 -3 0.5 3.2
10 10 -3 0.6 3.5
10 10 -3 1.8 3.7
10 10 -3 0.9 2.9
-10 -10 3 6.4 5.1
-10 -10 3 2.5 3.8
9 10 -3 -1.8 4
9 10 -3 1.2 3.5
9 10 -3 6.6 4
-9 -10 3 4.3 3.9
-9 -10 3 5.6 5.3
8 10 -3 8.5 4.6
8 10 -3 9.5 4
8 10 -3 17.6 5.2
8 10 -3 17.3 4.4
-8 -10 3 13.9 4.5
-8 -10 3 12.8 4.7
7 10 -3 180.58 11
7 10 -3 184.18 10.9
7 10 -3 181.08 9.6
7 10 -3 186.48 10
-7 -10 3 186.48 10.6
-7 -10 3 184.78 11.4
6 10 -3 4.9 3.4
6 10 -3 8.5 4.4
-6 -10 3 1.2 3.8
-6 -10 3 -0.8 4.2
5 10 -3 43.6 5.6
5 10 -3 61.89 8.3
-5 -10 3 55.19 6.8
-5 -10 3 56.19 7.1
4 10 -3 312.67 12.7
4 10 -3 337.17 13.9
-4 -10 3 305.77 13.6
-4 -10 3 342.17 13.4
3 10 -3 121.99 8.3
3 10 -3 147.59 8.5
3 10 -3 134.29 7.4
-3 -10 3 140.39 8.6
-3 -10 3 142.99 7
-3 -10 3 141.39 7.9
2 10 -3 8.6 3.6
2 10 -3 20.3 4.1
2 10 -3 11.7 3.4
-2 -10 3 13.8 4.6
-2 -10 3 15.4 3.5
-2 -10 3 14.9 2.9
1 10 -3 50.49 3.9
1 10 -3 53.69 5.1
1 10 -3 59.59 6.6
-1 -10 3 54.79 5.4
-1 -10 3 49.2 3.7
-1 -10 3 54.99 5.1
0 10 -3 29 3
0 10 -3 21.3 4.1
0 10 -3 29.8 4.7
0 10 -3 24 4
0 10 -3 23 3.7
0 -10 3 27 3.9
0 -10 3 26.6 2.4
0 -10 3 24.6 4.3
-1 10 -3 75.89 5.9
-1 10 -3 76.69 6
-1 10 -3 77.09 4.8
-1 10 -3 85.19 6.1
1 -10 3 76.19 5.4
1 -10 3 81.29 5.3
-2 10 -3 26.1 4.4
-2 10 -3 23 4.6
-2 10 -3 29.5 5
2 -10 3 28 3.5
2 -10 3 37.2 4.5
-3 10 -3 347.07 13.8
-3 10 -3 323.97 13.1
-3 10 -3 315.77 11.5
3 -10 3 311.87 9.4
3 -10 3 301.97 11.1
-4 10 -3 51.39 5.2
-4 10 -3 53.99 5.9
-4 10 -3 49.4 5.5
4 -10 3 57.19 4.7
4 -10 3 47.1 4.1
4 -10 3 56.49 2.9
4 -10 3 53.89 6.4
-5 10 -3 7.7 3.7
-5 10 -3 12.5 1.2
-5 10 -3 14 3.4
-5 10 -3 13 1.1
5 -10 3 9.9 3.9
5 -10 3 14 2.1
5 -10 3 12.5 3.5
5 -10 3 16.9 3.1
5 -10 3 14.4 2.9
-6 10 -3 12.2 3.9
-6 10 -3 3.9 2.7
6 -10 3 2.6 3.2
6 -10 3 7.1 2.4
6 -10 3 3.1 1.7
6 -10 3 4.6 2.9
-7 10 -3 28.5 2.7
-7 10 -3 22.2 5
-7 10 -3 40.7 4.2
7 -10 3 31.5 3.2
7 -10 3 23 2.4
7 -10 3 35.3 3.5
7 -10 3 34.6 7.4
7 -10 3 31.1 4.7
-8 10 -3 33.5 4.5
-8 10 -3 27 5.2
-8 10 -3 33.5 3.6
8 -10 3 27.1 3.1
8 -10 3 35.9 3
8 -10 3 38.9 4.8
8 -10 3 32.5 2.6
8 -10 3 45.7 7.8
-9 10 -3 108.69 6.7
-9 10 -3 122.39 9.4
-9 10 -3 104.79 5.8
9 -10 3 109.19 4.6
9 -10 3 112.79 11
9 -10 3 109.89 7.2
9 -10 3 107.79 4.1
-10 10 -3 13.8 5.2
-10 10 -3 11.9 3.3
-10 10 -3 12 3.1
10 -10 3 12.6 3.6
10 -10 3 9.6 5.4
-11 10 -3 27.4 5.5
-11 10 -3 27.9 4.3
11 -10 3 33.2 5.8
11 -10 3 19.3 7.4
-12 10 -3 26.7 5.8
-12 10 -3 22.7 3.9
12 -10 3 24.5 7.3
12 -10 3 28.6 4.8
-13 10 -3 11.6 3.4
-13 10 -3 5.4 5
13 -10 3 9.8 5.5
13 -10 3 8.3 3.5
-14 10 -3 7.9 5.6
14 -10 3 7.9 5.5
14 -10 3 6.5 3.4
-15 10 -3 -0.3 2.7
-15 10 -3 -6.5 4.1
15 -10 3 -1.6 2.9
15 -10 3 9.3 6
-16 10 -3 4.1 5.3
-16 10 -3 8.2 3.2
16 -10 3 11.5 3.9
16 -10 3 12.5 7.5
12 9 -3 12.3 4.8
12 9 -3 29.8 5.9
-12 -9 3 15.9 6
-12 -9 3 7.8 4.3
11 9 -3 47.8 4.8
11 9 -3 53.79 8.1
11 9 -3 56.29 6.8
-11 -9 3 51.89 7.2
-11 -9 3 31.4 6.5
10 9 -3 26.3 6
10 9 -3 22.5 5.5
10 9 -3 21 6.7
-10 -9 3 28 5.8
-10 -9 3 28.4 6.4
9 9 -3 15.9 5.7
9 9 -3 18.5 5
9 9 -3 15.5 4.1
9 9 -3 13.6 4.8
-9 -9 3 25.5 5.3
-9 -9 3 17.3 6.1
8 9 -3 20.4 5.2
8 9 -3 15.6 4
8 9 -3 12.7 4.9
8 9 -3 13.6 5.2
-8 -9 3 24.3 6.4
7 9 -3 7 4.3
7 9 -3 13.5 4.6
7 9 -3 14.1 3.9
7 9 -3 13.8 4.7
-7 -9 3 7.6 4.5
-7 -9 3 12.7 4.4
6 9 -3 12.1 3.6
6 9 -3 6 3.6
-6 -9 3 1.5 3.5
-6 -9 3 7 4.4
5 9 -3 143.39 8
5 9 -3 136.79 8.2
-5 -9 3 136.39 8.6
-5 -9 3 126.49 8
4 9 -3 311.97 12.8
4 9 -3 296.17 11.8
-4 -9 3 316.57 13.1
-4 -9 3 304.17 11.4
3 9 -3 152.28 8.5
3 9 -3 157.98 8.2
-3 -9 3 145.49 8.4
-3 -9 3 143.19 7.6
2 9 -3 3.2 2.4
2 9 -3 0.3 2.7
2 9 -3 1.4 2.9
-2 -9 3 0.9 2.7
-2 -9 3 1.8 2
-2 -9 3 0.8 1.9
1 9 -3 29.6 4.3
1 9 -3 24.8 3.9
1 9 -3 22.1 3
1 9 -3 26.5 4.1
-1 -9 3 21.4 3.9
-1 -9 3 25.2 3
-1 -9 3 31.5 4.5
0 9 -3 151.58 7
0 9 -3 175.88 8.4
0 9 -3 173.68 5.9
0 9 -3 166.68 8.6
0 9 -3 165.08 8.3
0 -9 3 175.38 9.3
0 -9 3 167.38 5.7
0 -9 3 178.38 7.6
0 -9 3 184.18 8.3
-1 9 -3 72.69 6.1
-1 9 -3 78.49 6.1
-1 9 -3 66.59 4.3
-1 9 -3 67.39 5.4
1 -9 3 76.29 5
1 -9 3 65.09 4.3
1 -9 3 62.89 5
-2 9 -3 265.97 10.1
-2 9 -3 277.17 11.3
-2 9 -3 234.28 10.8
-2 9 -3 259.27 8.3
2 -9 3 255.27 11
2 -9 3 266.27 8.4
2 -9 3 245.88 9.1
-3 9 -3 4.7 3.2
-3 9 -3 8.6 2.9
-3 9 -3 6.7 2.6
3 -9 3 7 2.5
3 -9 3 8.8 2.5
3 -9 3 5.3 3.4
3 -9 3 3.8 1.6
-4 9 -3 20.3 3.9
-4 9 -3 30.1 4.1
-4 9 -3 35.5 5.8
4 -9 3 24.2 1.8
4 -9 3 26.4 3.6
4 -9 3 33.3 5.9
-5 9 -3 663.93 18.3
-5 9 -3 654.43 14.7
-5 9 -3 649.93 20.5
-5 9 -3 615.74 17.9
5 -9 3 669.63 22.5
5 -9 3 662.13 17
5 -9 3 677.93 17.4
5 -9 3 683.63 16.1
5 -9 3 667.53 19
-6 9 -3 536.75 15.8
-6 9 -3 572.94 18.8
-6 9 -3 544.75 15.8
-6 9 -3 551.24 13.6
6 -9 3 573.64 14.8
6 -9 3 583.34 17
6 -9 3 529.55 14.3
6 -9 3 558.34 13.9
6 -9 3 577.04 20.9
-7 9 -3 53.09 4.3
-7 9 -3 65.29 6.6
-7 9 -3 70.99 3.9
-7 9 -3 65.19 4.6
7 -9 3 66.29 3.6
7 -9 3 71.39 5.4
7 -9 3 67.79 7.1
7 -9 3 67.69 3.7
7 -9 3 68.89 3.9
-8 9 -3 2.6 2.1
-8 9 -3 1.4 2.3
-8 9 -3 3.4 2
-8 9 -3 -0.4 2.2
8 -9 3 -4 2.9
8 -9 3 -0.1 1.5
8 -9 3 4.9 2.2
8 -9 3 -1.4 1.2
-9 9 -3 230.08 9
-9 9 -3 238.98 11.9
-9 9 -3 229.28 9.2
9 -9 3 239.08 9.8
9 -9 3 215.18 13.6
-10 9 -3 35.8 6
-10 9 -3 39.2 4.8
10 -9 3 40 5.2
10 -9 3 31.5 8.3
-11 9 -3 57.79 4.5
-11 9 -3 42.9 7.2
11 -9 3 56.89 6.2
-12 9 -3 51.79 4.7
-12 9 -3 49.4 3.9
-12 9 -3 50.29 8
12 -9 3 49.2 5.8
12 -9 3 42.9 8.9
-13 9 -3 -0.5 2
-13 9 -3 1.7 4.4
-13 9 -3 2.1 1.3
13 -9 3 5.2 4.7
-14 9 -3 -1.7 3.1
-14 9 -3 -1.1 1.1
-14 9 -3 -1.2 2.2
14 -9 3 4.4 6
14 -9 3 -0.8 2.9
-15 9 -3 99.19 9.5
-15 9 -3 100.29 6.3
15 -9 3 99.19 7.1
15 -9 3 99.29 8.8
15 -9 3 104.39 12.6
-16 9 -3 -3.7 3.5
-16 9 -3 -5.9 2.6
16 -9 3 2.5 4.1
16 -9 3 4.9 3.5
16 -9 3 0.7 4.7
13 8 -3 33.7 6.8
13 8 -3 33.2 6.6
-13 -8 3 17.8 5.3
-13 -8 3 25.8 6.9
12 8 -3 5.7 3.9
12 8 -3 11.8 4.5
12 8 -3 4.7 3.6
-12 -8 3 8.5 4.3
-12 -8 3 7.1 5
11 8 -3 -3.5 4.2
11 8 -3 4.9 2.7
11 8 -3 0.5 3.2
-11 -8 3 5.1 4
-11 -8 3 -7.2 2.7
10 8 -3 -4.1 3.8
10 8 -3 1.2 4.7
10 8 -3 7.7 4.4
10 8 -3 3.9 2.9
-10 -8 3 -1.2 3.4
-10 -8 3 4 3.9
9 8 -3 4.7 3.7
9 8 -3 2.3 3.9
9 8 -3 11.3 4.6
9 8 -3 7.9 3.4
-9 -8 3 8.9 5.2
-9 -8 3 9.1 4.1
8 8 -3 30.4 6
8 8 -3 26.6 5
8 8 -3 26.7 4.4
-8 -8 3 25.6 5
7 8 -3 57.89 6.9
7 8 -3 51.79 5.2
7 8 -3 53.49 7.4
-7 -8 3 46.3 5.7
-7 -8 3 49.2 6.7
6 8 -3 123.39 8.1
6 8 -3 115.09 7
6 8 -3 109.19 7.8
-6 -8 3 110.49 8.4
-6 -8 3 119.69 7.2
5 8 -3 5.4 3.5
5 8 -3 1.8 2.6
-5 -8 3 7.5 2.8
-5 -8 3 9.7 3.5
4 8 -3 4.6 2.5
4 8 -3 4.1 2.7
-4 -8 3 3.8 3.3
-4 -8 3 4.3 2.4
-4 -8 3 1.8 2
3 8 -3 7.5 3.4
3 8 -3 7.5 3
-3 -8 3 3.7 2.6
-3 -8 3 7.1 2.3
-3 -8 3 3.3 2.9
-3 -8 3 2.1 2.1
2 8 -3 422.36 13.6
2 8 -3 385.66 13
2 8 -3 413.86 14.1
-2 -8 3 395.56 13.6
-2 -8 3 417.96 13.6
-2 -8 3 404.16 13.3
-2 -8 3 414.66 11.9
1 8 -3 1584.34 38.4
1 8 -3 1583.74 37.1
1 8 -3 1642.74 38.3
1 8 -3 1580.14 37.4
-1 -8 3 1532.45 38.7
-1 -8 3 1587.04 38.2
-1 -8 3 1593.64 37.4
-1 -8 3 1645.74 37.4
-1 -8 3 1660.73 35.2
0 8 -3 89.59 6.2
0 8 -3 97.69 6.5
0 8 -3 96.69 5.6
0 8 -3 90.69 5.1
0 -8 3 94.29 5.2
0 -8 3 86.69 5.6
0 -8 3 94.49 5.8
0 -8 3 95.39 3.9
0 -8 3 91.19 5.4
-1 8 -3 422.86 13.8
-1 8 -3 387.66 12.4
-1 8 -3 401.06 13.8
-1 8 -3 388.96 12.3
-1 8 -3 393.76 11.3
1 -8 3 398.66 13.3
1 -8 3 384.06 11.3
1 -8 3 379.06 11.9
1 -8 3 404.66 12.5
-2 8 -3 243.58 9.1
-2 8 -3 248.28 10.8
-2 8 -3 264.67 7.8
-2 8 -3 260.67 10.3
-2 8 -3 267.07 9.6
2 -8 3 260.27 7.8
2 -8 3 259.27 9.2
2 -8 3 250.37 10
-3 8 -3 189.98 9.7
-3 8 -3 197.58 7.9
-3 8 -3 202.98 7.9
-3 8 -3 198.38 9.2
3 -8 3 204.08 7.4
3 -8 3 199.98 9.8
3 -8 3 202.68 7.6
3 -8 3 198.18 8.7
-4 8 -3 646.14 20.8
-4 8 -3 667.53 21.7
-4 8 -3 642.34 17.2
-4 8 -3 647.04 13.9
-4 8 -3 646.74 17.3
4 -8 3 616.84 20.6
4 -8 3 664.03 16.4
4 -8 3 660.53 18.2
4 -8 3 637.24 15.7
4 -8 3 647.64 13.5
4 -8 3 634.84 19
4 -8 3 649.43 16.7
-5 8 -3 2.9 3.5
-5 8 -3 0.8 1.1
-5 8 -3 0.5 1.6
-5 8 -3 1.1 1.9
-5 8 -3 2.8 2.2
5 -8 3 -0.9 1.5
5 -8 3 -0.3 1.3
5 -8 3 -2.1 1.3
5 -8 3 -1.9 2
-6 8 -3 506.45 13
-6 8 -3 513.05 14.4
-6 8 -3 515.65 17.2
-6 8 -3 525.15 14.3
6 -8 3 486.05 18.8
6 -8 3 511.95 12.8
6 -8 3 516.45 13
6 -8 3 519.55 13
-7 8 -3 22.8 2.9
-7 8 -3 19.7 2.9
-7 8 -3 20.9 4
-7 8 -3 18.7 2.9
7 -8 3 18.3 2
7 -8 3 19.3 2.5
7 -8 3 20.5 3.6
7 -8 3 22.5 5.4
-8 8 -3 17.1 3
-8 8 -3 15.4 2.9
-8 8 -3 10.7 2.6
-8 8 -3 13.9 4.1
8 -8 3 11.1 3
8 -8 3 11.9 2.3
8 -8 3 13.7 4.8
-9 8 -3 41.3 6
-9 8 -3 39 3.6
-9 8 -3 38.5 3.5
-9 8 -3 44.1 4.1
9 -8 3 40.7 4.9
9 -8 3 41.2 7.6
9 -8 3 35.2 3.5
-10 8 -3 15.4 2.6
-10 8 -3 17.5 4.1
-10 8 -3 15.3 3
-10 8 -3 9.8 1
-10 8 -3 15.4 2.8
-10 8 -3 16.2 5.2
10 -8 3 13.4 3.6
10 -8 3 14.1 5.7
-11 8 -3 14.7 5.4
-11 8 -3 13.1 3
-11 8 -3 12.1 2.6
-11 8 -3 18.6 3.1
11 -8 3 14.6 3.6
11 -8 3 9.6 3.6
11 -8 3 14.8 6.8
-12 8 -3 10.7 2.9
-12 8 -3 10.8 5
-12 8 -3 18 2.4
-12 8 -3 19.1 3.4
12 -8 3 14.4 6.9
12 -8 3 25.9 4.6
12 -8 3 15.3 5.2
-13 8 -3 0.6 3.3
-13 8 -3 -1.2 1.7
-13 8 -3 1.8 1.9
13 -8 3 -1 5.7
13 -8 3 2 3.1
13 -8 3 -2.3 2.7
-14 8 -3 0.8 2.1
-14 8 -3 1.5 1.9
-14 8 -3 -1.1 2.7
14 -8 3 4.3 4.3
14 -8 3 5.1 5.8
-15 8 -3 10.5 4.6
-15 8 -3 7.4 2.8
-15 8 -3 5.6 2.4
15 -8 3 5.4 3.5
15 -8 3 13.4 6
15 -8 3 7.6 5
-16 8 -3 20.2 5.7
-16 8 -3 10.1 3.3
16 -8 3 11.5 5.8
16 -8 3 16.1 7.9
16 -8 3 14 4.1
17 -8 3 6.9 5.1
14 7 -3 38.1 7.3
14 7 -3 44.5 7.5
-14 -7 3 25.1 6.9
-14 -7 3 34.8 6.3
13 7 -3 6 5.1
-13 -7 3 8.1 4
12 7 -3 4.9 4.7
12 7 -3 2.2 4.4
12 7 -3 4.2 2.7
-12 -7 3 4.3 5.1
-12 -7 3 6.4 4.3
11 7 -3 4.5 4
11 7 -3 1.5 3.7
11 7 -3 3.6 2.6
11 7 -3 3.3 2.7
-11 -7 3 1.2 3.4
-11 -7 3 2.9 3.9
10 7 -3 1.2 2.8
10 7 -3 -6.3 3.8
10 7 -3 0.2 3.7
-10 -7 3 1.6 3.4
-10 -7 3 -1.7 3.1
9 7 -3 -0.2 3.4
9 7 -3 -7 3.8
9 7 -3 -1.8 2.7
9 7 -3 -4.3 4
-9 -7 3 -0.4 4.1
-9 -7 3 -3.2 2.8
8 7 -3 12.2 5.3
8 7 -3 16.4 4.6
8 7 -3 15.2 5
8 7 -3 15.8 3.5
-8 -7 3 14 3.8
-8 -7 3 18.5 5.5
7 7 -3 229.68 9.5
7 7 -3 226.58 10.6
7 7 -3 221.68 10.9
-7 -7 3 230.18 10.3
-7 -7 3 228.78 11.4
6 7 -3 109.49 7
6 7 -3 96.79 7.4
6 7 -3 91.29 6
-6 -7 3 102.29 7.7
-6 -7 3 92.79 6.4
5 7 -3 -0.9 1.9
5 7 -3 -1.8 2.2
5 7 -3 -0.3 2.5
-5 -7 3 0.1 2.2
-5 -7 3 -2.3 2.1
-5 -7 3 -1.8 1.4
4 7 -3 329.27 11.1
4 7 -3 345.17 12.8
4 7 -3 341.47 11.7
-4 -7 3 328.17 12
-4 -7 3 344.87 11.9
-4 -7 3 338.27 12.7
3 7 -3 72.99 5
3 7 -3 79.69 5.9
3 7 -3 76.29 5.1
-3 -7 3 78.39 5.4
-3 -7 3 79.19 5.8
-3 -7 3 79.79 4.8
-3 -7 3 78.69 5.5
2 7 -3 -1.4 1.5
2 7 -3 -1.5 2.2
2 7 -3 4.5 2.4
2 7 -3 -2.3 2.4
-2 -7 3 3.2 2.1
-2 -7 3 1.4 1.8
-2 -7 3 0.6 2.4
-2 -7 3 0.9 1.7
-2 -7 3 0.4 2.2
1 7 -3 987.7 26.2
1 7 -3 1032.3 25.5
1 7 -3 1047.7 26.5
1 7 -3 1016.8 25.2
-1 -7 3 1075.09 25.6
-1 -7 3 1054.59 23.7
-1 -7 3 1115.59 28.5
-1 -7 3 1068.39 25.7
-1 -7 3 1032.2 25.4
0 7 -3 4.8 1.9
0 7 -3 4.5 2
0 7 -3 4.6 2.6
0 7 -3 4.1 2.1
0 7 -3 4.6 2
0 -7 3 6.5 2.1
0 -7 3 5.5 1.4
0 -7 3 8 2.3
0 -7 3 4.5 2
-1 7 -3 340.67 12
-1 7 -3 335.37 10.7
-1 7 -3 325.87 9.4
-1 7 -3 341.47 11.7
-1 7 -3 326.87 11.3
1 -7 3 314.87 10.1
1 -7 3 326.77 9.4
1 -7 3 319.97 11.1
1 -7 3 323.07 10.2
-2 7 -3 4.6 1.5
-2 7 -3 6 2.5
-2 7 -3 3.3 2.1
-2 7 -3 6.7 2.9
-2 7 -3 1.5 2.3
2 -7 3 5.4 3.3
2 -7 3 4.8 2.3
2 -7 3 7.7 1.6
2 -7 3 4.6 2.3
2 -7 3 6.6 2.2
-3 7 -3 1816.42 40.5
-3 7 -3 1809.22 42.5
-3 7 -3 1832.52 40.6
-3 7 -3 1868.31 44.3
3 -7 3 1787.42 44.2
3 -7 3 1849.31 37.7
3 -7 3 1813.42 39.7
3 -7 3 1887.71 40.1
3 -7 3 1815.22 42.4
-4 7 -3 134.59 4.1
-4 7 -3 128.19 5.7
-4 7 -3 135.89 7.4
-4 7 -3 126.09 5.7
-4 7 -3 116.19 6.1
4 -7 3 146.79 6.7
4 -7 3 138.49 5.2
4 -7 3 130.69 6.8
4 -7 3 144.69 8.8
4 -7 3 138.99 5
4 -7 3 133.29 5.3
-5 7 -3 104.29 6.4
-5 7 -3 116.89 5.2
-5 7 -3 116.59 4.4
-5 7 -3 113.29 5.1
-5 7 -3 97.49 7.7
-5 7 -3 106.89 6
5 -7 3 116.49 4.4
5 -7 3 120.29 4.7
5 -7 3 121.99 6.8
5 -7 3 123.29 4.7
5 -7 3 119.09 5.8
5 -7 3 117.69 8.4
-6 7 -3 354.36 13.1
-6 7 -3 350.66 10.3
-6 7 -3 341.77 10.2
-6 7 -3 347.77 10
6 -7 3 341.77 8.7
6 -7 3 340.97 14.8
6 -7 3 343.37 11.2
6 -7 3 356.06 9.8
-7 7 -3 93.29 4.7
-7 7 -3 104.69 6.8
-7 7 -3 92.79 5.1
-7 7 -3 96.19 4.8
7 -7 3 101.89 4.7
7 -7 3 104.09 8.8
7 -7 3 95.09 5.7
-8 7 -3 4.9 3.4
-8 7 -3 2.9 1.6
-8 7 -3 5.3 1.9
-8 7 -3 3.6 1.9
-8 7 -3 3.5 0.7
-8 7 -3 3.1 1.8
8 -7 3 5.7 2.1
8 -7 3 3.1 3.5
8 -7 3 2.2 2.2
-9 7 -3 8.4 2.2
-9 7 -3 13.1 4.4
-9 7 -3 13.1 3.2
-9 7 -3 9.9 2.2
-9 7 -3 16.4 2.6
9 -7 3 8.6 3.8
9 -7 3 12 3.2
9 -7 3 9.6 5.5
9 -7 3 8.7 2.6
-10 7 -3 2.5 1.6
-10 7 -3 2.2 1.9
-10 7 -3 -1.3 1.8
-10 7 -3 -3.2 3.1
10 -7 3 1.1 3.9
10 -7 3 6.8 3.9
10 -7 3 -1.4 2.1
-11 7 -3 8.7 2.5
-11 7 -3 7.2 2.3
-11 7 -3 8.5 2.1
-11 7 -3 6.8 2.6
-11 7 -3 9.3 3.9
11 -7 3 4.6 3.2
11 -7 3 5.6 4.7
11 -7 3 13.4 4
-12 7 -3 49.99 4
-12 7 -3 39.6 6.9
-12 7 -3 44.2 4.3
-12 7 -3 49 4
-12 7 -3 55.49 4.1
12 -7 3 54.29 5.6
12 -7 3 50.49 9.3
12 -7 3 73.29 7.7
-13 7 -3 -2.5 3.7
-13 7 -3 2.6 2.3
-13 7 -3 -1.2 2
13 -7 3 2.1 2.8
13 -7 3 -0.4 3
13 -7 3 -4.3 3.3
-14 7 -3 5.2 3
-14 7 -3 7.1 5
14 -7 3 7.8 5.6
14 -7 3 6.7 3.6
14 -7 3 5.8 3.6
-15 7 -3 6.8 2.6
-15 7 -3 -0.5 4.6
-15 7 -3 -2 2.2
15 -7 3 5 3.6
15 -7 3 13.6 7
15 -7 3 1.8 3.4
-16 7 -3 -2.6 3.2
-16 7 -3 3.9 2.5
-16 7 -3 -0.7 2.3
16 -7 3 -5.2 2.7
16 -7 3 -1.2 3.1
16 -7 3 13.1 7.5
-17 7 -3 22.4 6.2
17 -7 3 10.9 5.1
17 -7 3 22.6 8.8
14 6 -3 6.5 4.9
14 6 -3 12.8 5.2
-14 -6 3 8.9 4.1
-14 -6 3 -4.1 3.9
13 6 -3 15.1 5.3
13 6 -3 19.6 6.4
-13 -6 3 6.2 5.2
-13 -6 3 10.6 4.2
12 6 -3 13.6 5.8
12 6 -3 32.1 3.4
12 6 -3 29.2 7.2
-12 -6 3 16.2 6
-12 -6 3 35.1 5.6
11 6 -3 8.6 5.5
11 6 -3 2 4.2
-11 -6 3 0.4 2.9
-11 -6 3 6.9 4.2
10 6 -3 3.3 4.2
10 6 -3 3.7 2.6
10 6 -3 4 2.6
10 6 -3 5.8 3.7
-10 -6 3 8.8 3.7
-10 -6 3 5.5 3.8
9 6 -3 109.39 9.7
9 6 -3 112.89 6.3
9 6 -3 109.79 8.1
9 6 -3 102.39 8.5
9 6 -3 102.99 6
-9 -6 3 117.89 7.5
-9 -6 3 105.19 8.9
8 6 -3 141.39 6.8
8 6 -3 162.58 9.2
8 6 -3 140.99 9.2
8 6 -3 157.18 7.5
8 6 -3 155.38 9.2
-8 -6 3 154.58 8.1
-8 -6 3 141.09 9
7 6 -3 29 4.8
7 6 -3 28.6 4
7 6 -3 17.6 3.2
7 6 -3 28 5.6
-7 -6 3 24.1 4.2
6 6 -3 12.1 3.8
6 6 -3 17.4 3.5
6 6 -3 12.6 2.8
-6 -6 3 13.1 2.8
-6 -6 3 11 3.2
5 6 -3 9 2.7
5 6 -3 16.2 3.7
5 6 -3 18.1 3.4
-5 -6 3 13.8 3.8
-5 -6 3 20.4 3.7
-5 -6 3 18 3.6
-5 -6 3 17.7 3.3
4 6 -3 288.37 10.8
4 6 -3 274.07 9.7
4 6 -3 308.17 10.3
4 6 -3 289.87 10.7
-4 -6 3 291.67 10.2
-4 -6 3 277.27 10
-4 -6 3 299.67 10.9
-4 -6 3 292.17 10.2
-4 -6 3 282.47 10.8
3 6 -3 182.98 7.6
3 6 -3 174.28 8
3 6 -3 170.08 8.8
3 6 -3 180.88 7.9
-3 -6 3 190.18 7.2
-3 -6 3 188.28 7.7
-3 -6 3 172.38 7.2
-3 -6 3 187.38 8
-3 -6 3 181.88 7.8
2 6 -3 18.3 3.1
2 6 -3 17.2 3.6
2 6 -3 18 3.2
2 6 -3 14.6 2.7
-2 -6 3 15.7 3.2
-2 -6 3 19.7 3.3
-2 -6 3 19.4 3.4
-2 -6 3 14.6 2.5
1 6 -3 228.18 8
1 6 -3 240.98 8.8
1 6 -3 215.28 7.8
-1 -6 3 221.28 8.5
-1 -6 3 224.98 7.9
-1 -6 3 230.78 8.2
-1 -6 3 225.48 6.8
-1 -6 3 237.28 8.2
0 6 -3 427.46 13.2
0 6 -3 413.66 11.3
0 6 -3 412.76 12.7
0 6 -3 401.66 11.8
0 6 -3 405.86 11.9
0 -6 3 417.06 12.6
0 -6 3 410.56 9.6
0 -6 3 395.46 11.6
0 -6 3 418.86 11.9
0 -6 3 416.96 11.3
-1 6 -3 48.6 3.7
-1 6 -3 37.6 3.3
-1 6 -3 49.5 4.3
-1 6 -3 37.4 2.5
-1 6 -3 37.4 3.7
1 -6 3 49 3.6
1 -6 3 40.8 3.9
1 -6 3 49.6 3.5
1 -6 3 41.8 2.8
-2 6 -3 2.4 1.1
-2 6 -3 1.1 1.7
-2 6 -3 4.1 1.9
-2 6 -3 2.6 1.9
-2 6 -3 2.1 2.1
2 -6 3 3.4 2.3
2 -6 3 2.8 1.7
2 -6 3 4 1.8
2 -6 3 2.4 1.1
2 -6 3 2.1 1.6
-3 6 -3 166.58 7.4
-3 6 -3 172.78 6.2
-3 6 -3 163.78 6.1
-3 6 -3 165.38 4.2
-3 6 -3 172.78 4.1
-3 6 -3 148.79 8
3 -6 3 170.48 5.6
3 -6 3 166.58 4
3 -6 3 159.98 6.6
3 -6 3 171.28 5.9
3 -6 3 177.88 7.6
3 -6 3 162.48 5.7
3 -6 3 160.78 8.3
-4 6 -3 1588.34 39
-4 6 -3 1580.94 34.1
-4 6 -3 1562.74 36.8
-4 6 -3 1518.45 35.8
-4 6 -3 1549.84 32.8
-4 6 -3 1544.15 34
4 -6 3 1545.95 33.5
4 -6 3 1536.95 33
4 -6 3 1560.84 38.9
4 -6 3 1555.94 36.7
4 -6 3 1524.85 33.2
4 -6 3 1576.74 35.4
-5 6 -3 19.7 2.6
-5 6 -3 17.1 4.1
-5 6 -3 14.5 2.3
-5 6 -3 22.7 3.3
-5 6 -3 17.3 2.3
-5 6 -3 19.1 3.4
5 -6 3 14.7 2.9
5 -6 3 17.5 4.4
5 -6 3 17.3 1.7
5 -6 3 22.1 2.6
5 -6 3 17.9 1.8
5 -6 3 16.8 2.7
-6 6 -3 45.7 4
-6 6 -3 41 2.9
-6 6 -3 48 3.4
-6 6 -3 42.5 3
-6 6 -3 43.8 5.1
-6 6 -3 44.9 2.9
-6 6 -3 46.4 5.4
6 -6 3 48.9 8.1
6 -6 3 38.9 3.8
6 -6 3 41.9 3.2
-7 6 -3 35.2 4.7
-7 6 -3 18.8 3
-7 6 -3 25.3 2.7
-7 6 -3 22.7 1.6
-7 6 -3 24.2 2.4
-7 6 -3 25.1 2.4
7 -6 3 23.2 3.6
7 -6 3 32.5 6.3
7 -6 3 27.4 4
7 -6 3 31.1 3.3
-8 6 -3 21.5 2.6
-8 6 -3 20.2 3.2
-8 6 -3 23.9 2.6
-8 6 -3 16.8 2.7
-8 6 -3 21.9 4.5
-8 6 -3 19.2 2
8 -6 3 26.9 3.7
8 -6 3 26.9 3.4
8 -6 3 15.5 4.8
8 -6 3 18.7 4.1
-9 6 -3 365.56 12.1
-9 6 -3 381.96 10.5
-9 6 -3 374.56 11.6
-9 6 -3 396.76 15.1
-9 6 -3 381.06 10.4
-9 6 -3 374.16 13.1
-9 6 -3 381.96 10.6
9 -6 3 383.86 12
9 -6 3 384.16 14
9 -6 3 385.66 12.6
9 -6 3 377.66 17.7
-10 6 -3 -0.4 2.4
-10 6 -3 2.4 1.9
-10 6 -3 1.1 1.6
-10 6 -3 -1.8 2.6
-10 6 -3 0.7 2.2
-10 6 -3 2.5 1.7
10 -6 3 -0.8 3.4
10 -6 3 3.5 3.7
10 -6 3 0.3 2.4
-11 6 -3 18.8 3.6
-11 6 -3 21.3 5.5
-11 6 -3 18.6 3.1
-11 6 -3 19 2.8
-11 6 -3 20.5 2.8
11 -6 3 20 3.9
11 -6 3 15.1 4.8
11 -6 3 13.9 5.8
-12 6 -3 2.5 4.3
-12 6 -3 -0.7 1.8
-12 6 -3 -0.9 2.5
-12 6 -3 6.4 2.7
12 -6 3 -4.6 3.5
12 -6 3 0.5 2.5
-13 6 -3 35.4 6.6
-13 6 -3 32.3 3.6
-13 6 -3 37.6 3.2
13 -6 3 23.9 4.5
13 -6 3 27.6 5.6
13 -6 3 35.3 9.1
-14 6 -3 4.3 2.7
-14 6 -3 1 4.5
-14 6 -3 -0.7 1.9
14 -6 3 -0.8 4
14 -6 3 0.9 2.8
14 -6 3 2.4 3.3
-15 6 -3 6.4 4.7
-15 6 -3 5.3 3.1
-15 6 -3 5.8 2.4
15 -6 3 6.8 4.2
15 -6 3 9.1 5.1
-16 6 -3 9.3 3.9
-16 6 -3 12.2 3.8
-16 6 -3 8.1 2.7
16 -6 3 17 7
16 -6 3 8.7 5.6
-17 6 -3 6.1 3.5
17 -6 3 8.4 7
15 5 -3 31.1 7.3
15 5 -3 30.7 7
-15 -5 3 15.9 6.4
14 5 -3 24.8 6.5
14 5 -3 37.9 8.3
-14 -5 3 37.5 7.7
-14 -5 3 21.6 4.9
13 5 -3 11.9 5.7
13 5 -3 17.3 5.9
-13 -5 3 9 4.2
-13 -5 3 3.6 3.8
12 5 -3 -0.3 2.9
12 5 -3 10.7 5.5
12 5 -3 -0.7 2
12 5 -3 7 2
-12 -5 3 4.9 3.2
-12 -5 3 5 3.8
11 5 -3 56.19 7.9
11 5 -3 56.69 4.3
11 5 -3 62.89 7.9
-11 -5 3 52.79 6.3
-11 -5 3 62.09 7.8
10 5 -3 99.99 5.7
10 5 -3 108.89 9.1
10 5 -3 82.09 7.4
-10 -5 3 101.49 8.8
-10 -5 3 92.29 6.5
9 5 -3 70.69 5.2
9 5 -3 55.59 5.7
9 5 -3 65.89 7.8
9 5 -3 64.49 4.9
9 5 -3 72.89 6.4
-9 -5 3 57.49 5.4
-9 -5 3 56.39 6.9
8 5 -3 6.4 3.6
8 5 -3 9.4 2.9
8 5 -3 14.2 4.8
8 5 -3 6.9 3.1
8 5 -3 12.7 2.7
-8 -5 3 13.2 3.5
-8 -5 3 15.3 4
7 5 -3 42.8 4
7 5 -3 47.9 4.8
7 5 -3 41.4 4.5
7 5 -3 51.69 3.9
-7 -5 3 46.6 4.5
-7 -5 3 51.49 5.2
6 5 -3 415.16 14.5
6 5 -3 440.06 14.7
6 5 -3 464.25 13.2
-6 -5 3 419.86 14.1
-6 -5 3 453.55 14.9
-6 -5 3 408.06 14
-6 -5 3 427.46 15
5 5 -3 59.29 4.7
5 5 -3 61.19 4.1
5 5 -3 60.79 4.2
5 5 -3 64.09 4.8
-5 -5 3 68.99 5.9
-5 -5 3 60.99 5
-5 -5 3 61.69 4.5
-5 -5 3 59.79 4.2
4 5 -3 1246.18 30.3
4 5 -3 1241.88 29.2
4 5 -3 1246.18 29
4 5 -3 1258.27 30.4
-4 -5 3 1166.98 29.9
-4 -5 3 1308.77 30.7
-4 -5 3 1245.28 29.4
-4 -5 3 1261.77 29.6
3 5 -3 328.67 10.1
3 5 -3 305.17 10.1
3 5 -3 334.27 10.9
3 5 -3 317.57 10.5
-3 -5 3 326.97 10
-3 -5 3 326.47 10.8
-3 -5 3 320.67 10.3
-3 -5 3 319.67 10.2
-3 -5 3 331.87 10.9
2 5 -3 988.8 23.4
2 5 -3 960.9 23.6
2 5 -3 1007.6 23.7
2 5 -3 1011.6 24.5
-2 -5 3 1015.5 23.7
-2 -5 3 977.1 22.6
-2 -5 3 1003.7 23.9
-2 -5 3 973 23.5
-2 -5 3 980.4 24.2
1 5 -3 2004.3 44.3
1 5 -3 2088.29 45.4
1 5 -3 2039.3 44.3
-1 -5 3 2001.4 45.2
-1 -5 3 2076.19 42.9
-1 -5 3 2060.19 44.4
-1 -5 3 2095.09 44.4
0 5 -3 576.74 14.6
0 5 -3 571.54 14.1
0 5 -3 574.54 16.1
0 5 -3 579.74 15.6
0 5 -3 577.34 14.7
0 -5 3 582.34 14.1
0 -5 3 570.24 14.5
0 -5 3 587.74 14.6
0 -5 3 578.94 15.5
0 -5 3 568.04 12.6
-1 5 -3 824.22 18.1
-1 5 -3 795.52 20.3
-1 5 -3 802.42 21.2
-1 5 -3 796.62 19.1
-1 5 -3 806.72 19.2
1 -5 3 808.82 20.3
1 -5 3 811.32 18.9
1 -5 3 848.42 19.1
-2 5 -3 295.17 7.1
-2 5 -3 291.47 8.4
-2 5 -3 270.87 10.6
-2 5 -3 285.27 9.6
-2 5 -3 303.57 8.5
2 -5 3 291.27 8.1
2 -5 3 312.37 11.1
2 -5 3 300.17 9.2
2 -5 3 298.17 7
2 -5 3 306.47 9.8
2 -5 3 300.97 8.2
-3 5 -3 84.19 4.4
-3 5 -3 73.29 3.6
-3 5 -3 80.39 3.6
-3 5 -3 83.69 2.9
-3 5 -3 80.79 2.1
-3 5 -3 75.69 5.4
-3 5 -3 83.49 4.8
3 -5 3 75.89 4.3
3 -5 3 76.79 4.8
3 -5 3 85.79 3.7
3 -5 3 92.79 5.9
3 -5 3 83.59 3.4
3 -5 3 81.29 3.2
-4 5 -3 39 4.4
-4 5 -3 41 2.7
-4 5 -3 34.1 2.5
-4 5 -3 44.6 2.7
-4 5 -3 36 3.5
-4 5 -3 37.9 3.3
4 -5 3 41.5 3.5
4 -5 3 45.6 3.3
4 -5 3 38.3 2.9
4 -5 3 39.5 1.9
4 -5 3 36.6 4.4
4 -5 3 43 3.1
-5 5 -3 20.3 2.4
-5 5 -3 14 3.2
-5 5 -3 23.1 2.8
-5 5 -3 19.6 2.2
-5 5 -3 18.4 2.1
-5 5 -3 19.3 2.7
-5 5 -3 16.4 1.2
5 -5 3 17.2 2.7
5 -5 3 20.6 2.5
5 -5 3 18.4 4.2
-6 5 -3 8.1 3.3
-6 5 -3 7.1 1.5
-6 5 -3 6.9 3
-6 5 -3 4.9 1.5
-6 5 -3 4.1 1.2
-6 5 -3 4.6 1.9
-6 5 -3 3.6 1.9
-6 5 -3 5.7 2.1
-6 5 -3 4.4 2.2
6 -5 3 3.2 1.9
6 -5 3 6.2 3.9
6 -5 3 5.9 2.4
6 -5 3 4.3 2.7
-7 5 -3 32.9 3.1
-7 5 -3 33.6 3.4
-7 5 -3 33.4 3.3
-7 5 -3 29.1 2.3
-7 5 -3 31.1 2.4
-7 5 -3 29.7 2.2
7 -5 3 34.6 4.3
7 -5 3 27.9 3.5
7 -5 3 44.6 7.1
7 -5 3 33.6 3.9
-8 5 -3 218.28 8.2
-8 5 -3 199.48 7.9
-8 5 -3 206.78 6.4
-8 5 -3 217.08 8.8
-8 5 -3 212.08 7.1
-8 5 -3 216.38 6.4
-8 5 -3 218.68 10.1
8 -5 3 218.78 9.9
8 -5 3 212.28 8.3
8 -5 3 224.78 8.6
8 -5 3 225.18 12.2
-9 5 -3 256.07 11.5
-9 5 -3 258.37 8.5
-9 5 -3 252.97 7.6
-9 5 -3 252.97 9.3
-9 5 -3 271.87 10.8
-9 5 -3 252.07 7.4
9 -5 3 257.27 14.2
9 -5 3 240.38 11.1
9 -5 3 250.07 9.6
9 -5 3 270.27 9.8
-10 5 -3 37.9 2.8
-10 5 -3 34.1 2.7
-10 5 -3 51.99 4.4
-10 5 -3 33.3 5.5
-10 5 -3 41.6 3.8
-10 5 -3 42.1 3.9
10 -5 3 28.3 5
10 -5 3 37 8.2
-11 5 -3 6.8 3.5
-11 5 -3 14.2 2.4
-11 5 -3 10.1 2.1
-11 5 -3 13.7 3.2
11 -5 3 5.7 6
11 -5 3 12.4 3.5
11 -5 3 7.2 4.3
-12 5 -3 15.2 4.3
-12 5 -3 15 2.5
-12 5 -3 10.7 2.3
12 -5 3 16.3 3.7
12 -5 3 10.2 4.9
12 -5 3 8.8 6.7
-13 5 -3 23.1 3.1
-13 5 -3 22.4 4.2
-13 5 -3 27.6 3.2
13 -5 3 22.9 4.1
13 -5 3 29.8 5.7
13 -5 3 17.8 6.5
-14 5 -3 6.8 2.9
-14 5 -3 7.1 2.2
-14 5 -3 -0.9 4.1
14 -5 3 6.5 5
14 -5 3 5.4 3.3
14 -5 3 -4.7 5.2
-15 5 -3 36.3 5.6
-15 5 -3 37.9 7.3
15 -5 3 24.6 7.2
15 -5 3 34.7 6.9
-16 5 -3 0.9 2.9
-16 5 -3 3 2.2
-16 5 -3 -1.6 2.6
16 -5 3 16.2 7.2
16 -5 3 7.4 4.3
15 4 -3 19.6 6.2
15 4 -3 17.1 6.1
-15 -4 3 7.3 4.2
-15 -4 3 16.6 4.5
14 4 -3 25.6 7.2
14 4 -3 15.9 4.7
-14 -4 3 23 5.4
-14 -4 3 12.5 4.2
13 4 -3 -4.3 3.5
13 4 -3 4.4 4.6
-13 -4 3 3.1 3.5
-13 -4 3 -1.8 2.6
12 4 -3 41.3 7.9
12 4 -3 37.4 6.2
-12 -4 3 32.5 4
-12 -4 3 28.4 6.3
-12 -4 3 43.6 5.6
11 4 -3 88.29 4.7
11 4 -3 76.89 4.5
11 4 -3 78.59 8.7
-11 -4 3 77.19 5.2
-11 -4 3 65.09 8.3
10 4 -3 292.47 14.1
10 4 -3 254.27 8.7
10 4 -3 246.18 8.6
10 4 -3 235.48 11.8
-10 -4 3 246.68 9.3
-10 -4 3 261.17 10.5
-10 -4 3 241.48 12
9 4 -3 6.8 3.8
9 4 -3 3.6 2.1
9 4 -3 10.4 4.1
9 4 -3 5.3 2.5
-9 -4 3 7.2 3
-9 -4 3 13.5 4.6
8 4 -3 1.4 2
8 4 -3 6 3.9
8 4 -3 3.2 2.2
8 4 -3 4.3 2.4
8 4 -3 2.9 3
-8 -4 3 4 2.7
-8 -4 3 2.5 2.3
7 4 -3 7.6 2.5
7 4 -3 3.6 2.5
7 4 -3 4.8 3
7 4 -3 6.7 2.3
-7 -4 3 7.5 2.4
-7 -4 3 3.7 3.3
-7 -4 3 1.2 2.3
-7 -4 3 4.7 2.3
6 4 -3 191.18 7.1
6 4 -3 165.48 8
6 4 -3 178.88 8.5
6 4 -3 185.88 8.3
6 4 -3 168.08 7.1
-6 -4 3 188.08 8.5
-6 -4 3 191.48 7.6
-6 -4 3 181.68 8.6
-6 -4 3 190.98 8.3
-6 -4 3 185.38 7.3
5 4 -3 232.48 8.1
5 4 -3 221.88 9
5 4 -3 249.58 9.6
5 4 -3 250.97 8.4
5 4 -3 238.38 9.2
-5 -4 3 241.48 8.5
-5 -4 3 224.28 9.2
-5 -4 3 221.48 8.9
-5 -4 3 232.38 9.2
-5 -4 3 239.98 9.2
4 4 -3 329.47 10
4 4 -3 342.87 10.3
4 4 -3 356.66 11.4
4 4 -3 326.67 11
-4 -4 3 328.47 11
-4 -4 3 320.67 10.5
-4 -4 3 331.67 11
-4 -4 3 336.77 10.2
-4 -4 3 337.27 10.3
3 4 -3 439.36 12
3 4 -3 436.86 12.5
3 4 -3 439.76 12.9
3 4 -3 427.06 11.8
-3 -4 3 459.75 12.9
-3 -4 3 429.46 12.7
-3 -4 3 428.16 11.9
-3 -4 3 431.56 12.1
-3 -4 3 437.76 12.1
2 4 -3 1619.14 36.7
2 4 -3 1620.44 35.7
2 4 -3 1671.13 35.9
2 4 -3 1597.74 36
-2 -4 3 1682.33 36.2
-2 -4 3 1595.54 35.1
-2 -4 3 1691.33 35.9
-2 -4 3 1605.14 36.5
1 4 -3 946.41 22.5
1 4 -3 922.21 21.6
1 4 -3 945.51 21.6
1 4 -3 914.21 21.5
-1 -4 3 934.01 22.3
-1 -4 3 928.21 21.6
-1 -4 3 950.2 20.4
-1 -4 3 946.81 21.5
-1 -4 3 962.3 21.6
0 4 -3 763.62 18.4
0 4 -3 788.02 18.1
0 4 -3 784.92 18.3
0 4 -3 813.92 19.2
0 -4 3 759.32 16.3
0 -4 3 774.42 17.6
0 -4 3 784.72 19
0 -4 3 786.32 18.1
0 -4 3 770.52 18
-1 4 -3 766.42 17.7
-1 4 -3 768.82 18.9
-1 4 -3 757.62 16.8
-1 4 -3 783.42 20.1
-1 4 -3 777.12 17.6
1 -4 3 757.32 18.8
1 -4 3 753.92 18.2
1 -4 3 773.72 17.4
1 -4 3 800.32 17.1
1 -4 3 766.02 17.4
-2 4 -3 80.19 3.3
-2 4 -3 83.69 2.6
-2 4 -3 81.19 4.2
-2 4 -3 86.39 2.6
-2 4 -3 85.69 3.4
-2 4 -3 78.29 5.2
2 -4 3 82.19 2.5
2 -4 3 82.09 3.9
2 -4 3 84.59 3.5
2 -4 3 85.59 3.1
2 -4 3 83.49 3.1
2 -4 3 84.89 4.4
2 -4 3 82.99 5.3
2 -4 3 80.29 2.6
-3 4 -3 1541.75 33.1
-3 4 -3 1570.64 33.2
-3 4 -3 1624.44 35.7
-3 4 -3 1553.34 32.1
-3 4 -3 1566.54 33.7
-3 4 -3 1662.83 38
-3 4 -3 1589.04 35
-3 4 -3 1620.54 34.7
-3 4 -3 1591.14 33.3
3 -4 3 1535.85 37.5
3 -4 3 1571.44 35.5
3 -4 3 1549.14 32.3
3 -4 3 1598.04 33.3
3 -4 3 1589.54 34.7
3 -4 3 1531.05 32.3
3 -4 3 1557.14 33.8
-4 4 -3 456.95 15.3
-4 4 -3 457.65 13.2
-4 4 -3 464.65 10.6
-4 4 -3 493.15 12.8
-4 4 -3 476.15 12.1
-4 4 -3 475.45 12
-4 4 -3 483.75 13.8
-4 4 -3 469.85 10.9
4 -4 3 489.55 12.8
4 -4 3 453.25 13.4
4 -4 3 452.15 15.4
4 -4 3 475.85 13.2
4 -4 3 473.35 12.1
4 -4 3 478.05 12.2
-5 4 -3 3466.15 74.79
-5 4 -3 3563.44 73.09
-5 4 -3 3513.85 78.19
-5 4 -3 3510.15 73.69
-6 4 -3 8.5 2.2
-6 4 -3 12.1 4.2
-6 4 -3 7.9 1.7
-6 4 -3 7.6 2.1
-6 4 -3 9.9 2.4
-6 4 -3 9.1 2.5
-6 4 -3 10.4 2.6
-6 4 -3 7 1.2
6 -4 3 7.9 2.3
6 -4 3 8.1 4.3
6 -4 3 7.3 2.3
6 -4 3 10.4 2.5
-7 4 -3 344.37 9.8
-7 4 -3 345.97 12.3
-7 4 -3 331.37 8.2
-7 4 -3 347.87 10.7
-7 4 -3 331.07 11.8
-7 4 -3 332.57 11.6
-7 4 -3 332.17 14.2
-7 4 -3 346.67 10.7
7 -4 3 349.17 11
7 -4 3 312.97 16.5
7 -4 3 343.97 10.9
7 -4 3 340.47 12.1
-8 4 -3 154.58 7.4
-8 4 -3 156.78 6.4
-8 4 -3 144.19 4.6
-8 4 -3 148.49 6.8
-8 4 -3 157.78 8.3
8 -4 3 146.69 6.8
8 -4 3 140.79 7.1
8 -4 3 150.78 8
8 -4 3 147.39 9.7
-9 4 -3 104.99 5.7
-9 4 -3 108.59 4.1
-9 4 -3 116.29 5.8
-9 4 -3 122.09 7.4
-9 4 -3 111.39 4.1
-9 4 -3 108.59 6.3
9 -4 3 113.99 6.2
9 -4 3 109.59 8.9
9 -4 3 122.49 7.3
-10 4 -3 66.39 3.4
-10 4 -3 64.79 6.5
-10 4 -3 81.19 5.5
-10 4 -3 66.49 4.6
-10 4 -3 64.69 3.4
10 -4 3 57.89 5.9
10 -4 3 72.99 11.4
10 -4 3 62.09 7.1
-11 4 -3 1.8 3.7
-11 4 -3 1.1 1.5
-11 4 -3 1.8 1.5
11 -4 3 4.2 2.8
11 -4 3 -0.4 3.8
11 -4 3 -0.8 3.7
-12 4 -3 233.48 10.1
-12 4 -3 221.38 12.2
-12 4 -3 222.48 7.6
-12 4 -3 235.58 7.6
12 -4 3 218.18 14.5
12 -4 3 239.18 15.6
12 -4 3 249.88 10
-13 4 -3 92.49 8.6
-13 4 -3 95.59 4.9
-13 4 -3 90.09 4.7
-13 4 -3 91.99 7
13 -4 3 92.39 11.1
13 -4 3 85.49 9.7
-14 4 -3 2.7 2
-14 4 -3 -2 2.5
-14 4 -3 3.5 3.4
14 -4 3 6 4.7
14 -4 3 3.8 5.6
-15 4 -3 9.2 4
-15 4 -3 9.9 4.9
15 -4 3 4.7 3.9
15 -4 3 9.1 6.5
-16 4 -3 17.7 4.9
-16 4 -3 24.9 5.5
16 -4 3 21.5 6.5
16 -4 3 36.5 8.7
16 3 -3 9.3 5.4
16 3 -3 17 6.6
-16 -3 3 10.2 4.2
-16 -3 3 5.3 4.8
15 3 -3 23.6 5.6
15 3 -3 23.7 7.4
-15 -3 3 26.4 5
-15 -3 3 29.7 7.1
14 3 -3 144.09 10.5
14 3 -3 152.28 12.5
-14 -3 3 158.78 9.1
-14 -3 3 154.88 11.5
13 3 -3 12.4 6.2
13 3 -3 12.4 5.4
-13 -3 3 16.6 5.8
-13 -3 3 13.1 4
-13 -3 3 11.7 2.7
12 3 -3 69.79 8.7
12 3 -3 76.59 9.2
-12 -3 3 66.59 9.4
-12 -3 3 80.79 5
-12 -3 3 76.39 6
11 3 -3 0.1 4.3
11 3 -3 3.9 2.2
11 3 -3 1.2 1.8
11 3 -3 4.9 3.5
-11 -3 3 7.5 4.8
-11 -3 3 5.1 3.4
-11 -3 3 5.9 2.2
10 3 -3 23.3 3.1
10 3 -3 19 3
10 3 -3 21.5 6.3
10 3 -3 18.4 4.8
-10 -3 3 24.6 3.2
-10 -3 3 25.1 4.1
-10 -3 3 20.2 5.1
9 3 -3 23 3.1
9 3 -3 32.6 3.5
9 3 -3 23.1 4.4
9 3 -3 26.9 5.9
-9 -3 3 29.1 3.9
-9 -3 3 21.4 4.2
-9 -3 3 27.1 3
8 3 -3 430.96 16.4
8 3 -3 433.66 12.3
8 3 -3 426.86 12.1
8 3 -3 428.06 14.9
-8 -3 3 420.26 14.8
-8 -3 3 437.36 13.3
-8 -3 3 447.06 13.4
7 3 -3 10 2.4
7 3 -3 11.4 4.1
7 3 -3 15.1 2.5
7 3 -3 6.9 2.7
7 3 -3 16.8 3.4
-7 -3 3 12.4 2.8
-7 -3 3 8.9 2.5
-7 -3 3 7.5 3.4
-7 -3 3 10.5 2.8
-7 -3 3 13.3 3.3
6 3 -3 43.4 3.4
6 3 -3 44.1 5
6 3 -3 35.8 3.7
6 3 -3 42.3 4.6
6 3 -3 40.6 3.2
-6 -3 3 40.6 5.6
-6 -3 3 44.3 4.4
-6 -3 3 45.9 3.8
-6 -3 3 39.3 4
-6 -3 3 41.3 3.6
5 3 -3 128.69 5.4
5 3 -3 125.69 5.5
5 3 -3 115.29 6
5 3 -3 131.09 6.2
5 3 -3 133.99 6.7
-5 -3 3 124.09 6.1
-5 -3 3 129.79 5.7
-5 -3 3 127.09 6.6
-5 -3 3 134.59 5.8
-5 -3 3 131.59 6.4
4 3 -3 32.7 3.1
4 3 -3 29.1 2.7
4 3 -3 34.8 3.8
4 3 -3 30.1 2.9
-4 -3 3 32 3.3
-4 -3 3 29.3 2.9
-4 -3 3 31 3.5
-4 -3 3 26.5 2.7
-4 -3 3 28 2.9
3 3 -3 18.8 2.8
3 3 -3 16.5 2.3
3 3 -3 17 2.7
3 3 -3 18.2 2.4
-3 -3 3 15.3 2.3
-3 -3 3 20.7 2.4
-3 -3 3 19.6 2.4
-3 -3 3 17.4 2.4
-3 -3 3 19.6 2.3
2 3 -3 347.57 10
2 3 -3 332.27 9.2
2 3 -3 363.06 9.8
2 3 -3 341.37 9.5
-2 -3 3 344.97 9.4
-2 -3 3 341.67 9.9
-2 -3 3 350.96 9.7
-2 -3 3 342.17 9.4
1 3 -3 7597.44 184.18
-1 -3 3 8198.58 186.88
0 3 -3 1039.8 23.2
0 3 -3 1061.99 24.2
0 3 -3 1078.29 23
0 -3 3 1049.59 22.9
0 -3 3 1097.79 23.7
0 -3 3 1074.59 24.2
0 -3 3 1075.49 23.2
-1 3 -3 756.92 17.5
-1 3 -3 748.93 16.3
-1 3 -3 750.32 18
-1 3 -3 776.62 19.5
1 -3 3 758.42 16.5
1 -3 3 758.62 17.2
1 -3 3 729.73 15.9
1 -3 3 751.62 19.3
1 -3 3 763.42 16.3
1 -3 3 746.63 17.5
1 -3 3 756.22 17.9
1 -3 3 792.12 17.1
-2 3 -3 1251.07 25.9
-2 3 -3 1214.98 27.8
-2 3 -3 1220.98 27.3
-2 3 -3 1240.98 25.7
-2 3 -3 1248.78 26.8
-2 3 -3 1286.37 29.9
-2 3 -3 1270.57 26.2
-2 3 -3 1249.18 27.4
2 -3 3 1221.78 29.6
2 -3 3 1229.58 27.8
2 -3 3 1254.57 26.9
2 -3 3 1211.38 25.3
2 -3 3 1254.67 26.6
2 -3 3 1216.08 25.3
2 -3 3 1209.28 27.3
-3 3 -3 17.1 1.2
-3 3 -3 20 2.4
-3 3 -3 18.6 2.6
-3 3 -3 17 2.2
-3 3 -3 22.4 3.8
-3 3 -3 15.7 1.1
-3 3 -3 18.2 1.9
-3 3 -3 22.1 2.3
3 -3 3 17 2.3
3 -3 3 19 2.4
3 -3 3 21.6 2.6
3 -3 3 21.5 3.7
3 -3 3 19.6 2.2
3 -3 3 21.2 2.3
-4 3 -3 397.36 11
-4 3 -3 395.76 10.8
-4 3 -3 397.36 8.5
-4 3 -3 402.36 11.5
-4 3 -3 401.86 11.8
-4 3 -3 394.86 13.6
-4 3 -3 387.96 8.6
-4 3 -3 395.86 11
4 -3 3 398.66 11
4 -3 3 406.76 11.1
4 -3 3 407.46 11.7
4 -3 3 398.36 11.1
4 -3 3 422.96 14.1
-5 3 -3 165.28 6.3
-5 3 -3 155.08 3.6
-5 3 -3 170.08 6.9
-5 3 -3 149.09 5.5
-5 3 -3 156.88 3.6
-5 3 -3 163.98 8.4
-5 3 -3 161.88 6.6
-5 3 -3 165.28 6.3
-5 3 -3 150.38 6.6
5 -3 3 164.38 6.7
5 -3 3 157.28 6.2
5 -3 3 157.68 6.4
5 -3 3 162.88 6.8
5 -3 3 166.48 8.6
-6 3 -3 526.75 18.2
-6 3 -3 518.05 11.3
-6 3 -3 525.15 11.3
-6 3 -3 551.34 14.5
-6 3 -3 532.45 14.7
-6 3 -3 542.95 15.4
-6 3 -3 551.34 14
-6 3 -3 531.75 15.5
-6 3 -3 556.54 15.8
6 -3 3 527.25 18.3
6 -3 3 534.85 15
6 -3 3 543.75 15.7
6 -3 3 532.85 14.6
6 -3 3 545.45 15.3
-7 3 -3 356.06 8.4
-7 3 -3 374.06 11.1
-7 3 -3 365.46 12.5
-7 3 -3 362.86 11.7
-7 3 -3 362.86 14.7
-7 3 -3 357.36 12.4
-7 3 -3 383.96 11.4
-7 3 -3 388.96 12.8
-7 3 -3 375.06 8.4
7 -3 3 383.16 11.6
7 -3 3 377.46 15.2
7 -3 3 370.76 12.5
7 -3 3 372.26 12.1
-8 3 -3 1.5 0.9
-8 3 -3 4.5 2.3
-8 3 -3 2.8 2.1
-8 3 -3 3.3 2
8 -3 3 1.1 2.3
8 -3 3 0.7 3.8
8 -3 3 0.7 1.8
8 -3 3 4.7 3.1
-9 3 -3 106.19 6.8
-9 3 -3 100.39 5.9
-9 3 -3 97.09 3.7
-9 3 -3 105.69 4
-9 3 -3 105.89 5.7
-9 3 -3 96.99 6.2
9 -3 3 91.39 5.6
9 -3 3 96.89 7.1
9 -3 3 100.69 9
-10 3 -3 -1.5 1.7
-10 3 -3 1.1 1.3
-10 3 -3 1.3 1.3
10 -3 3 -0.8 2.3
10 -3 3 -1.8 4.6
-11 3 -3 12.4 2.1
-11 3 -3 17.4 4
-11 3 -3 16.9 2.3
11 -3 3 20.3 4.7
11 -3 3 16.7 3.6
11 -3 3 21.1 7
-12 3 -3 34.6 3.2
-12 3 -3 35.2 3.2
-12 3 -3 33.4 5.5
-12 3 -3 43.7 5.7
12 -3 3 41 6.9
12 -3 3 43 8.4
-13 3 -3 0.6 3.7
-13 3 -3 5 1.8
-13 3 -3 4 3.4
-13 3 -3 3 1.8
13 -3 3 0.1 4.1
13 -3 3 6.1 5.9
-14 3 -3 14.3 2.7
-14 3 -3 20.7 5
-14 3 -3 19.6 5.3
14 -3 3 17.9 6.1
14 -3 3 25.5 5.7
-15 3 -3 7.2 4.6
-15 3 -3 9.7 4.4
15 -3 3 13.8 6.6
15 -3 3 8.4 5.4
-16 3 -3 2 3.8
-16 3 -3 2.9 4.3
16 -3 3 2.1 3.5
16 -3 3 10.4 6.4
16 2 -3 -7 3.9
16 2 -3 13.5 5.9
-16 -2 3 13.4 5.4
-16 -2 3 7.1 3.5
15 2 -3 8.2 4
15 2 -3 18.6 7.3
-15 -2 3 1 3.2
14 2 -3 16.5 5.9
14 2 -3 15.2 4.9
-14 -2 3 18.3 5.1
-14 -2 3 17.8 4.2
13 2 -3 1 3.1
13 2 -3 5.1 5.8
-13 -2 3 2.6 1.8
-13 -2 3 8.3 4.9
-13 -2 3 4.7 3.1
12 2 -3 55.49 4.6
12 2 -3 47.6 8.8
-12 -2 3 49.3 3.9
-12 -2 3 47.2 5.4
-12 -2 3 56.69 7.5
11 2 -3 437.06 17.1
11 2 -3 465.85 19.6
-11 -2 3 449.86 16.8
-11 -2 3 468.85 14.8
-11 -2 3 457.05 12.8
10 2 -3 -1.3 2.2
10 2 -3 -2.3 1.6
10 2 -3 -0.2 1.8
10 2 -3 2.6 4.4
-10 -2 3 0.1 3.2
-10 -2 3 -3.6 2.2
-10 -2 3 1.3 1.7
9 2 -3 -1.9 3.5
9 2 -3 0.8 3.2
9 2 -3 4.1 1.8
9 2 -3 4.3 1.9
-9 -2 3 1.4 2.2
-9 -2 3 2.1 2.4
-9 -2 3 0.2 1.9
-9 -2 3 3 1.6
8 2 -3 335.27 14.1
8 2 -3 320.17 9.6
8 2 -3 336.87 9.8
8 2 -3 334.87 12.3
-8 -2 3 318.27 10.5
-8 -2 3 320.47 10.6
-8 -2 3 334.17 9.4
-8 -2 3 331.17 13.6
-8 -2 3 334.87 12.3
7 2 -3 11.7 2.3
7 2 -3 10.8 2.2
7 2 -3 9.9 2.6
7 2 -3 10.6 3.5
7 2 -3 9.5 2.7
-7 -2 3 6 2.5
-7 -2 3 4.7 2.8
-7 -2 3 4.4 2.1
-7 -2 3 6.9 2.8
-7 -2 3 11.3 2.6
6 2 -3 113.39 6
6 2 -3 111.99 4.9
6 2 -3 112.59 5
6 2 -3 109.69 6
-6 -2 3 116.59 6
-6 -2 3 105.79 5.9
-6 -2 3 116.59 5.3
-6 -2 3 103.49 5.8
-6 -2 3 120.39 5.4
5 2 -3 900.91 22.4
5 2 -3 890.81 20.9
5 2 -3 907.41 22.6
5 2 -3 889.31 22.2
5 2 -3 892.01 21
-5 -2 3 923.21 21.4
-5 -2 3 935.81 22.6
-5 -2 3 869.11 22.3
-5 -2 3 896.21 22.3
-5 -2 3 898.31 21.2
4 2 -3 282.57 8.2
4 2 -3 273.37 8.7
4 2 -3 275.77 8.9
4 2 -3 290.77 9.2
4 2 -3 281.47 8.3
-4 -2 3 289.87 8.4
-4 -2 3 283.47 9.2
-4 -2 3 292.37 9.1
-4 -2 3 279.57 8.4
3 2 -3 166.48 5.5
3 2 -3 177.28 5.7
3 2 -3 167.18 6
3 2 -3 181.18 6.5
-3 -2 3 176.98 6.1
-3 -2 3 176.68 5.7
-3 -2 3 171.08 5.6
-3 -2 3 174.78 6.4
2 2 -3 964.5 21.9
2 2 -3 962.6 21.1
2 2 -3 952.1 21.2
2 2 -3 966.9 21.5
-2 -2 3 946.71 21.8
-2 -2 3 936.81 21.4
-2 -2 3 942.31 21.2
-2 -2 3 941.01 21.1
1 2 -3 53.99 3.1
1 2 -3 54.89 2.8
1 2 -3 52.89 2.6
1 2 -3 50.89 2.7
-1 -2 3 55.49 2.8
-1 -2 3 55.59 2.6
-1 -2 3 52.79 2.8
-1 -2 3 54.69 3
0 2 -3 2799.02 72.89
-1 2 -3 29.9 2.8
-1 2 -3 28.7 1.7
-1 2 -3 27.6 2
-1 2 -3 27.7 1.5
-1 2 -3 31.8 2.1
-1 2 -3 28.9 1.5
-1 2 -3 29.5 2.4
-1 2 -3 30.6 1.7
1 -2 3 27.6 1.9
1 -2 3 28 1.3
1 -2 3 26.9 1.3
1 -2 3 28.9 3.1
1 -2 3 26.1 2.2
1 -2 3 28.2 1.7
-2 2 -3 589.14 14.3
-2 2 -3 595.74 14.4
-2 2 -3 607.04 14.3
-2 2 -3 608.84 14.2
-2 2 -3 607.54 14
-2 2 -3 596.74 12.3
-2 2 -3 576.04 16
-2 2 -3 588.24 12.3
2 -2 3 592.74 14.7
2 -2 3 594.44 14.2
2 -2 3 612.44 14.4
2 -2 3 609.34 14.4
2 -2 3 608.24 14.3
2 -2 3 570.44 16.1
-3 2 -3 972.7 23.1
-3 2 -3 1011.6 23.4
-3 2 -3 1024.5 23.2
-3 2 -3 1003.6 23.4
-3 2 -3 1035.9 23.3
-3 2 -3 1032.8 25.7
3 -2 3 1064.39 23.4
3 -2 3 998.5 25.6
3 -2 3 1035.1 23.4
3 -2 3 1053.09 23.4
3 -2 3 1038.7 23.5
-4 2 -3 122.69 5.4
-4 2 -3 129.89 4.8
-4 2 -3 133.59 5.4
-4 2 -3 126.19 5.4
-4 2 -3 132.79 5.2
-4 2 -3 129.99 6.7
-4 2 -3 128.09 5.4
4 -2 3 122.99 6.9
4 -2 3 119.39 5.5
4 -2 3 124.09 5.4
4 -2 3 126.39 5.5
4 -2 3 129.29 5.2
-5 2 -3 351.76 11.1
-5 2 -3 351.16 10.7
-5 2 -3 342.77 12.9
-5 2 -3 341.77 10.9
-5 2 -3 346.97 10
-5 2 -3 344.97 10.5
-5 2 -3 346.57 10.2
5 -2 3 354.16 10.9
5 -2 3 336.27 12.7
5 -2 3 343.17 11
5 -2 3 336.87 10.2
5 -2 3 333.07 10.8
-6 2 -3 978 23.3
-6 2 -3 970.6 24.4
-6 2 -3 936.81 23.8
-6 2 -3 953.5 26.8
-6 2 -3 950.7 23.2
-6 2 -3 961.5 24.5
6 -2 3 967.4 24.2
6 -2 3 962.8 24.5
6 -2 3 990.7 24.6
6 -2 3 976.3 27.2
6 -2 3 954.7 23.3
-7 2 -3 216.58 9.9
-7 2 -3 225.58 9.1
-7 2 -3 215.48 8.1
-7 2 -3 217.98 5.3
-7 2 -3 229.78 9.4
-7 2 -3 227.68 11.2
-7 2 -3 224.68 5.3
-7 2 -3 220.98 8.5
7 -2 3 229.38 8.4
7 -2 3 242.28 9.4
7 -2 3 214.68 9.4
7 -2 3 235.18 11.6
-8 2 -3 394.66 13.4
-8 2 -3 414.06 9.6
-8 2 -3 380.66 13.6
-8 2 -3 421.66 13.2
8 -2 3 420.66 14.4
8 -2 3 426.96 14.3
8 -2 3 415.56 16.5
8 -2 3 402.96 12.7
-9 2 -3 39.7 4.9
-9 2 -3 37.1 2.3
-9 2 -3 42.1 3.9
-9 2 -3 36.7 2.3
9 -2 3 43.3 5.6
9 -2 3 41.9 4.5
9 -2 3 37 6.4
-10 2 -3 5.9 1.5
-10 2 -3 2.5 2.1
-10 2 -3 6.4 1.6
-10 2 -3 2.2 3.1
10 -2 3 5.8 3.3
10 -2 3 2.2 2.5
10 -2 3 2.4 4.6
-11 2 -3 57.29 3.4
-11 2 -3 61.29 3.6
-11 2 -3 58.29 5.9
11 -2 3 77.29 10.6
11 -2 3 51.29 7.2
-12 2 -3 202.28 7.1
-12 2 -3 200.58 7.1
-12 2 -3 206.88 10.6
12 -2 3 216.68 12.2
12 -2 3 183.18 12.9
-13 2 -3 4.1 2
-13 2 -3 4.5 4.2
-13 2 -3 6.9 2.1
13 -2 3 12.4 8
13 -2 3 7.2 3.9
-14 2 -3 -1.9 1.8
-14 2 -3 1 3.8
14 -2 3 0.1 4.6
14 -2 3 0.3 4.3
-15 2 -3 4.6 2.3
-15 2 -3 4.5 4
-15 2 -3 1.1 3.7
15 -2 3 16 6.4
15 -2 3 2.4 3.7
-16 2 -3 9.2 4.5
-16 2 -3 2.7 4.7
16 -2 3 2.7 3.9
16 -2 3 12 5.8
17 1 -3 12.5 6.3
17 1 -3 2.7 5.2
-17 -1 3 2.4 5
-17 -1 3 3.6 3
16 1 -3 20.5 7.2
-16 -1 3 2.5 3.6
-16 -1 3 6 4.6
15 1 -3 31 8
15 1 -3 35.5 7.2
-15 -1 3 21.9 6.3
-15 -1 3 34 5.3
14 1 -3 7.2 4.8
14 1 -3 -0.3 3.8
-14 -1 3 5.2 3
-14 -1 3 3.4 3.4
-14 -1 3 3.5 1.7
13 1 -3 104.79 10.9
13 1 -3 101.99 8.3
-13 -1 3 104.89 5
-13 -1 3 107.69 6.9
-13 -1 3 131.89 9.5
12 1 -3 12.9 1.9
12 1 -3 21 6.1
12 1 -3 19.9 2.6
12 1 -3 18.2 4.6
-12 -1 3 24.1 4.1
-12 -1 3 15.1 4.9
-12 -1 3 21.1 2.6
11 1 -3 40.6 3.1
11 1 -3 40.9 6
11 1 -3 49.99 8.4
11 1 -3 41.9 3.2
-11 -1 3 42.7 4.8
-11 -1 3 39 6.2
-11 -1 3 39.3 3.2
10 1 -3 43.8 7.7
10 1 -3 27.4 5.3
10 1 -3 33.7 2.9
10 1 -3 34.5 3
-10 -1 3 48.4 5.7
-10 -1 3 33.6 2.8
9 1 -3 321.77 9.2
9 1 -3 297.17 12.1
9 1 -3 321.37 9.2
9 1 -3 315.47 14.1
-9 -1 3 306.57 10.3
-9 -1 3 304.87 8.6
-9 -1 3 311.17 10.3
-9 -1 3 316.97 12.2
8 1 -3 48.8 3.3
8 1 -3 41.9 4
8 1 -3 50.79 5.5
8 1 -3 47.8 4.4
8 1 -3 45.2 3.3
-8 -1 3 47.1 2.7
-8 -1 3 51.19 3.8
-8 -1 3 45.6 4.3
7 1 -3 2.6 2.6
7 1 -3 -0.8 1.6
7 1 -3 0.2 1.8
7 1 -3 1.3 1.7
7 1 -3 2.2 1.5
-7 -1 3 -1 2.2
-7 -1 3 1.2 2.4
-7 -1 3 -1.3 1.5
-7 -1 3 -2 1.4
-7 -1 3 0 1.2
-7 -1 3 -1.2 1.6
-7 -1 3 -0.8 2.4
6 1 -3 133.89 5.1
6 1 -3 128.29 5.1
6 1 -3 123.29 6
6 1 -3 135.29 6.3
-6 -1 3 122.09 6.1
-6 -1 3 129.09 6.2
-6 -1 3 140.29 5.6
-6 -1 3 129.09 5.4
-6 -1 3 133.19 6.2
-6 -1 3 123.79 6.2
5 1 -3 273.57 8
5 1 -3 275.57 9
5 1 -3 271.27 8.9
5 1 -3 283.67 9.6
5 1 -3 275.07 8.1
-5 -1 3 279.57 9
-5 -1 3 269.87 8.2
-5 -1 3 294.27 9.6
-5 -1 3 271.27 8.9
-5 -1 3 276.27 8.2
4 1 -3 225.58 6.8
4 1 -3 218.28 7.3
4 1 -3 230.08 7.2
4 1 -3 218.88 6.6
4 1 -3 231.28 7.8
-4 -1 3 221.68 6.8
-4 -1 3 218.78 7.5
-4 -1 3 223.18 7.4
-4 -1 3 218.78 6.7
3 1 -3 7.3 1.6
3 1 -3 5.5 1.6
3 1 -3 6.3 1.6
3 1 -3 2.9 1.3
3 1 -3 4.5 1.4
-3 -1 3 6.1 1.7
-3 -1 3 5.3 1.5
-3 -1 3 2.7 1.4
-3 -1 3 4.7 1.8
2 1 -3 2593.84 72.49
-2 -1 3 2590.84 72.59
1 1 -3 679.93 15.1
1 1 -3 675.73 14.7
1 1 -3 671.73 14.9
1 1 -3 681.73 14.8
1 1 -3 647.74 15.1
-1 -1 3 662.73 14.8
-1 -1 3 675.83 15.7
-1 -1 3 635.74 14.7
-1 -1 3 649.34 14.7
-1 -1 3 690.93 15.2
0 -1 3 1226.88 38.1
-1 1 -3 1059.29 22.5
-1 1 -3 1075.89 23.1
-1 1 -3 1028.3 23
-1 1 -3 1067.99 22.6
-1 1 -3 1043.7 21.4
1 -1 3 1079.79 22.5
1 -1 3 1067.99 23.1
1 -1 3 1072.59 22.6
1 -1 3 1043.2 23.1
1 -1 3 968.3 24.1
-2 1 -3 905.91 20.8
-2 1 -3 910.41 20.4
-2 1 -3 928.01 22.2
-2 1 -3 901.61 20.7
-2 1 -3 906.21 20.9
-2 1 -3 958.7 20.8
2 -1 3 941.61 20.9
2 -1 3 896.61 20.3
2 -1 3 898.01 22.1
2 -1 3 875.51 20.7
2 -1 3 913.01 21
2 -1 3 915.81 20.2
-3 1 -3 183.18 6
-3 1 -3 184.28 6.2
-3 1 -3 181.68 6.1
-3 1 -3 193.18 6.6
-3 1 -3 181.68 6.4
-3 1 -3 174.78 7.4
-3 1 -3 185.68 6
3 -1 3 190.88 6.7
3 -1 3 190.68 6.2
3 -1 3 192.88 6.3
3 -1 3 167.18 6.4
3 -1 3 187.58 7.7
-4 1 -3 249.68 8.4
-4 1 -3 235.98 9.4
-4 1 -3 235.78 7.7
-4 1 -3 235.88 7.9
-4 1 -3 246.48 8.3
-4 1 -3 247.18 7.7
4 -1 3 244.48 7.9
4 -1 3 224.58 8.1
4 -1 3 247.58 8.2
4 -1 3 227.48 8.1
4 -1 3 228.98 9.2
-5 1 -3 279.07 9.8
-5 1 -3 290.17 11
-5 1 -3 268.17 8.9
-5 1 -3 286.87 9.6
-5 1 -3 280.67 9.2
-5 1 -3 286.87 9.5
5 -1 3 278.97 9.7
5 -1 3 270.57 9.9
5 -1 3 273.97 9.1
5 -1 3 273.97 11.2
5 -1 3 268.37 9.6
-6 1 -3 76.79 4.9
-6 1 -3 66.89 4.3
-6 1 -3 67.79 1.8
-6 1 -3 68.59 4.6
-6 1 -3 76.89 5.8
-6 1 -3 74.39 4.8
-6 1 -3 68.49 1.9
-6 1 -3 65.69 5.1
6 -1 3 76.09 4.9
6 -1 3 70.79 4.6
6 -1 3 78.79 6.5
6 -1 3 72.49 5.4
6 -1 3 68.99 5.4
-7 1 -3 214.08 8.9
-7 1 -3 204.98 7.9
-7 1 -3 204.48 8.3
-7 1 -3 203.18 5.2
-7 1 -3 194.08 5.1
-7 1 -3 196.68 8.7
-7 1 -3 194.98 10.1
-7 1 -3 190.68 8.9
7 -1 3 215.48 9.1
7 -1 3 200.28 10.2
7 -1 3 207.88 8.9
7 -1 3 206.88 8
7 -1 3 196.98 9.3
-8 1 -3 111.29 8.3
-8 1 -3 137.19 7
-8 1 -3 145.99 6.6
-8 1 -3 127.09 4.2
8 -1 3 136.69 6.7
8 -1 3 137.29 9.4
8 -1 3 125.49 7.2
8 -1 3 143.99 7.9
-9 1 -3 76.09 6.1
-9 1 -3 66.69 4.8
-9 1 -3 68.59 3.3
-9 1 -3 71.09 3.3
9 -1 3 70.19 6.9
9 -1 3 67.99 6
9 -1 3 71.89 6.4
-10 1 -3 341.37 9.4
-10 1 -3 336.37 9.4
-10 1 -3 345.07 13.4
10 -1 3 337.37 16.3
10 -1 3 310.37 13.4
-11 1 -3 1.6 1.8
-11 1 -3 1.6 1.7
11 -1 3 -1.9 4
11 -1 3 -2.3 3.7
-12 1 -3 27.4 5.4
-12 1 -3 24 3.2
-12 1 -3 29.8 3.7
12 -1 3 27 5.5
12 -1 3 29.1 6.8
-13 1 -3 57.09 7.5
-13 1 -3 55.49 4.2
-13 1 -3 55.39 4.1
13 -1 3 49.7 8
-14 1 -3 -1.3 3.8
14 -1 3 1.4 4.5
14 -1 3 6 5.5
-15 1 -3 105.89 6.1
-15 1 -3 104.69 9.3
15 -1 3 115.09 10
15 -1 3 90.09 10
-16 1 -3 3.9 3.9
-16 1 -3 -7.1 3.4
16 -1 3 5.7 5.3
16 -1 3 4.6 5.1
17 0 -3 6.6 5.2
17 0 -3 11.7 5.3
-17 0 3 13.1 5.2
-17 0 3 12.2 3.7
16 0 -3 7.7 5.1
16 0 -3 11.4 6.3
-16 0 3 5.3 3.5
-16 0 3 13.6 5.5
15 0 -3 9.2 5.2
15 0 -3 31.9 8
-15 0 3 8.8 4.5
-15 0 3 8 3.6
14 0 -3 65.99 10.4
14 0 -3 60.29 8
-14 0 3 61.79 5.7
-14 0 3 49.2 3.2
13 0 -3 47.2 6.8
13 0 -3 37.2 8.7
-13 0 3 34.7 2.8
-13 0 3 41.1 5
-13 0 3 32.8 6.1
12 0 -3 6.4 1.3
12 0 -3 7.5 3.8
12 0 -3 4.5 1.2
12 0 -3 7 5.6
-12 0 3 7.8 1.8
-12 0 3 11.6 3.8
-12 0 3 9.3 3.1
11 0 -3 5.4 3.2
11 0 -3 9.1 4.6
11 0 -3 3.9 1.7
11 0 -3 6.1 1.7
-11 0 3 7.7 1.7
-11 0 3 -0.9 3.2
-11 0 3 5.2 2.7
10 0 -3 10.3 3.2
10 0 -3 6.6 1.9
10 0 -3 7.7 4.9
10 0 -3 9.8 2
-10 0 3 7.9 2.5
-10 0 3 7 2.3
-10 0 3 6.5 1.4
-10 0 3 8.7 3.4
9 0 -3 5.1 2.1
9 0 -3 5.4 1.7
9 0 -3 3.6 1.7
9 0 -3 4.6 2.5
9 0 -3 3.3 4.2
-9 0 3 3.5 1.8
-9 0 3 9.8 3.1
-9 0 3 1.7 1.8
8 0 -3 6.5 2.2
8 0 -3 10.1 2.1
8 0 -3 11.4 2.1
8 0 -3 12.3 4
-8 0 3 12.1 3.4
-8 0 3 13.6 2.7
-8 0 3 9.8 3.1
-8 0 3 9.4 1.4
-8 0 3 9.2 2.4
-8 0 3 10.3 2.5
-8 0 3 7.3 2.9
7 0 -3 123.69 4.9
7 0 -3 128.79 6.3
7 0 -3 117.99 7.6
7 0 -3 130.29 6.4
7 0 -3 124.99 5.1
-7 0 3 122.59 6
-7 0 3 125.09 5.4
-7 0 3 112.49 6.7
-7 0 3 121.39 5.4
-7 0 3 118.49 7.4
-7 0 3 128.79 3.6
6 0 -3 138.99 5
6 0 -3 128.39 5.8
6 0 -3 126.99 7.9
6 0 -3 124.99 5.9
6 0 -3 140.99 5.2
-6 0 3 140.29 5.5
-6 0 3 144.79 3.5
-6 0 3 130.19 6.1
-6 0 3 130.99 6.3
-6 0 3 134.99 5.9
-6 0 3 132.19 5.3
5 0 -3 237.38 7
5 0 -3 241.28 7.1
5 0 -3 229.18 7.8
5 0 -3 228.48 7.9
-5 0 3 246.88 8
-5 0 3 245.78 8.4
-5 0 3 235.08 7.1
-5 0 3 238.08 5.2
-5 0 3 247.08 7.9
-5 0 3 240.68 7.4
4 0 -3 467.25 11.5
4 0 -3 460.05 12.1
4 0 -3 466.55 11.6
4 0 -3 464.55 12
-4 0 3 460.35 9.6
-4 0 3 472.15 12.2
-4 0 3 478.85 12
-4 0 3 472.55 12.6
-4 0 3 475.35 11.7
-4 0 3 464.55 11.6
3 0 -3 4683.53 119.39
-3 0 3 4863.71 120.19
2 0 -3 2570.94 71.39
-2 0 3 2653.83 72.19
1 0 -3 0.6 0.8
1 0 -3 -0.6 0.8
1 0 -3 -0.8 0.9
1 0 -3 -0.1 0.9
1 0 -3 -0.9 0.8
1 0 -3 1.3 0.8
-1 0 3 -1 0.8
-1 0 3 -1.1 0.8
-1 0 3 -0.4 0.9
-1 0 3 -0.9 0.9
-1 0 3 0.6 0.8
0 0 -3 351.46 9.4
0 0 -3 338.37 7.4
0 0 -3 337.37 7.8
0 0 -3 349.37 8.6
0 0 -3 330.17 7.7
0 0 -3 333.97 7.7
0 0 -3 344.47 8.6
0 0 3 337.17 7.4
0 0 3 339.27 7.7
0 0 3 338.17 8.6
0 0 3 342.87 7.7
0 0 3 331.77 7.6
0 0 3 331.07 8.6
1 0 3 3061.69 73.09
-2 0 -3 2017.8 44
-2 0 -3 2065.79 43.7
-2 0 -3 2082.79 44.1
-3 0 -3 1191.78 27.5
-3 0 -3 1197.38 28.2
-3 0 -3 1225.28 28.4
-3 0 -3 1240.08 27.8
-3 0 -3 1248.98 29
-3 0 -3 1260.67 28
3 0 3 1250.17 28.5
3 0 3 1211.58 28.4
3 0 3 1233.78 27.9
3 0 3 1257.87 29.1
3 0 3 1249.97 27.7
-4 0 -3 337.87 10.8
-4 0 -3 346.67 10.2
-4 0 -3 332.97 10.4
-4 0 -3 353.46 11.1
-4 0 -3 337.57 11.4
-4 0 -3 347.87 10.3
4 0 3 333.57 11.5
4 0 3 332.17 10.2
4 0 3 342.57 11
4 0 3 316.77 10.8
4 0 3 346.67 10.4
-5 0 -3 415.76 9.3
-5 0 -3 415.56 9.3
-5 0 -3 408.66 13.3
-5 0 -3 417.46 12.3
-5 0 -3 444.86 12.8
-5 0 -3 422.66 12.8
-5 0 -3 426.06 13.3
-5 0 -3 419.26 14
5 0 3 429.36 13.4
5 0 3 426.96 12.3
5 0 3 421.56 14
5 0 3 435.16 13.5
5 0 3 446.76 13.1
-6 0 -3 47.8 3.9
-6 0 -3 51.59 4.5
-6 0 -3 51.39 3.9
-6 0 -3 53.19 4.3
-6 0 -3 54.89 5.2
-6 0 -3 51.59 2.2
-6 0 -3 49.7 4.7
-6 0 -3 50.79 2.3
6 0 3 48.3 5
6 0 3 46 4.1
6 0 3 52.09 5.3
6 0 3 54.99 5.1
-7 0 -3 5 2.3
-7 0 -3 2.7 2.7
-7 0 -3 1.5 1.8
-7 0 -3 2.7 1.2
-7 0 -3 3.7 3.1
-7 0 -3 3.1 1.9
7 0 3 1.8 2.1
7 0 3 4.5 3.4
7 0 3 6.1 2.6
-8 0 -3 80.19 5.1
-8 0 -3 80.49 3.5
-8 0 -3 76.99 5.4
-8 0 -3 77.29 6.2
-8 0 -3 76.39 6.9
-8 0 -3 81.29 3.5
8 0 3 88.19 8.6
8 0 3 82.69 6.4
8 0 3 71.59 6
-9 0 -3 72.79 3.7
-9 0 -3 63.09 6.2
-9 0 -3 75.49 3.8
9 0 3 64.59 8.2
9 0 3 70.49 7.5
9 0 3 82.09 7.3
-10 0 -3 96.19 4.7
-10 0 -3 102.29 4.8
-10 0 -3 92.39 8
10 0 3 95.69 7.4
10 0 3 91.09 7.5
10 0 3 117.39 9.6
-11 0 -3 -5.7 3.5
-11 0 -3 1 1.8
11 0 3 0.2 4.5
11 0 3 2.3 4.1
-12 0 -3 4.3 2.2
-12 0 -3 7.5 3.5
-12 0 -3 9.4 2.2
12 0 3 -0.9 3.8
12 0 3 8.5 5.6
-13 0 -3 9 4.4
-13 0 -3 4.3 2.7
13 0 3 4.5 5
13 0 3 5.4 3.7
-14 0 -3 23.7 5.7
-14 0 -3 18.2 3.2
14 0 3 24.7 5.7
14 0 3 21.4 6.8
-15 0 -3 35.9 6.7
-15 0 -3 26.1 3.8
15 0 3 27.6 8.7
15 0 3 35.3 8.7
17 -1 -3 8.8 5.2
17 -1 -3 1.8 4.6
-17 1 3 -1.4 3.8
-17 1 3 0.3 2.5
16 -1 -3 -2.2 2.7
16 -1 -3 -1.8 4.9
-16 1 3 -4.8 3.1
-16 1 3 -1.7 2.4
15 -1 -3 10.2 4.4
15 -1 -3 16.1 7.4
-15 1 3 10.4 3.7
-15 1 3 10.5 3.3
14 -1 -3 70.59 11.4
14 -1 -3 53.59 7.9
-14 1 3 68.49 8
-14 1 3 71.39 6.4
-14 1 3 57.39 2.9
13 -1 -3 30.1 7.3
-13 1 3 29 5.1
-13 1 3 34.1 2.4
-13 1 3 36.6 4.7
12 -1 -3 522.45 21.7
12 -1 -3 398.66 10.5
12 -1 -3 441.46 16.9
-12 1 3 507.25 14.6
-12 1 3 419.86 11.4
-12 1 3 464.85 16.3
11 -1 -3 219.08 13.5
11 -1 -3 209.48 6.5
11 -1 -3 218.18 10.6
-11 1 3 209.48 10
10 -1 -3 92.19 4.2
10 -1 -3 85.09 6.7
10 -1 -3 93.39 4.1
10 -1 -3 92.59 8.1
-10 1 3 90.69 3.2
-10 1 3 94.39 6.4
-10 1 3 86.59 5.1
-10 1 3 86.39 5.1
9 -1 -3 132.49 6.7
9 -1 -3 137.39 9.6
9 -1 -3 138.79 5.2
9 -1 -3 137.89 7.4
9 -1 -3 138.99 5.4
-9 1 3 140.49 3.9
-9 1 3 135.69 6
-9 1 3 139.49 7.2
-9 1 3 132.99 6
8 -1 -3 477.55 12.4
8 -1 -3 480.75 12.3
8 -1 -3 500.25 17.7
8 -1 -3 460.95 14.6
8 -1 -3 460.55 14.2
-8 1 3 479.15 10.4
-8 1 3 491.35 15.5
-8 1 3 481.35 14.3
-8 1 3 473.55 13.1
-8 1 3 478.65 13.1
-8 1 3 460.45 14.5
7 -1 -3 172.18 7.6
7 -1 -3 159.68 5.9
7 -1 -3 166.68 6.8
7 -1 -3 163.78 5.7
7 -1 -3 159.88 9.4
-7 1 3 168.88 7.1
-7 1 3 176.88 6.4
-7 1 3 162.28 7
-7 1 3 176.08 6.4
6 -1 -3 574.54 18
6 -1 -3 565.14 13.9
6 -1 -3 579.54 15.4
6 -1 -3 548.75 14.9
6 -1 -3 574.44 14
-6 1 3 559.04 15.8
-6 1 3 578.64 15.3
-6 1 3 584.84 14.3
-6 1 3 573.44 15
-6 1 3 545.15 14.2
5 -1 -3 291.77 8.2
5 -1 -3 300.27 8.9
5 -1 -3 290.17 8.6
5 -1 -3 290.57 8.1
5 -1 -3 288.97 10.7
-5 1 3 294.17 8.4
-5 1 3 303.67 8.8
-5 1 3 275.47 9.3
-5 1 3 280.27 8.2
-5 1 3 288.77 8.7
4 -1 -3 1551.54 34
4 -1 -3 1584.44 33.9
4 -1 -3 1524.85 33.5
-4 1 3 1651.33 34
-4 1 3 1582.94 33.7
-4 1 3 1548.05 34.7
-4 1 3 1569.14 33.8
2 -1 -3 1183.98 25.2
2 -1 -3 1189.28 26.2
-2 1 3 1159.78 25.5
1 -1 -3 912.61 20.8
1 -1 -3 945.71 20.5
1 -1 -3 965.9 20.6
1 -1 -3 972.5 20.8
-1 1 3 940.31 20.3
-1 1 3 916.71 21.3
0 -1 -3 9 1.3
0 -1 -3 9.9 1.3
0 -1 -3 10.9 1.8
0 -1 -3 10.7 1.6
0 -1 -3 10.9 1.6
0 1 3 8.8 1.8
0 1 3 11.3 1.3
0 1 3 11 1.4
0 1 3 9.3 1
0 1 3 8.6 1.8
-1 -1 -3 45.8 2
-1 -1 -3 40.4 3
-1 -1 -3 45.5 2.2
-1 -1 -3 42.5 2.7
-1 -1 -3 44 2.9
-1 -1 -3 43.4 1.4
-1 -1 -3 42.3 1.9
-1 -1 -3 39.5 2.5
1 1 3 46.1 1.7
1 1 3 44.8 2.3
1 1 3 44.6 3.1
1 1 3 44.3 1.7
1 1 3 38.7 2.7
-2 -1 -3 0.3 1.4
-2 -1 -3 1.2 0.7
-2 -1 -3 -0.1 1.4
-2 -1 -3 -0.6 0.9
-2 -1 -3 -0.3 0.7
-2 -1 -3 0.7 1.2
-2 -1 -3 -0.2 1.5
2 1 3 -0.7 1
2 1 3 1.2 1.3
2 1 3 -0.2 1.1
-3 -1 -3 27.5 3.5
-3 -1 -3 27.5 3.4
-3 -1 -3 23.5 2.2
-3 -1 -3 25.4 2.9
-3 -1 -3 24.4 3
-3 -1 -3 25.9 2
-3 -1 -3 24.9 2.7
-3 -1 -3 26.1 1.6
3 1 3 27.6 2.4
3 1 3 23.5 3.5
3 1 3 27.7 2.9
3 1 3 26.1 3
-4 -1 -3 18.9 2.7
-4 -1 -3 17.9 2.4
-4 -1 -3 21.3 1.7
-4 -1 -3 19.9 3.4
-4 -1 -3 23.5 3.7
-4 -1 -3 20.3 1.7
-4 -1 -3 22 2.8
-4 -1 -3 24.6 3.3
-4 -1 -3 22.6 3.3
4 1 3 17.7 3.3
4 1 3 18.9 3.8
4 1 3 18.1 3.2
4 1 3 26.4 3.2
-5 -1 -3 425.86 13.8
-5 -1 -3 425.46 10.4
-5 -1 -3 442.36 12.2
-5 -1 -3 426.66 13
-5 -1 -3 420.06 13.9
-5 -1 -3 452.15 13.6
-5 -1 -3 429.66 12.8
-5 -1 -3 420.06 13.6
5 1 3 447.76 14.2
5 1 3 433.26 13.1
5 1 3 432.56 14.1
5 1 3 437.56 14.2
-6 -1 -3 401.66 13.8
-6 -1 -3 392.66 13.5
-6 -1 -3 376.26 9.8
-6 -1 -3 400.16 11.9
-6 -1 -3 384.06 9.8
-6 -1 -3 364.16 12.3
-6 -1 -3 388.36 13
6 1 3 403.36 14
6 1 3 388.36 12.8
6 1 3 391.56 13.8
-7 -1 -3 238.38 7.2
-7 -1 -3 252.97 7.3
-7 -1 -3 257.77 9.5
-7 -1 -3 244.48 9.3
-7 -1 -3 257.87 10.7
-7 -1 -3 225.78 12.5
7 1 3 234.88 11
7 1 3 251.07 11.1
7 1 3 258.87 10.5
-8 -1 -3 335.37 9.6
-8 -1 -3 332.27 14
-8 -1 -3 335.97 11.9
-8 -1 -3 344.77 12
-8 -1 -3 340.17 9.6
-8 -1 -3 349.37 13.2
8 1 3 352.86 14.5
8 1 3 350.96 13.9
8 1 3 337.47 13.1
-9 -1 -3 325.27 13.4
-9 -1 -3 334.67 10.1
-9 -1 -3 353.46 14.4
-9 -1 -3 350.26 10.1
9 1 3 338.87 15.1
9 1 3 336.87 14.4
9 1 3 374.26 14.4
-10 -1 -3 34.1 5.9
-10 -1 -3 29.7 3.5
10 1 3 23.1 6.2
10 1 3 26.5 5.2
10 1 3 24.1 5.7
-11 -1 -3 148.79 6.5
-11 -1 -3 139.89 9.4
-11 -1 -3 160.98 6.8
-12 -1 -3 25.5 3.6
-12 -1 -3 15.6 5.2
12 1 3 19.3 5.1
12 1 3 20.2 6.5
-13 -1 -3 42.2 6.7
-13 -1 -3 37.1 4.4
13 1 3 42.6 8.1
13 1 3 45.5 7.2
-14 -1 -3 19.8 3.6
-14 -1 -3 24.7 6.5
14 1 3 17.6 5.6
14 1 3 23.5 6.8
-15 -1 -3 10.4 5
15 1 3 16.9 6.8
15 1 3 11.1 5
18 -2 -3 6.9 5.8
18 -2 -3 2.3 4.1
-18 2 3 -7.8 3.3
-18 2 3 4.7 3.6
17 -2 -3 -1.1 3.2
17 -2 -3 5.5 5.3
-17 2 3 6.3 4
-17 2 3 -4.3 3.6
16 -2 -3 27.8 7.7
16 -2 -3 18.2 5.9
-16 2 3 8.1 3.6
-16 2 3 19.6 5.3
15 -2 -3 177.58 15
15 -2 -3 209.18 12.7
-15 2 3 187.98 9.1
-15 2 3 211.78 11.4
14 -2 -3 10.4 4.2
14 -2 -3 14 7.4
-14 2 3 7.3 3.3
-14 2 3 9.8 3
13 -2 -3 79.39 11.3
13 -2 -3 74.79 7.8
-13 2 3 65.49 5.4
-13 2 3 58.79 8
12 -2 -3 -0.6 2.7
12 -2 -3 7.5 5.6
12 -2 -3 3.3 1.2
-12 2 3 7.5 3
-12 2 3 6.7 3.7
11 -2 -3 31.5 2.6
11 -2 -3 43.7 7.7
11 -2 -3 27.1 2.7
-11 2 3 35.7 4.6
-11 2 3 37.1 4.7
-11 2 3 35.4 4.9
10 -2 -3 147.09 7.9
10 -2 -3 145.79 5.3
10 -2 -3 131.79 5.1
10 -2 -3 133.29 9.6
10 -2 -3 137.69 7.1
-10 2 3 128.79 6.1
-10 2 3 143.29 6.3
-10 2 3 137.89 8.2
9 -2 -3 437.36 11.3
9 -2 -3 417.26 13.3
9 -2 -3 434.26 11.4
9 -2 -3 425.46 14.2
9 -2 -3 449.56 17.7
-9 2 3 444.96 13.5
-9 2 3 435.26 12.4
-9 2 3 389.36 13.3
8 -2 -3 919.61 23.5
8 -2 -3 944.31 24.6
8 -2 -3 951.7 21.8
8 -2 -3 968.7 22
8 -2 -3 1036.1 28.6
-8 2 3 925.41 22.7
-8 2 3 963.2 23.6
-8 2 3 935.71 24.4
-8 2 3 930.61 22.6
7 -2 -3 2.5 1.6
7 -2 -3 1.1 1.5
7 -2 -3 -0.1 2.6
7 -2 -3 2.6 1.9
7 -2 -3 0.6 1.9
-7 2 3 1.9 1.8
-7 2 3 -2.3 1.8
-7 2 3 1.2 1.7
-7 2 3 -0.3 1.5
6 -2 -3 1512.55 34.3
6 -2 -3 1633.64 35.2
6 -2 -3 1576.84 33.9
6 -2 -3 1477.25 31.4
6 -2 -3 1602.44 38.3
6 -2 -3 1531.35 33.6
-6 2 3 1602.14 34.5
-6 2 3 1572.04 34
-6 2 3 1508.65 34
-6 2 3 1514.05 34.8
5 -2 -3 710.73 20.2
5 -2 -3 730.53 17.4
5 -2 -3 757.72 17.8
5 -2 -3 708.13 16.9
5 -2 -3 711.03 17.2
-5 2 3 729.63 17.2
-5 2 3 767.22 17.5
-5 2 3 705.93 17.2
-5 2 3 727.33 17.6
4 -2 -3 148.89 5.1
4 -2 -3 139.09 4.9
4 -2 -3 155.08 7
4 -2 -3 145.59 5.1
4 -2 -3 144.29 4.9
-4 2 3 147.39 5.2
-4 2 3 150.08 5.1
-4 2 3 154.58 5.2
-4 2 3 151.68 5.2
3 -2 -3 53.29 2.8
3 -2 -3 51.79 2.4
3 -2 -3 51.69 2.8
3 -2 -3 48.6 2.8
-3 2 3 47.9 2.4
-3 2 3 49.2 2.6
-3 2 3 52.29 2.2
-3 2 3 51.49 2.7
-3 2 3 49 2.8
2 -2 -3 209.08 5.6
2 -2 -3 215.38 6.3
2 -2 -3 204.98 6.2
2 -2 -3 203.58 6
-2 2 3 208.18 5.2
-2 2 3 201.78 5.7
-2 2 3 207.48 6.1
-2 2 3 206.28 6.1
1 -2 -3 266.37 7.1
1 -2 -3 270.77 7.4
-1 2 3 268.57 7.1
-1 2 3 264.37 7.6
-1 2 3 267.87 7.3
-1 2 3 271.57 7.5
0 -2 -3 1822.62 37
0 -2 -3 1786.22 36
0 -2 -3 1803.12 37
0 2 3 1448.76 34.4
-1 -2 -3 523.55 11.1
-1 -2 -3 524.95 13.8
-1 -2 -3 531.75 12.5
-1 -2 -3 556.64 13.9
-1 -2 -3 514.25 12.3
-1 -2 -3 533.15 12.4
1 2 3 527.65 13.9
1 2 3 537.65 12.6
1 2 3 521.85 13.8
1 2 3 530.45 12.1
-2 -2 -3 948.11 23.5
-2 -2 -3 995.2 22.3
-2 -2 -3 970.7 21
-2 -2 -3 991.2 21.6
-2 -2 -3 1014.9 23.8
-2 -2 -3 990.2 21.7
-2 -2 -3 963.2 23.7
-2 -2 -3 970.8 23.2
2 2 3 1019.8 24.1
2 2 3 997.3 22.3
2 2 3 991.6 20.9
2 2 3 980.9 23.9
2 2 3 990.3 21
2 2 3 1016.2 22.6
-3 -2 -3 270.17 7.3
-3 -2 -3 280.47 9.4
-3 -2 -3 255.07 9.3
-3 -2 -3 270.87 7.4
-3 -2 -3 269.27 8.6
-3 -2 -3 271.57 9.5
-3 -2 -3 264.77 8.8
-3 -2 -3 269.17 7.4
-3 -2 -3 268.07 8.5
3 2 3 268.67 9.5
3 2 3 262.27 8.5
3 2 3 262.27 9.7
3 2 3 285.07 8.8
3 2 3 255.67 6.1
3 2 3 262.47 6
-4 -2 -3 23.8 2.2
-4 -2 -3 25.3 3.1
-4 -2 -3 27.4 3.7
-4 -2 -3 18.5 4.3
-4 -2 -3 23.6 3.5
-4 -2 -3 24.6 2.6
-4 -2 -3 20.7 3.2
-4 -2 -3 29.1 4.1
4 2 3 28.8 4.3
4 2 3 23.9 3
4 2 3 23.2 4
4 2 3 20.7 3.3
-5 -2 -3 47.3 2.9
-5 -2 -3 49.4 4.4
-5 -2 -3 46.3 4.5
-5 -2 -3 46.9 4.8
-5 -2 -3 48 4.7
-5 -2 -3 53.19 3.7
-5 -2 -3 51.19 4.4
5 2 3 49.4 4
5 2 3 48.8 6
5 2 3 42.5 4.4
-6 -2 -3 -2.9 2.5
-6 -2 -3 1.6 2.4
-6 -2 -3 -0.9 1.9
-6 -2 -3 -0.4 1.6
-6 -2 -3 5.1 2.3
-6 -2 -3 2.1 1.5
-6 -2 -3 2.1 1.4
6 2 3 0.9 2.5
6 2 3 0.6 2.2
-7 -2 -3 113.89 6.1
-7 -2 -3 125.19 5.2
-7 -2 -3 106.29 4.8
-7 -2 -3 112.99 6.1
-7 -2 -3 113.09 7.6
-7 -2 -3 121.59 7.7
7 2 3 125.59 7.9
7 2 3 109.09 7
7 2 3 108.19 7.2
-8 -2 -3 2.4 1.8
-8 -2 -3 2.4 2.1
-8 -2 -3 3.1 2
-8 -2 -3 4.7 2.8
8 2 3 1.3 3.6
8 2 3 4.9 3
8 2 3 0.1 3
-9 -2 -3 497.25 17.8
-9 -2 -3 492.45 13.8
-9 -2 -3 508.25 18.2
9 2 3 460.95 18.2
9 2 3 478.65 18.3
9 2 3 493.85 17.6
-10 -2 -3 141.89 6.5
-10 -2 -3 165.68 10.3
-10 -2 -3 147.69 6.7
10 2 3 145.29 10.2
10 2 3 152.68 9.9
-11 -2 -3 35.6 4.9
11 2 3 45.5 7.6
11 2 3 28.3 6.4
11 2 3 41 6.9
-12 -2 -3 19.3 5.5
-12 -2 -3 27 3.8
12 2 3 24.4 6.3
12 2 3 10.8 5.3
-13 -2 -3 30.1 6.7
-13 -2 -3 25.8 3.9
13 2 3 28.6 7.2
13 2 3 19.8 6.1
-14 -2 -3 7.5 3.9
14 2 3 9.3 5.3
14 2 3 -1.7 4.5
18 -3 -3 6.6 6.3
18 -3 -3 6 4
-18 3 3 0.8 3.2
-18 3 3 -0.8 3.2
17 -3 -3 18.5 7.9
17 -3 -3 9.8 6.6
-17 3 3 12.2 4.6
16 -3 -3 2.3 6
16 -3 -3 -3.6 2.9
-16 3 3 -0.2 2.9
15 -3 -3 41.8 8.8
15 -3 -3 49.8 8
-15 3 3 43.7 6.2
-15 3 3 53.29 5.4
14 -3 -3 216.98 11.9
14 -3 -3 194.28 14.2
-14 3 3 210.38 9.4
-14 3 3 209.08 10.6
13 -3 -3 3.5 4.5
13 -3 -3 3.8 4.3
-13 3 3 1.9 2.6
-13 3 3 1.2 3.1
12 -3 -3 7.4 1.8
12 -3 -3 14.2 5.5
12 -3 -3 4 3.1
-12 3 3 10.2 3.1
-12 3 3 2.4 3.1
-12 3 3 7.2 3.2
11 -3 -3 66.69 5.9
11 -3 -3 52.69 4.8
11 -3 -3 59.39 3.6
-11 3 3 56.99 5.1
-11 3 3 59.89 5.4
-11 3 3 60.29 5.1
10 -3 -3 1.6 1.6
10 -3 -3 3.9 3.5
10 -3 -3 -0.3 2
10 -3 -3 1.9 1.7
10 -3 -3 2.1 2
-10 3 3 1.4 2.2
-10 3 3 2.9 2
-10 3 3 -0.1 2.1
-10 3 3 2.4 1.9
9 -3 -3 106.29 8.2
9 -3 -3 104.69 3.3
9 -3 -3 109.59 5.7
9 -3 -3 107.59 4.8
9 -3 -3 104.29 4.6
9 -3 -3 104.29 6.3
-9 3 3 106.29 5.3
-9 3 3 113.09 5.4
-9 3 3 108.49 5.7
8 -3 -3 98.99 6.1
8 -3 -3 101.49 4.8
8 -3 -3 107.39 4.7
8 -3 -3 109.79 7.8
8 -3 -3 104.79 3.2
8 -3 -3 95.79 5.1
-8 3 3 101.89 5
-8 3 3 98.19 5.6
-8 3 3 106.19 5.1
-8 3 3 102.09 5.3
7 -3 -3 17.6 5.1
7 -3 -3 13.6 3.2
7 -3 -3 13.9 1.4
7 -3 -3 15.4 2.3
7 -3 -3 16 2.7
7 -3 -3 21.7 2.9
-7 3 3 17.4 2.7
-7 3 3 14.8 2.5
-7 3 3 19 2.8
-7 3 3 18.7 3
6 -3 -3 80.99 4.1
6 -3 -3 78.49 6.6
6 -3 -3 81.99 4.1
6 -3 -3 81.59 3.9
6 -3 -3 79.19 4.4
-6 3 3 76.89 4.1
-6 3 3 84.59 4.2
-6 3 3 82.69 4.6
-6 3 3 87.89 4.3
5 -3 -3 24.3 3.9
5 -3 -3 22.2 2.5
5 -3 -3 22.1 2.7
5 -3 -3 25 2.8
5 -3 -3 22.1 2.3
-5 3 3 18.7 2.3
-5 3 3 21.2 2.6
-5 3 3 20.8 2.6
-5 3 3 20.7 2.4
4 -3 -3 5.1 1.4
4 -3 -3 2.7 1.3
4 -3 -3 1.2 1.4
4 -3 -3 3.4 2.3
4 -3 -3 4.6 1.7
-4 3 3 3.9 1.3
-4 3 3 1.2 1.4
-4 3 3 2.4 0.8
-4 3 3 3.6 1.5
-4 3 3 3.2 1.4
3 -3 -3 1491.35 31.9
3 -3 -3 1475.15 32.2
3 -3 -3 1472.45 31.9
3 -3 -3 1469.35 30.7
3 -3 -3 1542.95 33.7
-3 3 3 1426.96 30.8
-3 3 3 1508.45 32.1
-3 3 3 1422.06 32.1
-3 3 3 1489.65 32.1
2 -3 -3 2647.44 80.49
-2 3 3 2656.13 80.89
1 -3 -3 31.2 2.3
1 -3 -3 34.7 2.5
1 -3 -3 32 2.2
-1 3 3 32.6 1.8
-1 3 3 36.8 2.8
-1 3 3 31.4 2.5
-1 3 3 31.8 2.4
-1 3 3 32.1 2.5
0 -3 -3 1288.87 28.3
0 -3 -3 1286.07 28.1
0 -3 -3 1276.17 28.9
0 -3 -3 1298.17 29
0 -3 -3 1274.87 26.7
0 3 3 1342.87 29.2
0 3 3 1279.87 28.1
0 3 3 1251.17 26.7
0 3 3 1319.47 29.2
0 3 3 1285.87 28
-1 -3 -3 459.45 10.5
-1 -3 -3 479.45 12
-1 -3 -3 482.15 11.9
-1 -3 -3 472.85 13
-1 -3 -3 472.45 10.6
-1 -3 -3 478.25 13.2
1 3 3 454.35 11.8
1 3 3 479.45 13.3
1 3 3 471.25 11.6
1 3 3 463.05 10.5
1 3 3 493.75 13.3
1 3 3 454.45 11.5
-2 -3 -3 1414.46 33
-2 -3 -3 1423.36 32.8
-2 -3 -3 1401.66 29.8
-2 -3 -3 1416.66 30.9
-2 -3 -3 1420.36 32.9
-2 -3 -3 1442.56 30.1
-2 -3 -3 1425.56 30.9
2 3 3 1393.56 30.1
2 3 3 1412.46 29.8
2 3 3 1363.56 32.8
2 3 3 1418.66 30.2
2 3 3 1402.56 33
2 3 3 1444.26 31.5
-3 -3 -3 901.11 23.8
-3 -3 -3 933.81 23.8
-3 -3 -3 933.21 21.3
-3 -3 -3 941.81 21.5
-3 -3 -3 923.81 23.6
-3 -3 -3 929.01 23
-3 -3 -3 923.11 21.3
3 3 3 897.01 23.8
3 3 3 932.81 24
3 3 3 931.91 22.5
3 3 3 919.91 20.2
3 3 3 947.51 20.3
-4 -3 -3 90.39 5.6
-4 -3 -3 88.59 4.2
-4 -3 -3 90.29 6.1
-4 -3 -3 88.29 4.8
-4 -3 -3 79.69 4.1
-4 -3 -3 87.09 5.3
-4 -3 -3 83.09 5.9
-4 -3 -3 85.79 4.3
4 3 3 90.49 5.4
4 3 3 86.49 2.9
4 3 3 77.39 5.5
4 3 3 86.29 4.9
-5 -3 -3 113.89 5
-5 -3 -3 109.99 5
-5 -3 -3 112.59 6.2
-5 -3 -3 111.49 7.1
-5 -3 -3 110.79 5.2
5 3 3 110.69 7.2
5 3 3 106.19 5.9
5 3 3 118.29 6.5
-6 -3 -3 32 3.9
-6 -3 -3 31.4 3.4
-6 -3 -3 29.9 3.1
-6 -3 -3 32.1 5.1
-6 -3 -3 29.8 3
6 3 3 38 5.2
6 3 3 32.2 4.2
6 3 3 36.7 4.4
-7 -3 -3 85.19 5.4
-7 -3 -3 80.19 7
-7 -3 -3 81.39 4.6
7 3 3 80.99 6.2
7 3 3 81.59 6.4
7 3 3 63.99 6.1
-8 -3 -3 98.69 5.4
-8 -3 -3 93.89 6
-8 -3 -3 98.39 7.4
8 3 3 101.99 8.4
8 3 3 99.29 7.7
-9 -3 -3 18.3 5.4
-9 -3 -3 14.4 3.2
9 3 3 20.7 4.5
9 3 3 15.5 4.6
-10 -3 -3 150.28 11.6
10 3 3 154.18 10.1
10 3 3 148.09 10.8
10 3 3 147.69 10
-11 -3 -3 0.5 2.3
-11 -3 -3 -1.1 4.2
11 3 3 1 4.1
11 3 3 1.8 3
11 3 3 5.4 4.4
-12 -3 -3 20.9 5.3
-12 -3 -3 23.1 3.9
12 3 3 21.8 6.1
12 3 3 14.2 5.8
-13 -3 -3 35.2 7.8
-13 -3 -3 12 5.6
13 3 3 17.4 5.7
13 3 3 7.2 4.8
-14 -3 -3 7.3 3.3
-14 -3 -3 4.4 5.7
14 3 3 20.4 5.8
14 3 3 12.5 5.6
18 -4 -3 35.2 10
18 -4 -3 52.09 9
-18 4 3 50.19 7.2
-18 4 3 40.6 5.9
17 -4 -3 41.7 7.5
17 -4 -3 41.8 10.5
-17 4 3 47.2 6.8
16 -4 -3 -7.8 5.2
16 -4 -3 -0.8 3.9
-16 4 3 4.8 3.8
-16 4 3 2.4 2.7
15 -4 -3 13 7.1
15 -4 -3 23.3 5.5
-15 4 3 5.3 3.2
-15 4 3 10.4 3.9
14 -4 -3 109.59 11.8
14 -4 -3 98.99 8.2
-14 4 3 102.49 6.7
-14 4 3 112.89 7.5
13 -4 -3 99.59 8.5
13 -4 -3 89.79 9.7
-13 4 3 96.89 6.4
-13 4 3 91.99 6.2
-13 4 3 102.89 7
12 -4 -3 378.46 15.3
12 -4 -3 421.26 19.3
-12 4 3 391.36 13.5
-12 4 3 380.26 12.7
-12 4 3 401.76 14.4
11 -4 -3 9.5 2.2
11 -4 -3 11.7 2.2
11 -4 -3 4.5 3.5
11 -4 -3 4 2.4
11 -4 -3 6.9 5.1
-11 4 3 10.3 2.5
-11 4 3 9.1 2.9
10 -4 -3 186.08 6.7
10 -4 -3 187.28 6.5
10 -4 -3 191.68 9
10 -4 -3 171.68 11.1
-10 4 3 192.08 7.9
-10 4 3 193.68 7.7
-10 4 3 181.78 7.1
-10 4 3 198.58 7.7
9 -4 -3 114.99 5.7
9 -4 -3 112.69 5.2
9 -4 -3 143.29 7.4
9 -4 -3 112.19 4.9
9 -4 -3 113.69 8.6
-9 4 3 126.39 5.8
-9 4 3 123.79 5.8
-9 4 3 117.29 5.1
-9 4 3 119.59 5.9
8 -4 -3 11.2 2.3
8 -4 -3 16.2 3.5
8 -4 -3 12 2.4
8 -4 -3 15.5 1.9
8 -4 -3 15.7 2.4
-8 4 3 13.2 2.6
-8 4 3 10 3
-8 4 3 16.8 2.7
7 -4 -3 185.18 6.8
7 -4 -3 182.08 6.6
7 -4 -3 190.78 7.5
7 -4 -3 183.68 10.2
7 -4 -3 186.98 6.5
7 -4 -3 198.18 5.6
-7 4 3 183.98 6.7
-7 4 3 186.78 7.4
-7 4 3 184.78 6.9
-7 4 3 183.58 6.9
6 -4 -3 80.39 4.4
6 -4 -3 88.09 4.9
6 -4 -3 93.59 7
6 -4 -3 87.19 4.1
6 -4 -3 84.59 4.2
-6 4 3 77.39 4.4
-6 4 3 80.89 4.4
-6 4 3 84.29 4.5
-6 4 3 79.69 4
5 -4 -3 628.24 15.7
5 -4 -3 647.24 18.6
5 -4 -3 645.84 15.9
5 -4 -3 633.64 15.4
5 -4 -3 637.84 16
-5 4 3 630.54 15.9
-5 4 3 634.44 16.1
-5 4 3 641.64 13.6
-5 4 3 626.84 15.9
-5 4 3 619.34 15.4
4 -4 -3 710.03 17.4
4 -4 -3 710.43 17.1
4 -4 -3 735.13 19.3
4 -4 -3 688.53 16.7
-4 4 3 708.33 16.8
-4 4 3 706.33 17.3
-4 4 3 705.53 17.3
-4 4 3 696.93 15.3
3 -4 -3 26.4 1.8
3 -4 -3 27.6 2.4
3 -4 -3 27.7 3
3 -4 -3 26.8 3
3 -4 -3 25 2.5
-3 4 3 27.9 2.1
-3 4 3 24.8 2.3
-3 4 3 25.1 1.9
-3 4 3 26.1 2.6
-3 4 3 24.7 2.2
2 -4 -3 1851.71 40.2
2 -4 -3 1816.02 39.3
2 -4 -3 1838.22 39.9
-2 4 3 1811.82 39.4
-2 4 3 1846.42 39.5
-2 4 3 1893.11 40.1
-2 4 3 1928.31 40.3
-2 4 3 1865.71 40.1
1 -4 -3 42.8 3.2
1 -4 -3 44.9 2.4
1 -4 -3 42.6 2.8
1 -4 -3 46.5 2.5
1 -4 -3 43 3
-1 4 3 45.9 3.1
-1 4 3 48.5 3.4
-1 4 3 44.8 3.1
-1 4 3 50.99 3.3
0 -4 -3 109.29 5.1
0 -4 -3 109.09 4.5
0 -4 -3 104.09 5.1
0 -4 -3 107.49 4.8
0 -4 -3 112.69 3.8
0 4 3 106.39 5.3
0 4 3 110.79 3.8
0 4 3 116.99 4.8
0 4 3 109.69 5.1
0 4 3 109.49 4.6
-1 -4 -3 -0.7 1.9
-1 -4 -3 0.9 1.6
-1 -4 -3 -1.1 1.5
-1 -4 -3 3.3 1.8
-1 -4 -3 0.1 0.9
-1 -4 -3 -0.4 2.3
1 4 3 5.2 2.6
1 4 3 -0.3 1.4
1 4 3 2.5 1.8
1 4 3 0.4 1.1
1 4 3 0.9 2.2
-2 -4 -3 745.43 18.1
-2 -4 -3 744.63 16.9
-2 -4 -3 744.43 19.9
-2 -4 -3 732.63 18
-2 -4 -3 736.63 19.4
-2 -4 -3 732.43 19.9
2 4 3 733.23 17.3
2 4 3 727.93 19.8
2 4 3 715.13 18.3
-3 -4 -3 1167.88 26.5
-3 -4 -3 1198.98 27.4
-3 -4 -3 1209.28 29.9
-3 -4 -3 1207.28 29.6
-3 -4 -3 1182.28 29.8
-3 -4 -3 1164.68 27.4
3 4 3 1208.48 26.4
3 4 3 1179.48 26.2
3 4 3 1186.68 26.4
3 4 3 1259.97 30.2
3 4 3 1228.78 28.5
3 4 3 1192.48 26.6
-4 -4 -3 87.89 4.6
-4 -4 -3 97.59 6.2
-4 -4 -3 99.39 4.6
-4 -4 -3 85.69 6.1
-4 -4 -3 98.69 5
4 4 3 92.19 6.5
4 4 3 90.39 5.4
4 4 3 100.29 4.8
4 4 3 98.29 3.9
4 4 3 88.29 3.7
-5 -4 -3 496.95 16.7
-5 -4 -3 503.55 13.9
-5 -4 -3 509.95 14.1
-5 -4 -3 510.15 14.2
5 4 3 533.35 17.3
5 4 3 539.75 13.6
5 4 3 499.75 11.7
5 4 3 501.45 14.5
-6 -4 -3 0.4 1.8
-6 -4 -3 -0.9 2
-6 -4 -3 -0.2 1.9
-6 -4 -3 2.6 1.9
6 4 3 -1.1 2
6 4 3 -3.2 1.6
6 4 3 -1.2 2.1
-7 -4 -3 11.5 2.8
-7 -4 -3 16.5 3.1
-7 -4 -3 13.2 4.5
-7 -4 -3 16.5 3
7 4 3 10.7 4.4
7 4 3 20.4 4.6
7 4 3 18 4
-8 -4 -3 39.4 4.5
-8 -4 -3 37.7 6.7
-8 -4 -3 38.3 4.8
8 4 3 38.5 6.1
8 4 3 37.2 5.7
8 4 3 41.6 6.9
-9 -4 -3 43 6.6
-9 -4 -3 47.8 4.9
9 4 3 49.3 7
9 4 3 46.4 7.2
9 4 3 56.39 6.5
-10 -4 -3 43.9 7.4
-10 -4 -3 42.5 5
10 4 3 41.2 6.4
10 4 3 37.7 7.3
10 4 3 50.99 6.2
-11 -4 -3 -3 1.8
-11 -4 -3 1.6 4.3
11 4 3 0.2 3.9
11 4 3 0.7 2.9
11 4 3 2 3.7
-12 -4 -3 5.8 3.8
-12 -4 -3 17.1 3.9
12 4 3 30.3 6.5
12 4 3 19.5 5.6
-13 -4 -3 16 6.4
-13 -4 -3 16.4 3.9
13 4 3 25 6.5
13 4 3 25.1 6.1
18 -5 -3 -0.4 4
18 -5 -3 7 5.4
-18 5 3 3.4 3.2
-18 5 3 4.4 3.8
17 -5 -3 -1.2 4.5
17 -5 -3 0.8 4.8
-17 5 3 -0.7 2.9
16 -5 -3 -5.7 4.2
16 -5 -3 0.5 4.7
-16 5 3 12.4 4.3
-16 5 3 8.1 3.2
15 -5 -3 31 8
15 -5 -3 18.8 5.1
-15 5 3 31.8 4.7
14 -5 -3 86.39 11.3
14 -5 -3 98.19 8
-14 5 3 97.49 7
-14 5 3 97.29 6.4
-14 5 3 99.99 6.1
13 -5 -3 50.39 6.5
13 -5 -3 53.09 10
13 -5 -3 46.5 3.1
-13 5 3 54.09 4.9
-13 5 3 52.09 5.1
12 -5 -3 332.37 13.6
12 -5 -3 330.97 11.8
12 -5 -3 306.47 17.3
12 -5 -3 334.97 8.8
12 -5 -3 334.17 9.5
-12 5 3 334.77 10.9
-12 5 3 334.67 13.1
-12 5 3 335.47 11.6
11 -5 -3 174.78 11.9
11 -5 -3 191.18 6.7
11 -5 -3 193.48 6.9
11 -5 -3 186.48 6
11 -5 -3 207.48 10.2
11 -5 -3 186.98 8
-11 5 3 205.78 8.2
-11 5 3 190.08 7.3
-11 5 3 195.78 8.3
10 -5 -3 5.6 1.9
10 -5 -3 7.3 3.9
10 -5 -3 4.1 1.4
10 -5 -3 6 2.6
10 -5 -3 7.4 2.4
10 -5 -3 9.2 2.5
-10 5 3 9.2 2.1
-10 5 3 5 2.5
9 -5 -3 216.58 7.6
9 -5 -3 212.08 7.8
9 -5 -3 209.18 7.2
9 -5 -3 201.98 6.3
9 -5 -3 205.08 12
9 -5 -3 194.48 8.7
-9 5 3 218.38 7.7
-9 5 3 205.68 6.4
-9 5 3 220.58 8.2
-9 5 3 205.48 8
8 -5 -3 143.49 7.2
8 -5 -3 145.59 5.8
8 -5 -3 136.89 5
8 -5 -3 156.08 6.3
8 -5 -3 141.89 5.8
8 -5 -3 125.59 8.9
-8 5 3 148.29 6.5
-8 5 3 154.38 7.3
-8 5 3 146.39 6.4
-8 5 3 139.19 4.4
-8 5 3 142.39 5.8
7 -5 -3 53.59 4.3
7 -5 -3 53.79 3.6
7 -5 -3 48.9 3.2
7 -5 -3 51.99 4
7 -5 -3 52.39 6.3
-7 5 3 43.4 4
-7 5 3 45.5 4
-7 5 3 51.19 3.3
-7 5 3 49 3.5
6 -5 -3 357.76 11
6 -5 -3 358.36 10
6 -5 -3 392.96 14
6 -5 -3 356.76 10.8
6 -5 -3 347.27 10.4
-6 5 3 370.96 10.2
-6 5 3 360.76 11
-6 5 3 347.67 10.9
-6 5 3 358.46 10.9
-6 5 3 359.06 7.6
5 -5 -3 68.09 5.2
5 -5 -3 69.39 4.1
5 -5 -3 65.89 3.6
5 -5 -3 63.99 4
-5 5 3 67.29 4.8
-5 5 3 69.39 4.3
-5 5 3 71.89 4.1
-5 5 3 64.09 4
-5 5 3 70.99 2.2
4 -5 -3 60.69 3.8
4 -5 -3 64.69 4.3
4 -5 -3 61.09 3.5
4 -5 -3 60.99 2.5
4 -5 -3 61.69 4.8
-4 5 3 59.99 4.1
-4 5 3 59.89 3.7
-4 5 3 64.29 3.7
-4 5 3 61.09 4
-4 5 3 57.09 2.6
3 -5 -3 280.37 9
3 -5 -3 248.18 9
3 -5 -3 257.57 8.3
-3 5 3 259.57 7.5
-3 5 3 282.57 8.7
-3 5 3 272.07 8.7
-3 5 3 275.47 8.8
2 -5 -3 127.89 5.3
2 -5 -3 136.19 5.9
2 -5 -3 123.49 5.1
2 -5 -3 146.39 6.2
-2 5 3 123.29 5.3
-2 5 3 130.49 5.7
-2 5 3 120.39 5
-2 5 3 123.39 5.2
-2 5 3 129.49 5.5
1 -5 -3 50.89 3
1 -5 -3 53.39 3.7
1 -5 -3 48.1 2.5
1 -5 -3 52.79 3.6
1 -5 -3 51.59 3.7
-1 5 3 53.29 3.9
-1 5 3 48.8 3.6
-1 5 3 47.5 3
-1 5 3 50.99 3.8
0 -5 -3 106.19 6
0 -5 -3 119.89 5.4
0 -5 -3 113.99 5.4
0 -5 -3 113.09 5.8
0 -5 -3 125.59 5.8
0 -5 -3 111.69 4.4
0 5 3 122.09 4.5
0 5 3 120.89 5.3
0 5 3 114.59 5.6
0 5 3 117.19 5.2
-1 -5 -3 8.9 2.1
-1 -5 -3 10.8 2.7
-1 -5 -3 11.8 3
-1 -5 -3 13.2 2.7
-1 -5 -3 11.6 2.5
-1 -5 -3 8.3 1.6
1 5 3 11.4 2.4
1 5 3 14.3 2
1 5 3 7 2.3
1 5 3 4.9 2.8
-2 -5 -3 806.02 19
-2 -5 -3 837.02 21.7
-2 -5 -3 807.72 22
-2 -5 -3 812.42 22.1
-2 -5 -3 827.82 20.5
-2 -5 -3 789.92 20.2
2 5 3 825.52 22
2 5 3 817.42 19
2 5 3 824.12 20.6
2 5 3 829.82 19.7
-3 -5 -3 1060.79 24.5
-3 -5 -3 1044.7 28.1
-3 -5 -3 1041.1 27.3
-3 -5 -3 1083.19 25.8
-3 -5 -3 1121.59 28.3
3 5 3 1070.99 24.5
3 5 3 1077.69 24.8
3 5 3 1124.29 26.7
3 5 3 1041 24.5
-4 -5 -3 165.28 6.3
-4 -5 -3 166.48 8.6
-4 -5 -3 161.18 6.9
-4 -5 -3 159.58 7
4 5 3 158.08 6.3
4 5 3 169.18 6.1
4 5 3 168.88 7.9
4 5 3 173.18 6.5
4 5 3 159.58 8.7
4 5 3 163.08 5.9
-5 -5 -3 3.2 1.9
-5 -5 -3 6.6 2.8
-5 -5 -3 0.5 1.8
-5 -5 -3 3 2.5
5 5 3 3.6 2.2
5 5 3 2.1 1.7
5 5 3 2.6 2.7
5 5 3 5.7 1.6
5 5 3 1.1 2.7
-6 -5 -3 11 4.5
-6 -5 -3 15.1 2.9
-6 -5 -3 10.9 2.9
6 5 3 12 3.9
6 5 3 12.1 1.7
6 5 3 9.4 1.8
6 5 3 13.2 3
6 5 3 13.9 3.9
-7 -5 -3 252.67 12.3
-7 -5 -3 248.98 9.9
7 5 3 251.57 13.5
7 5 3 251.47 10.2
7 5 3 258.87 12.8
-8 -5 -3 85.39 6.1
-8 -5 -3 101.59 9
-8 -5 -3 88.99 6
8 5 3 109.99 9.2
8 5 3 94.99 7.3
8 5 3 99.89 6.9
-9 -5 -3 76.89 6.1
-9 -5 -3 81.19 7.8
9 5 3 79.79 7.8
9 5 3 71.89 8.4
9 5 3 79.09 7.1
-10 -5 -3 60.29 8.9
-10 -5 -3 49.6 6.3
10 5 3 52.19 7.1
10 5 3 59.79 8.3
10 5 3 60.79 6.6
-11 -5 -3 2.8 3.6
-11 -5 -3 0.7 3.1
11 5 3 9.5 4.7
11 5 3 4.7 4.6
11 5 3 11.1 4.4
-12 -5 -3 3 3.9
-12 -5 -3 3.3 2.8
12 5 3 16.1 5.3
12 5 3 4.6 4.5
-13 -5 -3 14 5.9
13 5 3 15.4 4.8
13 5 3 21.7 5.6
18 -6 -3 31.5 9.9
18 -6 -3 10.4 5.9
-18 6 3 14.3 4.5
17 -6 -3 32 9.8
17 -6 -3 29.5 6.9
-17 6 3 27 4.9
16 -6 -3 0.6 3.2
16 -6 -3 2 5.6
-16 6 3 -2.5 2.4
-16 6 3 2.9 3.2
15 -6 -3 81.49 7.7
15 -6 -3 89.79 10.6
-15 6 3 78.39 6.4
-15 6 3 72.49 6
-15 6 3 75.49 5.1
14 -6 -3 11.3 5.9
14 -6 -3 9 3.9
-14 6 3 15.2 3.7
13 -6 -3 84.49 8
13 -6 -3 104.49 4.5
13 -6 -3 110.99 6.4
13 -6 -3 99.79 15.2
13 -6 -3 108.99 4.4
13 -6 -3 109.49 4.5
-13 6 3 93.49 5.2
-13 6 3 110.09 6.6
-13 6 3 94.49 6.5
12 -6 -3 0.9 3.9
12 -6 -3 5.1 3.9
12 -6 -3 4.8 2.3
12 -6 -3 4.2 1.7
12 -6 -3 4.2 1.8
12 -6 -3 6.9 2.7
-12 6 3 2.7 3
-12 6 3 1 2.2
-12 6 3 3 2
11 -6 -3 218.78 7.1
11 -6 -3 229.38 8
11 -6 -3 220.98 12.1
11 -6 -3 211.68 7.4
11 -6 -3 209.78 13.2
11 -6 -3 222.88 8.6
-11 6 3 204.08 6.9
-11 6 3 223.08 8.5
-11 6 3 209.68 8.8
10 -6 -3 523.75 14.5
10 -6 -3 536.45 14.8
10 -6 -3 516.25 13.4
10 -6 -3 543.45 21.4
10 -6 -3 502.65 14
10 -6 -3 533.15 17.1
-10 6 3 536.85 14.6
-10 6 3 532.95 15.5
9 -6 -3 10.6 2.6
9 -6 -3 7.2 2.3
9 -6 -3 10 2.1
9 -6 -3 13.8 4.7
9 -6 -3 8.5 2
9 -6 -3 6.7 3.1
-9 6 3 9.3 1.2
-9 6 3 12.9 2.5
8 -6 -3 119.99 5.3
8 -6 -3 123.49 5.6
8 -6 -3 118.19 6.5
8 -6 -3 127.39 6
8 -6 -3 115.49 8.3
-8 6 3 120.59 6.1
-8 6 3 112.79 6.4
-8 6 3 123.09 5.3
-8 6 3 127.49 6
7 -6 -3 227.18 7.4
7 -6 -3 202.58 11
7 -6 -3 214.38 7.8
7 -6 -3 223.38 8.3
-7 6 3 234.28 11.2
-7 6 3 220.28 8.3
-7 6 3 236.38 9
-7 6 3 234.58 9.7
-7 6 3 221.98 7.4
-7 6 3 236.78 8.6
6 -6 -3 1002.9 23.1
6 -6 -3 1008.9 24.4
6 -6 -3 1007.7 23.9
6 -6 -3 967.2 27.5
-6 6 3 1007.9 24.6
-6 6 3 1038.6 24.6
-6 6 3 990.8 27.3
-6 6 3 963.1 24.2
-6 6 3 1025.8 25.8
5 -6 -3 3.8 2.4
5 -6 -3 0.7 1.5
5 -6 -3 0 2
5 -6 -3 2 2
-5 6 3 3.4 1.8
-5 6 3 1.6 2.3
-5 6 3 -0.5 2.1
-5 6 3 7.9 3.3
-5 6 3 -0.9 1.7
4 -6 -3 40.7 4.3
4 -6 -3 39.5 3.1
4 -6 -3 41 2.4
4 -6 -3 36.7 3.4
4 -6 -3 42.7 3.3
-4 6 3 37.9 3.4
-4 6 3 37.1 4.1
-4 6 3 40 3
3 -6 -3 101.09 5.6
3 -6 -3 101.59 5.7
3 -6 -3 102.29 5.6
3 -6 -3 108.79 4.4
-3 6 3 103.59 5.1
-3 6 3 105.79 5.2
-3 6 3 107.99 5.4
-3 6 3 103.19 5.2
2 -6 -3 642.04 16.4
2 -6 -3 633.84 16.2
2 -6 -3 657.03 17.5
2 -6 -3 658.33 16.5
-2 6 3 665.33 17.3
-2 6 3 641.44 17.1
-2 6 3 663.23 17.1
-2 6 3 676.73 16.7
1 -6 -3 6.5 2.3
1 -6 -3 5.6 2.2
1 -6 -3 6.4 2.8
1 -6 -3 7.8 1.8
1 -6 -3 5.9 1.4
-1 6 3 4.2 2.2
-1 6 3 3.1 1.8
-1 6 3 5.4 1.7
-1 6 3 3.3 2.3
0 -6 -3 79.79 4
0 -6 -3 80.19 4.8
0 -6 -3 79.09 5.6
0 -6 -3 81.19 5
0 -6 -3 89.79 5.4
0 -6 -3 82.49 4.9
0 6 3 90.89 5.5
0 6 3 87.79 5.1
0 6 3 86.69 4.8
0 6 3 79.09 4.1
-1 -6 -3 147.19 6.5
-1 -6 -3 143.99 7.3
-1 -6 -3 150.28 7.4
-1 -6 -3 141.99 5.5
-1 -6 -3 155.18 7
-1 -6 -3 139.49 6.6
1 6 3 143.99 6.2
1 6 3 149.69 5.7
1 6 3 148.89 7.4
1 6 3 151.18 6.5
-2 -6 -3 346.97 12.5
-2 -6 -3 333.17 10.8
-2 -6 -3 365.66 11.5
-2 -6 -3 331.17 9.8
-2 -6 -3 344.77 12.5
-2 -6 -3 321.57 11.7
2 6 3 338.97 9.9
2 6 3 331.77 10.4
2 6 3 358.56 12.6
-3 -6 -3 235.18 7.8
-3 -6 -3 229.68 8.8
-3 -6 -3 237.28 9.1
-3 -6 -3 236.08 10.4
3 6 3 226.88 9.1
3 6 3 231.08 8
3 6 3 230.48 7.9
3 6 3 240.28 10.5
3 6 3 231.38 8.2
-4 -6 -3 553.24 15.1
-4 -6 -3 574.34 18.7
4 6 3 573.54 15.3
4 6 3 558.54 14.8
4 6 3 570.24 18.4
4 6 3 579.94 15.1
4 6 3 574.14 17.2
-5 -6 -3 58.79 7.1
-5 -6 -3 62.89 4.4
-5 -6 -3 70.59 5.2
5 6 3 69.69 4
5 6 3 68.99 6
5 6 3 55.19 5.6
5 6 3 64.29 4.1
-6 -6 -3 10.7 2.6
-6 -6 -3 9.2 3.8
-6 -6 -3 11.1 3.3
6 6 3 11.3 2.6
6 6 3 11.5 4.1
6 6 3 9.2 1.9
6 6 3 8 2
6 6 3 11.6 4
-7 -6 -3 -1.6 2.4
-7 -6 -3 -2.4 4
-7 -6 -3 -1.8 2
7 6 3 -1.8 2.2
7 6 3 3.3 3.6
7 6 3 -0.5 2.7
-8 -6 -3 12.1 4.5
-8 -6 -3 9.1 3.7
-8 -6 -3 9.2 3.2
8 6 3 16.7 4.4
8 6 3 18 3.7
8 6 3 13.7 5.1
-9 -6 -3 52.79 5.4
-9 -6 -3 64.99 8.9
9 6 3 59.79 8.2
9 6 3 67.69 6
9 6 3 56.79 7.8
-10 -6 -3 28 4.6
-10 -6 -3 27.2 6.9
10 6 3 19.2 5.4
10 6 3 28 4.8
10 6 3 25.5 6.4
-11 -6 -3 19.2 4.5
-11 -6 -3 17.5 5.3
11 6 3 15.7 5.3
11 6 3 17.2 5.7
11 6 3 29.6 5.1
-12 -6 -3 3.5 3.3
-12 -6 -3 3.7 5.7
12 6 3 7 3.7
18 -7 -3 49.9 10.6
18 -7 -3 46.8 8.4
-18 7 3 36.5 8.4
-18 7 3 45 5.9
-18 7 3 38.9 5.8
17 -7 -3 13.5 4.6
17 -7 -3 5.8 7.8
-17 7 3 7.4 4.6
-17 7 3 15.2 4
-17 7 3 10.7 4.1
16 -7 -3 -0.7 5.5
16 -7 -3 0.3 3.2
-16 7 3 1.7 2.9
-16 7 3 0.4 2.8
-16 7 3 1.3 3.5
15 -7 -3 12.2 7
15 -7 -3 18.8 2.2
15 -7 -3 18.6 4.8
-15 7 3 22.2 4.3
-15 7 3 29.4 3.5
-15 7 3 19.2 3.9
14 -7 -3 -2.2 4
14 -7 -3 2.8 1.6
14 -7 -3 -3.3 3.3
-14 7 3 -1.1 1.6
-14 7 3 -0.5 2.9
-14 7 3 1.2 2.6
13 -7 -3 176.18 10.6
13 -7 -3 178.38 6.6
13 -7 -3 174.98 16.7
13 -7 -3 185.08 8.1
-13 7 3 179.58 6.4
-13 7 3 181.28 8
-13 7 3 204.68 10.4
12 -7 -3 261.97 12.3
12 -7 -3 262.87 8.5
12 -7 -3 234.48 14.9
12 -7 -3 264.37 9
-12 7 3 240.18 7.8
-12 7 3 268.07 9.5
-12 7 3 274.87 10.6
11 -7 -3 171.88 12.8
11 -7 -3 170.98 7.3
11 -7 -3 180.48 7.1
11 -7 -3 192.58 7.7
11 -7 -3 168.88 10.7
11 -7 -3 171.88 6.6
-11 7 3 183.58 7.3
-11 7 3 182.48 8.3
-11 7 3 181.78 4.9
10 -7 -3 201.58 7.3
10 -7 -3 213.58 7.7
10 -7 -3 204.58 8.1
10 -7 -3 188.48 9.5
10 -7 -3 235.18 13.3
-10 7 3 221.68 12.7
-10 7 3 200.48 8.7
-10 7 3 211.58 7.7
9 -7 -3 5.9 2.6
9 -7 -3 7.7 4
9 -7 -3 7.6 1.9
9 -7 -3 6.9 2.6
9 -7 -3 7.6 2.4
9 -7 -3 9.7 2.2
-9 7 3 8.2 2.8
-9 7 3 8 3
-9 7 3 5.9 2
8 -7 -3 135.69 6.1
8 -7 -3 128.69 5.4
8 -7 -3 115.99 9.1
8 -7 -3 135.29 6.5
-8 7 3 133.99 7
-8 7 3 139.19 6.8
-8 7 3 126.09 7.5
7 -7 -3 813.92 20.5
7 -7 -3 845.42 21.2
7 -7 -3 747.63 24.4
7 -7 -3 813.42 19.5
-7 7 3 797.22 21.4
-7 7 3 847.32 21.5
-7 7 3 833.42 23.3
-7 7 3 787.82 24.3
6 -7 -3 260.27 9
6 -7 -3 247.78 11.4
6 -7 -3 252.77 8.1
6 -7 -3 265.67 9.4
-6 7 3 279.17 10.6
-6 7 3 259.37 10.4
-6 7 3 250.67 12.9
-6 7 3 256.77 9.3
-6 7 3 262.57 11.4
5 -7 -3 138.69 5.8
5 -7 -3 141.49 7.9
5 -7 -3 139.09 4.1
5 -7 -3 143.49 6.3
5 -7 -3 149.19 6.7
-5 7 3 151.08 7.1
-5 7 3 150.58 6.7
-5 7 3 152.18 6.5
-5 7 3 144.89 7.8
-5 7 3 135.49 6.5
4 -7 -3 85.79 5.6
4 -7 -3 90.29 5.8
4 -7 -3 91.19 3.8
4 -7 -3 93.39 5
-4 7 3 88.89 5
-4 7 3 82.29 5.5
-4 7 3 78.49 5.2
-4 7 3 85.09 5
3 -7 -3 64.59 4.5
3 -7 -3 58.69 4.4
3 -7 -3 55.59 3.5
3 -7 -3 51.69 4.2
-3 7 3 64.09 4.4
-3 7 3 58.09 4.5
-3 7 3 69.39 4.9
-3 7 3 59.69 4.2
2 -7 -3 4 2.1
2 -7 -3 0.5 2.4
2 -7 -3 2.1 1.8
2 -7 -3 -1.4 1.4
2 -7 -3 -0.6 1.6
-2 7 3 2.9 1.8
-2 7 3 -0.4 1.5
-2 7 3 2.7 2.1
-2 7 3 -0.7 2.1
1 -7 -3 6 2.3
1 -7 -3 2.8 2
1 -7 -3 1.3 1.8
1 -7 -3 5.7 2.7
1 -7 -3 5.2 2
-1 7 3 5 2.6
-1 7 3 0.2 2.2
-1 7 3 0 1.8
-1 7 3 0.8 2.1
0 -7 -3 10.1 2.2
0 -7 -3 11.1 2.5
0 -7 -3 10.1 3.3
0 -7 -3 7.8 2.3
0 -7 -3 14.2 2.8
0 7 3 10.9 2.4
0 7 3 10.2 3
0 7 3 6.6 2.9
0 7 3 6.3 2.5
-1 -7 -3 7.8 3.1
-1 -7 -3 7.4 3.5
-1 -7 -3 8.3 2.4
-1 -7 -3 13.1 2.4
-1 -7 -3 9.7 3.1
1 7 3 8.9 2.7
1 7 3 11.8 2.4
1 7 3 10.5 2.6
1 7 3 13.8 3.4
-2 -7 -3 148.39 7.2
-2 -7 -3 160.48 6.3
-2 -7 -3 139.69 8
2 7 3 155.58 6.3
2 7 3 157.28 6.7
2 7 3 154.08 8.3
-3 -7 -3 46.1 3.6
-3 -7 -3 45.1 4.6
-3 -7 -3 41.4 5.6
3 7 3 49.3 5.6
3 7 3 41.5 4.2
3 7 3 41.7 3.6
3 7 3 45.3 4.8
-4 -7 -3 17.6 4.8
-4 -7 -3 15.4 2.9
-4 -7 -3 14.5 3.6
4 7 3 19.6 3.3
4 7 3 20.6 3.2
4 7 3 20.3 3.1
4 7 3 16.8 3.6
4 7 3 19.3 4.8
-5 -7 -3 4.3 2.9
-5 -7 -3 -1.7 2.6
-5 -7 -3 4.3 2.1
5 7 3 4.6 2
5 7 3 1.5 4
5 7 3 2 2.3
5 7 3 0.5 3.2
5 7 3 2.8 2.4
[truncated: 15,655,882 more chars]
